# Supplementary material for: Supramolecular architectures in multicomponent crystals of imidazole-based drugs and tri­thio­cyanuric acid
Source: Acta Crystallogr B Struct Sci Cryst Eng Mater. 2024 Jul 1;80(Pt 4):294–304. doi: 10.1107/S2052520624005055 (PMC11301895; doi:10.1107/S2052520624005055)
Supplement: Supplementary file 1 [file b-80-00294-sup1.cif]

data_global
#==============================================================================

# PROCESSING SUMMARY (IUCr Office Use Only)

_journal_date_recd_electronic      2024-01-28
_journal_date_to_coeditor         ?
_journal_date_from_coeditor       ?
_journal_date_accepted     ?
_journal_date_printers_first      ?
_journal_date_printers_final      ?
_journal_date_proofs_out          ?
_journal_date_proofs_in           ?
_journal_coeditor_name            ?
_journal_coeditor_code      AW5087
_journal_coeditor_notes
; ?
;
_journal_paper_category      FA
_journal_techeditor_code      ?
_iucr_compatibility_tag          ACTA95
_journal_techeditor_notes  
;
;
_journal_coden_ASTM               ?
_journal_name_full                ?
_journal_year                     ?
_journal_volume                   ?
_journal_issue                    ?
_journal_page_first               ?
_journal_page_last                ?
_journal_suppl_publ_number        ?
_journal_suppl_publ_pages         ?

#==============================================================================


#===========================================================
# SUBMISSION DETAILS

_audit_creation_date          '2023- 01- 27'


_publ_contact_author
;
     CHECINSKA, Lilianna
     University of Lodz
     Faculty of Chemistry
     Pomorska 163/165
     90-236 Lodz
     Poland
;

_publ_contact_author_email     'lilianna.checinska@chemia.uni.lodz.pl'
_publ_requested_journal        'Acta Cryst. Section B'


loop_
    _publ_author_name
    _publ_author_address

'    BEN,  Anna '
;
     University of Lodz Doctoral School of Exact and Natural Sciences
     Narutowicza 68
     90-136 \/L\'od\'z
     Poland

     University of Lodz
     Faculty of Chemistry
     Pomorska 163/165
     90-236 \/L\'od\'z
     Poland
;

'    HOELM,  Marta '
;
     University of Lodz
     Faculty of Chemistry
     Pomorska 163/165
     90-236 \/L\'od\'z
     Poland
;

'    CH\;ECI\'NSKA,  Lilianna '
;
     University of Lodz
     Faculty of Chemistry
     Pomorska 163/165
     90-236 \/L\'od\'z
     Poland
;

#-------------------------- data section of block ---------------------------
 
data_MTZ-TTCA
 
_audit_creation_method            'SHELXL-2019/2'
_shelx_SHELXL_version_number      '2019/2'
_chemical_name_systematic         ?
_chemical_name_common             ?
_chemical_melting_point           ?
_chemical_formula_moiety          'C6 H9 N3 O3, C3 H3 N3 S3'
_chemical_formula_sum             'C9 H12 N6 O3 S3' 
_chemical_formula_weight          348.43

loop_
 _atom_type_symbol
 _atom_type_description
 _atom_type_scat_dispersion_real
 _atom_type_scat_dispersion_imag
 _atom_type_scat_source
 'C'  'C'   0.0181   0.0091
 'International Tables Vol C Tables 4.2.6.8 and 6.1.1.4'
 'H'  'H'   0.0000   0.0000
 'International Tables Vol C Tables 4.2.6.8 and 6.1.1.4'
 'N'  'N'   0.0311   0.0180
 'International Tables Vol C Tables 4.2.6.8 and 6.1.1.4'
 'O'  'O'   0.0492   0.0322
 'International Tables Vol C Tables 4.2.6.8 and 6.1.1.4'
 'S'  'S'   0.3331   0.5567
 'International Tables Vol C Tables 4.2.6.8 and 6.1.1.4'
 
_space_group_crystal_system       monoclinic
_space_group_IT_number            14
_space_group_name_H-M_alt         'P 21/c'
_space_group_name_Hall            '-P 2ybc'
 
_shelx_space_group_comment
;
The symmetry employed for this shelxl refinement is uniquely defined
by the following loop, which should always be used as a source of
symmetry information in preference to the above space-group names.
They are only intended as comments.
;
 
loop_
 _space_group_symop_operation_xyz
 'x, y, z'
 '-x, y+1/2, -z+1/2'
 '-x, -y, -z'
 'x, -y-1/2, z-1/2'
 
_cell_length_a                    14.49140(10)
_cell_length_b                    5.19240(10)
_cell_length_c                    19.88630(10)
_cell_angle_alpha                 90
_cell_angle_beta                  91.4570(10)
_cell_angle_gamma                 90
_cell_volume                      1495.86(3)
_cell_formula_units_Z             4
_cell_measurement_temperature     293(2)
_cell_measurement_reflns_used     19722
_cell_measurement_theta_min       3.0410
_cell_measurement_theta_max       76.7480
 
_exptl_crystal_description        prism
_exptl_crystal_colour             colourless
_exptl_crystal_density_meas       ?
_exptl_crystal_density_method     ?
_exptl_crystal_density_diffrn     1.547          
_exptl_crystal_F_000              720
_exptl_transmission_factor_min    ?
_exptl_transmission_factor_max    ?
_exptl_crystal_size_max           0.220
_exptl_crystal_size_mid           0.110
_exptl_crystal_size_min           0.060
_exptl_absorpt_coefficient_mu     4.727
_shelx_estimated_absorpt_T_min    0.423
_shelx_estimated_absorpt_T_max    0.765
_exptl_absorpt_correction_T_min   0.418
_exptl_absorpt_correction_T_max   1.000
_exptl_absorpt_correction_type    gaussian
_exptl_absorpt_process_details
;
CrysAlisPro 1.171.42.57a (Rigaku OD, 2023)
;
_diffrn_ambient_temperature       293(2)
_diffrn_radiation_wavelength      1.54184
_diffrn_radiation_type            'Cu K\a'
_diffrn_source                    'micro-focus sealed X-ray tube'
_diffrn_source_type               'PhotonJet (Cu) X-ray Source'
_diffrn_radiation_probe            x-ray
_diffrn_measurement_device_type   'XtaLAB Synergy, Dualflex, HyPix'
_diffrn_detector                  'Hybrid Pixel Array Detector'
_diffrn_measurement_method        '\w scans'
_diffrn_radiation_monochromator    mirror
_diffrn_measurement_device        'four-circle diffractometer'
_diffrn_detector_type              HyPix
_diffrn_detector_area_resol_mean  10.0000
_diffrn_reflns_number             23886
_diffrn_reflns_av_unetI/netI      0.0120
_diffrn_reflns_av_R_equivalents   0.0253
_diffrn_reflns_limit_h_min        -16
_diffrn_reflns_limit_h_max        18
_diffrn_reflns_limit_k_min        -6
_diffrn_reflns_limit_k_max        6
_diffrn_reflns_limit_l_min        -23
_diffrn_reflns_limit_l_max        25
_diffrn_reflns_theta_min          3.050
_diffrn_reflns_theta_max          77.341
_diffrn_reflns_theta_full         67.684
_diffrn_measured_fraction_theta_max   0.949
_diffrn_measured_fraction_theta_full  0.999
_diffrn_reflns_Laue_measured_fraction_max    0.949
_diffrn_reflns_Laue_measured_fraction_full   0.999
_diffrn_reflns_point_group_measured_fraction_max   0.949
_diffrn_reflns_point_group_measured_fraction_full  0.999
_reflns_number_total              3023
_reflns_number_gt                 2865
_reflns_threshold_expression      'I > 2\s(I)'
_reflns_Friedel_coverage          0.000
_reflns_Friedel_fraction_max      .
_reflns_Friedel_fraction_full     .
 
_reflns_special_details
;
 Reflections were merged by SHELXL according to the crystal
 class for the calculation of statistics and refinement.
 
 _reflns_Friedel_fraction is defined as the number of unique
 Friedel pairs measured divided by the number that would be
 possible theoretically, ignoring centric projections and
 systematic absences.
;
 
_computing_data_collection     'CrysAlisPro 1.171.42.57a (Rigaku OD, 2022)'
_computing_cell_refinement     'CrysAlisPro 1.171.42.57a (Rigaku OD, 2022)'
_computing_data_reduction      'CrysAlisPro 1.171.42.57a (Rigaku OD, 2022)'
_computing_structure_solution     'SHELXT (Sheldrick, 2015a)'
_computing_structure_refinement   'SHELXL-2019/2 (Sheldrick, 2015b)'
_computing_molecular_graphics 
;
Mercury (Macrae et al., 2020) & PLATON (Spek, 2020)
;
_computing_publication_material   'publCIF (Westrip, 2010)'

_refine_special_details           ?
_refine_ls_structure_factor_coef  Fsqd
_refine_ls_matrix_type            full
_refine_ls_weighting_scheme       calc
_refine_ls_weighting_details
'w=1/[\s^2^(Fo^2^)+(0.0416P)^2^+0.3428P] where P=(Fo^2^+2Fc^2^)/3'
_atom_sites_solution_primary      direct
_atom_sites_solution_secondary    ?
_atom_sites_solution_hydrogens    mixed
_refine_ls_hydrogen_treatment     mixed
_refine_ls_extinction_method      none
_refine_ls_extinction_coef        .
_refine_ls_number_reflns          3023
_refine_ls_number_parameters      207
_refine_ls_number_restraints      0
_refine_ls_R_factor_all           0.0269
_refine_ls_R_factor_gt            0.0255
_refine_ls_wR_factor_ref          0.0732
_refine_ls_wR_factor_gt           0.0720
_refine_ls_goodness_of_fit_ref    1.061
_refine_ls_restrained_S_all       1.061
_refine_ls_shift/su_max           0.000
_refine_ls_shift/su_mean          0.000
 
loop_
 _atom_site_label
 _atom_site_type_symbol
 _atom_site_fract_x
 _atom_site_fract_y
 _atom_site_fract_z
 _atom_site_U_iso_or_equiv
 _atom_site_adp_type
 _atom_site_occupancy
 _atom_site_site_symmetry_order  
 _atom_site_calc_flag
 _atom_site_refinement_flags_posn
 _atom_site_refinement_flags_adp
 _atom_site_refinement_flags_occupancy
 _atom_site_disorder_assembly
 _atom_site_disorder_group
O1 O 0.33006(7) 0.2120(2) 0.36846(5) 0.0465(2) Uani 1 1 d . . . . .
O2 O 0.45094(8) 0.6809(2) 0.21782(5) 0.0524(3) Uani 1 1 d . . . . .
O3 O 0.50094(7) 0.4351(2) 0.13845(5) 0.0524(3) Uani 1 1 d . . . . .
N1 N 0.29558(7) 0.3541(2) 0.22970(5) 0.0363(2) Uani 1 1 d . . . . .
N2 N 0.26238(8) 0.0269(2) 0.16075(6) 0.0426(3) Uani 1 1 d . . . . .
N3 N 0.44334(7) 0.4937(2) 0.18064(5) 0.0383(2) Uani 1 1 d . . . . .
C1 C 0.35266(11) 0.4623(3) 0.34456(7) 0.0447(3) Uani 1 1 d . . . . .
H1A H 0.415919 0.464445 0.329765 0.054 Uiso 1 1 calc R U . . .
H1B H 0.347071 0.586996 0.380542 0.054 Uiso 1 1 calc R U . . .
C2 C 0.28828(10) 0.5322(3) 0.28695(7) 0.0433(3) Uani 1 1 d . . . . .
H2A H 0.225329 0.531027 0.302402 0.052 Uiso 1 1 calc R U . . .
H2B H 0.302148 0.705559 0.272069 0.052 Uiso 1 1 calc R U . . .
C3 C 0.23535(9) 0.1630(3) 0.21403(6) 0.0400(3) Uani 1 1 d . . . . .
C4 C 0.34368(9) 0.1331(3) 0.14238(6) 0.0396(3) Uani 1 1 d . . . . .
H4 H 0.379036 0.077620 0.106780 0.048 Uiso 1 1 calc R U . . .
C5 C 0.36525(8) 0.3321(2) 0.18391(6) 0.0357(3) Uani 1 1 d . . . . .
C6 C 0.15070(10) 0.1077(3) 0.25210(8) 0.0538(4) Uani 1 1 d . . . . .
H6A H 0.118796 -0.036123 0.231995 0.081 Uiso 1 1 calc R U . . .
H6B H 0.111142 0.255982 0.250991 0.081 Uiso 1 1 calc R U . . .
H6C H 0.167473 0.067354 0.297913 0.081 Uiso 1 1 calc R U . . .
S1 S 0.35792(2) -0.33295(8) 0.01387(2) 0.04837(11) Uani 1 1 d . . . . .
S2 S 0.04062(3) -0.42734(9) 0.13861(2) 0.05678(12) Uani 1 1 d . . . . .
S3 S 0.11810(2) -1.03902(7) -0.06382(2) 0.04454(11) Uani 1 1 d . . . . .
N5 N 0.19842(7) -0.4119(2) 0.07413(5) 0.0376(2) Uani 1 1 d . . . . .
N6 N 0.09371(8) -0.7208(2) 0.03883(6) 0.0422(3) Uani 1 1 d . . . . .
N7 N 0.22772(7) -0.6666(2) -0.01789(6) 0.0389(2) Uani 1 1 d . . . . .
C41 C 0.25768(9) -0.4736(3) 0.02395(6) 0.0364(3) Uani 1 1 d . . . . .
C42 C 0.11385(9) -0.5229(3) 0.08216(6) 0.0391(3) Uani 1 1 d . . . . .
C43 C 0.14747(8) -0.8000(3) -0.01235(6) 0.0371(3) Uani 1 1 d . . . . .
H1 H 0.3712(15) 0.137(4) 0.3752(11) 0.068(6) Uiso 1 1 d . . . . .
H5 H 0.2125(12) -0.288(4) 0.1004(9) 0.053(5) Uiso 1 1 d . . . . .
H6 H 0.0444(14) -0.795(4) 0.0433(9) 0.059(5) Uiso 1 1 d . . . . .
H7 H 0.2592(12) -0.698(3) -0.0497(9) 0.053(5) Uiso 1 1 d . . . . .
 
loop_
 _atom_site_aniso_label
 _atom_site_aniso_U_11
 _atom_site_aniso_U_22
 _atom_site_aniso_U_33
 _atom_site_aniso_U_23
 _atom_site_aniso_U_13
 _atom_site_aniso_U_12
O1 0.0422(5) 0.0528(6) 0.0450(5) 0.0143(4) 0.0131(4) 0.0100(5)
O2 0.0609(6) 0.0453(5) 0.0516(6) -0.0048(4) 0.0103(5) -0.0117(5)
O3 0.0416(5) 0.0632(6) 0.0530(6) -0.0049(5) 0.0168(4) -0.0076(5)
N1 0.0371(5) 0.0403(5) 0.0317(5) 0.0057(4) 0.0068(4) 0.0040(4)
N2 0.0398(6) 0.0487(6) 0.0395(6) 0.0022(5) 0.0053(4) -0.0042(5)
N3 0.0378(6) 0.0420(6) 0.0353(5) 0.0066(4) 0.0036(4) -0.0018(4)
C1 0.0538(8) 0.0448(7) 0.0360(6) -0.0026(5) 0.0109(6) -0.0020(6)
C2 0.0519(8) 0.0373(6) 0.0414(7) 0.0021(5) 0.0149(6) 0.0095(6)
C3 0.0367(6) 0.0458(7) 0.0377(6) 0.0084(5) 0.0056(5) 0.0021(5)
C4 0.0376(6) 0.0458(7) 0.0358(6) 0.0019(5) 0.0063(5) -0.0010(5)
C5 0.0351(6) 0.0399(6) 0.0323(5) 0.0059(5) 0.0056(5) 0.0016(5)
C6 0.0422(7) 0.0644(9) 0.0556(8) 0.0070(7) 0.0159(6) -0.0024(7)
S1 0.04037(19) 0.0660(2) 0.03924(18) -0.00603(15) 0.01116(13) -0.01437(15)
S2 0.0406(2) 0.0742(3) 0.0565(2) -0.01353(18) 0.01958(16) 0.00127(17)
S3 0.03830(18) 0.0493(2) 0.04642(19) -0.00542(14) 0.00786(13) -0.00473(13)
N5 0.0344(5) 0.0463(6) 0.0324(5) 0.0001(5) 0.0064(4) -0.0008(5)
N6 0.0317(5) 0.0523(7) 0.0429(6) -0.0021(5) 0.0096(4) -0.0044(5)
N7 0.0336(5) 0.0481(6) 0.0354(5) -0.0022(5) 0.0101(4) -0.0021(4)
C41 0.0345(6) 0.0446(7) 0.0303(6) 0.0047(5) 0.0042(5) 0.0011(5)
C42 0.0327(6) 0.0475(7) 0.0372(6) 0.0043(5) 0.0048(5) 0.0040(5)
C43 0.0320(6) 0.0431(7) 0.0363(6) 0.0050(5) 0.0040(5) 0.0025(5)
 
_geom_special_details
;
 All esds (except the esd in the dihedral angle between two l.s. planes)
 are estimated using the full covariance matrix.  The cell esds are taken
 into account individually in the estimation of esds in distances, angles
 and torsion angles; correlations between esds in cell parameters are only
 used when they are defined by crystal symmetry.  An approximate (isotropic)
 treatment of cell esds is used for estimating esds involving l.s. planes.
;
 
loop_
 _geom_bond_atom_site_label_1
 _geom_bond_atom_site_label_2
 _geom_bond_distance
 _geom_bond_site_symmetry_2
 _geom_bond_publ_flag
O1 C1 1.4248(17) . ?
O1 H1 0.72(2) . ?
O2 N3 1.2244(15) . ?
O3 N3 1.2364(14) . ?
N1 C3 1.3525(17) . ?
N1 C5 1.3814(15) . ?
N1 C2 1.4729(17) . ?
N2 C3 1.3405(18) . ?
N2 C4 1.3592(17) . ?
N3 C5 1.4118(16) . ?
C1 C2 1.504(2) . ?
C1 H1A 0.9700 . ?
C1 H1B 0.9700 . ?
C2 H2A 0.9700 . ?
C2 H2B 0.9700 . ?
C3 C6 1.4859(18) . ?
C4 C5 1.3545(19) . ?
C4 H4 0.9300 . ?
C6 H6A 0.9600 . ?
C6 H6B 0.9600 . ?
C6 H6C 0.9600 . ?
S1 C41 1.6428(13) . ?
S2 C42 1.6412(13) . ?
S3 C43 1.6573(14) . ?
N5 C42 1.3675(17) . ?
N5 C41 1.3711(16) . ?
N5 H5 0.849(19) . ?
N6 C43 1.3610(16) . ?
N6 C42 1.3675(18) . ?
N6 H6 0.82(2) . ?
N7 C43 1.3606(17) . ?
N7 C41 1.3660(17) . ?
N7 H7 0.806(18) . ?
 
loop_
 _geom_angle_atom_site_label_1
 _geom_angle_atom_site_label_2
 _geom_angle_atom_site_label_3
 _geom_angle
 _geom_angle_site_symmetry_1
 _geom_angle_site_symmetry_3
 _geom_angle_publ_flag
C1 O1 H1 111.2(17) . . ?
C3 N1 C5 105.40(10) . . ?
C3 N1 C2 125.47(11) . . ?
C5 N1 C2 129.02(11) . . ?
C3 N2 C4 105.74(11) . . ?
O2 N3 O3 123.59(11) . . ?
O2 N3 C5 120.27(11) . . ?
O3 N3 C5 116.14(11) . . ?
O1 C1 C2 109.34(12) . . ?
O1 C1 H1A 109.8 . . ?
C2 C1 H1A 109.8 . . ?
O1 C1 H1B 109.8 . . ?
C2 C1 H1B 109.8 . . ?
H1A C1 H1B 108.3 . . ?
N1 C2 C1 112.45(11) . . ?
N1 C2 H2A 109.1 . . ?
C1 C2 H2A 109.1 . . ?
N1 C2 H2B 109.1 . . ?
C1 C2 H2B 109.1 . . ?
H2A C2 H2B 107.8 . . ?
N2 C3 N1 111.66(11) . . ?
N2 C3 C6 124.22(13) . . ?
N1 C3 C6 124.11(13) . . ?
C5 C4 N2 109.50(11) . . ?
C5 C4 H4 125.3 . . ?
N2 C4 H4 125.3 . . ?
C4 C5 N1 107.69(11) . . ?
C4 C5 N3 126.75(11) . . ?
N1 C5 N3 125.54(11) . . ?
C3 C6 H6A 109.5 . . ?
C3 C6 H6B 109.5 . . ?
H6A C6 H6B 109.5 . . ?
C3 C6 H6C 109.5 . . ?
H6A C6 H6C 109.5 . . ?
H6B C6 H6C 109.5 . . ?
C42 N5 C41 124.47(12) . . ?
C42 N5 H5 116.7(12) . . ?
C41 N5 H5 118.6(12) . . ?
C43 N6 C42 125.54(12) . . ?
C43 N6 H6 117.2(13) . . ?
C42 N6 H6 117.2(13) . . ?
C43 N7 C41 125.68(11) . . ?
C43 N7 H7 117.5(13) . . ?
C41 N7 H7 116.7(13) . . ?
N7 C41 N5 114.81(11) . . ?
N7 C41 S1 121.35(9) . . ?
N5 C41 S1 123.84(10) . . ?
N6 C42 N5 114.88(11) . . ?
N6 C42 S2 121.80(10) . . ?
N5 C42 S2 123.31(11) . . ?
N7 C43 N6 114.41(12) . . ?
N7 C43 S3 122.54(9) . . ?
N6 C43 S3 123.05(10) . . ?
 
loop_
 _geom_torsion_atom_site_label_1
 _geom_torsion_atom_site_label_2
 _geom_torsion_atom_site_label_3
 _geom_torsion_atom_site_label_4
 _geom_torsion
 _geom_torsion_site_symmetry_1
 _geom_torsion_site_symmetry_2
 _geom_torsion_site_symmetry_3
 _geom_torsion_site_symmetry_4
 _geom_torsion_publ_flag
C3 N1 C2 C1 102.35(15) . . . . ?
C5 N1 C2 C1 -73.17(16) . . . . ?
O1 C1 C2 N1 -61.21(14) . . . . ?
C4 N2 C3 N1 0.89(15) . . . . ?
C4 N2 C3 C6 -177.92(13) . . . . ?
C5 N1 C3 N2 -1.10(14) . . . . ?
C2 N1 C3 N2 -177.49(11) . . . . ?
C5 N1 C3 C6 177.72(13) . . . . ?
C2 N1 C3 C6 1.3(2) . . . . ?
C3 N2 C4 C5 -0.32(15) . . . . ?
N2 C4 C5 N1 -0.34(15) . . . . ?
N2 C4 C5 N3 -178.88(12) . . . . ?
C3 N1 C5 C4 0.85(14) . . . . ?
C2 N1 C5 C4 177.08(12) . . . . ?
C3 N1 C5 N3 179.42(12) . . . . ?
C2 N1 C5 N3 -4.4(2) . . . . ?
O2 N3 C5 C4 173.84(12) . . . . ?
O3 N3 C5 C4 -5.56(19) . . . . ?
O2 N3 C5 N1 -4.46(19) . . . . ?
O3 N3 C5 N1 176.15(12) . . . . ?
C43 N7 C41 N5 -1.62(19) . . . . ?
C43 N7 C41 S1 177.76(10) . . . . ?
C42 N5 C41 N7 -2.29(18) . . . . ?
C42 N5 C41 S1 178.35(10) . . . . ?
C43 N6 C42 N5 -4.30(19) . . . . ?
C43 N6 C42 S2 175.11(11) . . . . ?
C41 N5 C42 N6 4.99(19) . . . . ?
C41 N5 C42 S2 -174.40(10) . . . . ?
C41 N7 C43 N6 2.26(19) . . . . ?
C41 N7 C43 S3 -177.74(10) . . . . ?
C42 N6 C43 N7 0.94(19) . . . . ?
C42 N6 C43 S3 -179.06(11) . . . . ?
 
loop_
 _geom_hbond_atom_site_label_D 
 _geom_hbond_atom_site_label_H 
 _geom_hbond_atom_site_label_A 
 _geom_hbond_distance_DH 
 _geom_hbond_distance_HA 
 _geom_hbond_distance_DA 
 _geom_hbond_angle_DHA 
 _geom_hbond_site_symmetry_A 
 _geom_hbond_publ_flag
O1 H1 O3  0.72(2) 2.15(2) 2.8462(14) 162(2) 2_645 yes
N7 H7 O1  0.806(18) 1.948(19) 2.7447(14) 169.9(18) 4 yes
N5 H5 N2  0.849(19) 2.14(2) 2.9891(17) 173.5(17) . yes
N6 H6 S3  0.82(2) 2.55(2) 3.3618(12) 171.3(17) 3_535 yes
C4 H4 S1  0.93 2.83 3.5291(14) 132.6 . yes
 
_refine_diff_density_max    0.162
_refine_diff_density_min   -0.200
_refine_diff_density_rms    0.041

_shelx_res_file
;
TITL exp_1100 autored gauss
    shelx.res
    created by SHELXL-2019/2 at 09:45:07 on 02-Mar-2023
CELL  1.54184  14.4914   5.1924  19.8863   90.000   91.457   90.000
ZERR     4.00   0.0001   0.0001   0.0001    0.000    0.001    0.000
LATT   1
SYMM  - X, 1/2 + Y, 1/2 - Z
SFAC  C    H    N    O    S
UNIT  36 48 24 12 12
MERG   2
OMIT    -6   1   6
EQIV $1 -x+1, y-1/2, -z+1/2
EQIV $2 x, -y-1/2, z-1/2
EQIV $3 -x, -y-2, -z
HTAB O1 O3_$1
HTAB  N7 O1_$2
HTAB  N5 N2
HTAB N6 S3_$3
HTAB C4 S1
FMAP   2
PLAN    6
SIZE     0.060   0.110   0.220
ACTA
BOND   $H
CONF
L.S.  10
TEMP    20.00
WGHT    0.041600    0.342800
FVAR       3.96078
O1    4    0.330063    0.211953    0.368463    11.00000    0.04221    0.05284 =
         0.04497    0.01432    0.01315    0.01002
O2    4    0.450944    0.680904    0.217815    11.00000    0.06085    0.04530 =
         0.05159   -0.00480    0.01034   -0.01167
O3    4    0.500936    0.435076    0.138454    11.00000    0.04164    0.06325 =
         0.05302   -0.00491    0.01678   -0.00764
N1    3    0.295579    0.354076    0.229701    11.00000    0.03715    0.04028 =
         0.03171    0.00567    0.00683    0.00401
N2    3    0.262378    0.026881    0.160748    11.00000    0.03983    0.04867 =
         0.03950    0.00222    0.00534   -0.00417
N3    3    0.443341    0.493715    0.180639    11.00000    0.03780    0.04201 =
         0.03528    0.00656    0.00359   -0.00184
C1    1    0.352657    0.462256    0.344564    11.00000    0.05379    0.04483 =
         0.03604   -0.00261    0.01095   -0.00204
AFIX  23
H1A   2    0.415919    0.464445    0.329765    11.00000   -1.20000
H1B   2    0.347071    0.586996    0.380542    11.00000   -1.20000
AFIX   0
C2    1    0.288280    0.532240    0.286952    11.00000    0.05193    0.03728 =
         0.04135    0.00211    0.01486    0.00945
AFIX  23
H2A   2    0.225329    0.531027    0.302402    11.00000   -1.20000
H2B   2    0.302148    0.705559    0.272069    11.00000   -1.20000
AFIX   0
C3    1    0.235353    0.163022    0.214028    11.00000    0.03668    0.04578 =
         0.03766    0.00843    0.00560    0.00208
C4    1    0.343678    0.133054    0.142376    11.00000    0.03758    0.04581 =
         0.03577    0.00195    0.00634   -0.00098
AFIX  43
H4    2    0.379036    0.077620    0.106780    11.00000   -1.20000
AFIX   0
C5    1    0.365253    0.332059    0.183911    11.00000    0.03508    0.03995 =
         0.03226    0.00587    0.00555    0.00158
C6    1    0.150700    0.107660    0.252101    11.00000    0.04217    0.06442 =
         0.05556    0.00699    0.01589   -0.00244
AFIX 137
H6A   2    0.118796   -0.036123    0.231995    11.00000   -1.50000
H6B   2    0.111142    0.255982    0.250991    11.00000   -1.50000
H6C   2    0.167473    0.067354    0.297913    11.00000   -1.50000
AFIX   0
S1    5    0.357919   -0.332947    0.013874    11.00000    0.04037    0.06602 =
         0.03924   -0.00603    0.01116   -0.01437
S2    5    0.040621   -0.427344    0.138614    11.00000    0.04059    0.07421 =
         0.05647   -0.01353    0.01958    0.00127
S3    5    0.118103   -1.039020   -0.063821    11.00000    0.03830    0.04926 =
         0.04642   -0.00542    0.00786   -0.00473
N5    3    0.198416   -0.411861    0.074132    11.00000    0.03442    0.04632 =
         0.03244    0.00014    0.00643   -0.00078
N6    3    0.093708   -0.720769    0.038826    11.00000    0.03171    0.05226 =
         0.04292   -0.00212    0.00958   -0.00444
N7    3    0.227716   -0.666584   -0.017890    11.00000    0.03365    0.04808 =
         0.03541   -0.00215    0.01013   -0.00210
C41   1    0.257676   -0.473645    0.023948    11.00000    0.03447    0.04458 =
         0.03035    0.00469    0.00422    0.00111
C42   1    0.113846   -0.522946    0.082160    11.00000    0.03274    0.04750 =
         0.03721    0.00429    0.00482    0.00398
C43   1    0.147470   -0.800039   -0.012349    11.00000    0.03203    0.04306 =
         0.03626    0.00496    0.00396    0.00248
H1    2    0.371200    0.136519    0.375227    11.00000    0.06835
H5    2    0.212494   -0.288135    0.100370    11.00000    0.05337
H6    2    0.044393   -0.795016    0.043323    11.00000    0.05904
H7    2    0.259160   -0.697990   -0.049707    11.00000    0.05318
HKLF 4


REM  exp_1100 autored gauss
REM wR2 = 0.0732, GooF = S = 1.061, Restrained GooF = 1.061 for all data
REM R1 = 0.0255 for 2865 Fo > 4sig(Fo) and 0.0269 for all 3023 data
REM 207 parameters refined using 0 restraints

END

WGHT      0.0416      0.3429

REM Highest difference peak  0.162,  deepest hole -0.200,  1-sigma level  0.041
Q1    1   0.0810 -0.3812  0.1732  11.00000  0.05    0.16
Q2    1   0.3366  0.3549  0.2073  11.00000  0.05    0.16
Q3    1   0.2923  0.4274  0.2519  11.00000  0.05    0.15
Q4    1   0.3491  0.2914  0.1537  11.00000  0.05    0.15
Q5    1   0.0975  0.1607  0.2211  11.00000  0.05    0.14
Q6    1   0.2014  0.1457  0.2356  11.00000  0.05    0.14
;
_shelx_res_checksum   68225

_shelx_hkl_file
;
   0   0   2 7810.39 172.732  24
   0   0  -2 7577.38 176.170  21
   0   0  -2 7980.24 183.542   3
   0   0   3 2.94040 4.29165  24
   0   0  -3 0.74265 5.82673  21
   0   0  -3 17.0808 8.53290   3
   0   0   3 3.46592 4.99100   8
   0   0   4 11753.5 264.985  24
   0   0  -4 12553.2 275.284  21
   0   0  -4 12121.6 288.879   3
   0   0   4 12083.2 273.573   8
   0   0   5 1.41836 5.46512  24
   0   0  -5 2.30137 7.65614  21
   0   0  -5-1.96203 12.0614   3
   0   0   5 1.21171 7.86304   8
   0   0  -6 94405.3 1889.85  21
   0   0  -6 92672.3 1918.90   3
   0   0   6 92605.1 1893.69   8
   0   0   7 2.98117 5.47639  24
   0   0  -7 1.52408 8.38022  21
   0   0  -7-2.86724 13.6532   3
   0   0   7 7.16713 9.85213   8
   0   0  -8 33414.1 678.564  21
   0   0  -8 32798.4 720.580   3
   0   0   8 31268.5 684.236   8
   0   0   9 0.63651 2.29132  24
   0   0  -9-3.84494 18.7396   3
   0   0  -9 15.7982 11.7878  21
   0   0   9 6.90063 9.85488   8
   0   0  10 29529.4 630.191  20
   0   0  10 28379.1 618.420  11
   0   0 -10 29767.4 699.199   3
   0   0  10 28564.1 647.490   8
   0   0  10 28955.8 627.464   9
   0   0  11-3.79651 11.1581  20
   0   0  11 8.91025 10.3516  11
   0   0 -11-4.93241 17.7545   3
   0   0  11 1.80992 11.5934   9
   0   0  12 10.7767 14.3439  20
   0   0 -12 10.1453 12.1768  22
   0   0 -12-10.8967 24.0213   3
   0   0  12 21.9408 10.5271  11
   0   0  12 34.8678 14.9220   9
   0   0  13 7.27464 15.9422  20
   0   0  13 2.79746 16.4497  29
   0   0 -13 11.9673 22.4224   3
   0   0  13 2.30520 14.1780   9
   0   0  14 77554.9 1644.71  11
   0   0  14 76159.4 1655.41   9
   0   0  14 77853.9 1661.49  20
   0   0  14 75004.1 1668.96  29
   0   0 -14 78384.5 1756.72   3
   0   0  15 11.5256 14.7664  11
   0   0  15 5.58237 15.8867   9
   0   0  15 20.5628 19.0631  20
   0   0 -15-7.01824 23.0621   3
   0   0  15 13.5147 21.0655  29
   0   0 -15 9.09286 11.1809  15
   0   0  16 1250.56 66.3762  11
   0   0  16 1231.15 72.8099  20
   0   0 -16 1270.41 110.474   3
   0   0  16 1216.28 71.0345   9
   0   0  16 1280.74 79.3615  29
   0   0 -16 1339.10 61.0029  15
   0   0  17 42.6770 22.3690  20
   0   0  17 6.22900 17.7261   9
   0   0 -17-7.74758 27.8880   3
   0   0  17-3.24567 19.3742  31
   0   0  17-3.76784 21.7989  29
   0   0 -17 5.89176 12.7445  15
   0   0  18 4310.53 152.307   9
   0   0  18 4170.03 154.746  20
   0   0 -18 4365.70 132.940  15
   0   0  18 4350.95 164.767  29
   0   0  18 4145.49 152.203  31
   0   0  19-3.01107 17.9736   9
   0   0  19 12.8163 19.4133  20
   0   0  19-9.05396 19.5843  31
   0   0  19 3.71808 26.4865  29
   0   0  20 6070.17 187.081  31
   0   0  20 6187.52 189.434   9
   0   0  20 6227.69 193.522  20
   0   0  20 6588.78 205.988  29
   0   0  20 6381.18 212.593  30
   0   0  21 10.0882 15.9413  20
   0   0  21-3.02276 20.8351  29
   0   0  21 10.5001 22.7126  30
   0   0 -22 65.1116 16.3603  13
   0   0  22 26.4816 22.2894  30
   0   0  22 74.5032 23.1109  29
   0   0  23-1.87806 14.2071  29
   0   0  23 4.60961 16.7645  30
   0   0  24 4030.47 113.218  29
   0   0  24 4309.32 124.206  30
   0   0  25 7.23380 7.80618  30
   0  -1   0-2.05853 10.6951  23
   0  -1   0-4.12704 11.3461   6
   0   1   0 6.13685 12.5753   1
   0  -1  -1 78012.5 1560.10  23
   0  -1   1 74102.2 1561.82  23
   0  -1   1 69347.4 1555.52   6
   0  -1  -1 73911.4 1561.33   6
   0  -1  -1 72103.6 1556.04  27
   0   1  -1 69700.2 1557.19   1
   0  -1   2 4307.95 123.785   7
   0  -1  -2 4061.27 122.780   2
   0   1  -2 4323.60 132.928   1
   0   1   2 4248.97 134.469   1
   0  -1  -2 4438.95 132.432  27
   0  -1   2 4320.32 133.310  27
   0  -1  -2 4343.98 138.564   6
   0   1  -3 100.772 19.2925   1
   0  -1  -3 48.8769 13.2518   2
   0   1   3 46.5135 15.5743   1
   0  -1   3 36.8759 12.1196   7
   0  -1   3 40.4570 14.9045  27
   0  -1  -3 93.3482 19.1225  27
   0   1  -4 13229.1 323.250   1
   0  -1  -4 13172.3 321.306   3
   0   1   4 13519.1 327.267   1
   0   1   4 13455.6 336.120  25
   0  -1   4 13544.8 314.631   7
   0   1   4 13114.6 341.788   8
   0  -1   4 13032.9 323.002  27
   0  -1  -4 12966.0 319.645  27
   0  -1  -5 4876.41 145.343   3
   0   1  -5 4484.39 135.025   1
   0   1   5 4412.31 137.581   1
   0   1   5 4621.41 156.069  24
   0   1   5 4831.41 159.250  25
   0   1  -5 4346.43 109.095  24
   0  -1   5 4689.12 136.138   7
   0   1   5 4385.66 155.725   8
   0  -1  -5 4325.86 131.919  27
   0  -1   5 4629.68 137.394  27
   0   1   6 8314.26 247.151   8
   0   1   6 8569.11 248.664  25
   0   1   6 7881.98 240.013  24
   0  -1  -6 8226.27 232.796   3
   0   1  -6 8025.49 210.024   1
   0   1   6 8206.40 215.308   1
   0  -1   6 8180.82 223.058   7
   0  -1   6 8099.33 212.859  27
   0  -1  -6 8359.18 210.185  27
   0  -1   7 56964.7 1199.09   8
   0   1   7 57030.9 1267.94   8
   0   1   7 57310.3 1253.80  24
   0   1   7 53782.4 1208.87   1
   0  -1  -7 57046.3 1254.64   3
   0   1  -7 55905.7 1205.88   1
   0  -1   7 54840.1 1206.92  27
   0  -1  -7 55665.7 1203.49  27
   0  -1   8 12586.5 288.132   8
   0   1   8 12653.5 295.268   9
   0   1   8 12016.5 352.472   8
   0   1   8 12135.0 294.778  20
   0  -1  -8 12156.7 349.166   3
   0  -1   8 13265.7 329.993   7
   0   1   8 11963.3 335.676  24
   0   1   9 33636.5 772.484  24
   0  -1   9 30078.1 707.913   8
   0   1  -9 32273.7 793.333   3
   0  -1  -9 31263.2 796.816   3
   0   1   9 34125.0 728.776  20
   0  -1   9 35303.7 768.317   7
   0   1   9 33548.5 723.365  11
   0  -1   9 34638.3 708.290  10
   0   1  10 32651.8 774.346  24
   0   1  10 33474.6 742.486  20
   0  -1 -10 32062.7 814.653   3
   0   1 -10 33385.3 813.627   3
   0  -1  10 34044.9 718.940  10
   0   1  10 32977.0 735.939  11
   0   1  11 168.336 27.9396  24
   0  -1  11 150.372 19.3617   9
   0  -1  11 160.162 20.4532  20
   0   1 -11 237.597 32.8688  21
   0   1  11 121.842 22.7356  20
   0   1 -11 164.520 38.3497   3
   0  -1 -11 196.737 39.7554   3
   0  -1 -11 153.878 19.5503  15
   0  -1  11 126.622 15.6788  11
   0  -1  11 261.771 20.4680  10
   0   1  11 135.302 21.9621  11
   0   1 -12 13249.5 340.485  21
   0  -1  12 12967.9 313.504  20
   0  -1  12 12712.1 310.912   9
   0  -1 -12 12501.2 395.868   3
   0   1 -12 12763.9 406.461   3
   0   1  12 12411.3 334.185  24
   0  -1  12 13481.8 302.869  10
   0  -1  12 12906.3 301.160  11
   0  -1  13 296.674 29.4040   9
   0   1  13 332.064 37.1624   9
   0  -1  13 454.579 30.5751  10
   0  -1  13 361.671 27.5709  11
   0  -1 -13 425.369 60.4930   3
   0   1 -13 424.520 64.5027   3
   0  -1  13 299.123 30.0030  20
   0   1  13 298.507 37.4842  29
   0  -1  13 404.187 43.8859  30
   0   1  13 320.563 37.8414  30
   0  -1  13 362.065 36.4287  29
   0  -1  14 9614.49 233.810  10
   0  -1  14 8998.39 242.246   9
   0   1  14 9239.22 263.192   9
   0  -1  14 9221.25 232.942  11
   0  -1 -14 9605.70 334.173   3
   0   1 -14 8936.55 338.161   3
   0  -1  14 9446.56 246.672  20
   0  -1  14 9292.07 270.608  30
   0  -1  14 9160.10 257.257  29
   0   1  14 9498.61 269.618  29
   0   1  14 8971.45 265.964  30
   0   1  15 93.0816 27.4451   9
   0  -1  15 34.9962 15.9452  10
   0  -1  15 78.3657 19.3477   9
   0  -1  15 88.4950 17.2849  11
   0   1 -15 73.6991 35.1047   3
   0  -1  15 66.0267 19.0548  20
   0   1  15 32.2919 22.4031  30
   0  -1  15 45.8609 20.8684  29
   0   1  15 72.5785 25.8803  29
   0  -1  15 22.7747 23.0309  30
   0  -1  16 24200.7 573.198   9
   0   1  16 24410.3 602.022   9
   0  -1  16 25425.8 563.831  11
   0   1 -16 24870.0 707.702   3
   0  -1  16 24351.6 577.281  20
   0   1  16 24680.0 604.439  20
   0   1  16 25466.1 611.378  29
   0  -1  16 25559.6 596.274  29
   0   1  16 24276.1 606.994  30
   0  -1  16 25276.5 615.550  30
   0   1 -17 2906.74 184.256   3
   0  -1  17 3073.15 140.759  30
   0  -1  17 3099.96 127.173  29
   0   1  17 3165.72 138.209  30
   0   1  17 3253.79 138.527  29
   0  -1  17 3222.82 118.200  20
   0   1  17 3386.23 138.375  20
   0  -1  17 3115.21 114.607   9
   0   1  17 3330.50 135.625   9
   0  -1 -18 10060.9 265.111  13
   0   1  18 9716.95 261.329   5
   0   1  18 9785.54 286.043  20
   0  -1  18 9239.73 256.784  20
   0  -1  18 9247.52 253.463   9
   0   1  18 10021.9 284.265   9
   0   1  18 9672.97 289.800  30
   0   1  18 9738.04 290.251  29
   0  -1  18 10056.3 276.748  29
   0  -1  18 9754.99 295.918  30
   0   1 -18 8968.13 355.189   3
   0   1  19 28744.8 677.065  20
   0   1  19 28020.3 672.422   9
   0   1 -19 28020.0 637.473  15
   0  -1  19 28464.8 690.171  30
   0  -1  19 27954.3 661.933  29
   0   1  19 28385.5 682.880  29
   0   1  19 29294.1 684.299  30
   0  -1 -19 28365.2 650.524  13
   0  -1  19 28200.5 674.909  31
   0  -1  20 4366.04 156.484  31
   0   1 -20 4227.49 131.123  15
   0  -1  20 4494.60 148.898  29
   0   1  20 4612.16 164.243  30
   0  -1  20 4668.03 171.155  30
   0   1  20 4533.66 165.464  29
   0   1  20 4270.45 156.294  20
   0  -1 -20 4536.44 142.111  13
   0  -1  21 1970.62 89.2835  31
   0   1 -21 1999.87 73.0837  15
   0   1  21 1976.99 91.7616  20
   0  -1  21 1973.42 98.9753  30
   0   1  21 2102.77 97.9393  29
   0   1  21 2100.95 95.5151  30
   0  -1  21 1983.62 82.2900  29
   0  -1  22 1316.62 71.5505  30
   0   1  22 1176.29 63.8595  30
   0   1  22 1215.79 67.7614  29
   0   1  22 1219.20 63.4352  20
   0  -1  22 1139.39 59.7237  31
   0   1  23 1060.77 52.2996  30
   0  -1  23 1086.96 58.7255  30
   0   1  23 1121.97 56.9566  29
   0  -1  24 1312.29 56.1211  30
   0   1  24 1357.35 54.4756  29
   0   2   0 59386.4 1317.70   1
   0  -2   0 58786.5 1313.69  23
   0  -2   0 57132.8 1309.17  27
   0  -2   0 57471.5 1315.92   6
   0   2  -1 65590.1 1457.32   1
   0  -2   1 64212.1 1454.10  23
   0  -2  -1 67929.6 1455.95  23
   0  -2  -1 66558.1 1453.26  27
   0  -2  -1 66876.8 1461.50   6
   0   2  -2 6268.05 222.676   1
   0  -2  -2 6729.67 236.446   6
   0  -2   2 7113.10 233.189  23
   0  -2  -2 6597.74 227.452  23
   0  -2  -2 6824.91 225.363  27
   0  -2   3 27360.6 639.898   7
   0   2  -3 27392.9 664.000   1
   0   2   3 26313.7 673.733   1
   0  -2  -3 26617.0 681.320   6
   0   2   3 28132.4 682.188  24
   0   2  -3 26632.9 639.674  24
   0  -2  -3 26642.2 666.666  23
   0  -2   3 26393.2 666.013  27
   0  -2  -3 27718.8 660.773  27
   0  -2   4 102525. 2196.76   7
   0   2   4 104405. 2240.19   1
   0   2  -4 102314. 2228.69   1
   0  -2  -4 101453. 2257.42   6
   0  -2   4 103754. 2232.65  27
   0  -2  -4 100361. 2222.61  27
   0  -2  -4 100808. 2238.11  23
   0   2  -4 103648. 2196.19  24
   0   2  -5 10514.0 274.910  24
   0   2   5 10250.8 303.302  25
   0   2   5 10260.6 248.914  12
   0  -2   5 9911.21 237.753  14
   0  -2   5 10768.9 283.444   7
   0  -2  -5 10216.0 290.945   2
   0   2   5 10298.9 313.680   1
   0   2  -5 10617.2 306.595   1
   0  -2  -5 10020.1 335.892   6
   0  -2  -5 10250.7 300.138  27
   0  -2   5 10278.5 308.488  27
   0  -2  -6 2916.32 127.292  27
   0  -2   6 2754.89 129.363  27
   0   2   6 2743.90 132.012  25
   0   2   6 2737.57 148.106  24
   0   2  -6 2799.73 100.627  24
   0  -2   6 2751.46 78.2711  10
   0   2  -6 2713.55 82.4182  17
   0  -2   6 2984.10 115.187   7
   0   2   6 2773.25 89.5293   9
   0  -2  -6 2777.15 124.860   2
   0   2  -6 2871.93 129.587   1
   0   2   6 2853.58 134.204   1
   0  -2   6 2729.09 80.8828  14
   0   2   6 2682.77 90.8526  12
   0  -2  -6 2594.93 150.300   6
   0  -2  -7 331.854 27.4509  13
   0   2   7 380.434 30.2037  12
   0  -2   7 429.629 25.1697  14
   0  -2   7 329.864 43.1817  27
   0  -2  -7 299.375 41.4439  27
   0   2   7 433.130 53.7270  25
   0   2   7 417.799 59.7150  24
   0   2   7 385.559 30.2861  20
   0   2  -7 399.120 25.6980  17
   0  -2   7 465.369 45.0314   7
   0   2   7 407.292 32.3593   9
   0  -2  -7 428.432 49.9570   2
   0   2  -7 385.196 46.1003   1
   0   2   7 368.884 47.8924   1
   0  -2   7 428.103 24.4553  10
   0  -2  -7 328.656 57.5982   6
   0  -2  -8 42687.5 903.664  13
   0  -2   8 41592.5 887.114  14
   0   2   8 41131.3 906.409  12
   0  -2  -8 42233.7 949.035  27
   0  -2   8 41070.2 954.622  27
   0   2   8 40139.7 1006.34  24
   0   2   8 43603.4 1001.49  25
   0   2   8 41908.9 907.925  20
   0   2  -8 40534.6 894.654  16
   0   2  -8 42188.2 888.373  17
   0   2   8 42064.6 910.389   9
   0  -2  -8 43427.9 993.680   2
   0   2  -8 43001.0 954.526   1
   0   2   8 40610.4 960.855   1
   0  -2   8 42255.9 887.382  10
   0  -2   8 39376.8 881.690  11
   0  -2  -8 43092.4 1059.72   6
   0  -2   8 41171.7 949.480   7
   0  -2  -9 18579.0 432.604  13
   0   2   9 18557.3 433.369  12
   0  -2   9 18796.1 414.039  14
   0  -2   9 18091.9 464.127  27
   0  -2  -9 18941.6 462.615  27
   0   2   9 17994.8 522.799  24
   0   2   9 19116.7 439.216  20
   0   2  -9 18465.0 421.255  16
   0   2  -9 18368.1 412.319  17
   0  -2   9 18764.1 477.324   7
   0  -2  -9 19913.3 590.018   6
   0   2   9 18990.4 441.072   9
   0  -2   9 18423.7 409.367  11
   0  -2   9 18064.4 414.973  10
   0  -2  -9 18253.7 519.903   2
   0   2  10 27024.7 622.239  12
   0  -2 -10 27964.5 626.390  13
   0  -2  10 28447.5 603.631  14
   0   2  10 26358.1 714.041  24
   0  -2  10 26869.1 603.058  10
   0  -2  10 27765.6 596.405  11
   0   2  10 27234.1 630.893  20
   0   2 -10 28062.5 609.277  16
   0   2 -10 26875.0 596.729  17
   0   2  10 28500.7 636.560   9
   0  -2 -10 26436.8 728.922   2
   0  -2 -10 27360.1 804.296   6
   0  -2  10 27783.1 669.289   7
   0   2 -11 2180.58 146.759   3
   0  -2 -11 2210.01 151.328   2
   0  -2 -11 2382.73 96.0934  13
   0   2  11 2387.57 91.7720  12
   0   2  11 2376.49 140.970  24
   0   2  11 2210.30 97.6635  20
   0   2 -11 2468.01 82.5215  16
   0  -2  11 2483.56 100.172  30
   0   2  11 2328.26 100.702   9
   0  -2  11 2420.01 73.9455  11
   0  -2  11 2387.34 78.6181  10
   0  -2 -11 2121.37 177.710   6
   0  -2  11 2183.54 113.487   7
   0   2 -12 6511.19 277.192   3
   0  -2 -12 5608.58 275.181   2
   0  -2 -12 6237.65 193.445  13
   0   2  12 6388.13 247.612  24
   0   2  12 6634.95 204.132  20
   0   2 -12 6951.89 175.630  16
   0  -2  12 6752.82 203.142  30
   0   2  12 6631.75 203.886  29
   0   2  12 6485.62 203.634   9
   0   2  12 6290.85 184.623  12
   0  -2  12 6807.81 170.874  10
   0  -2  12 6445.52 164.100  11
   0  -2 -12 6229.22 331.977   6
   0   2 -13 4398.33 227.690   3
   0  -2 -13 4090.25 228.549   2
   0  -2  13 4410.57 159.409  30
   0   2  13 4190.70 147.923  30
   0   2  13 4349.26 159.137  29
   0  -2 -13 4254.84 148.950  13
   0   2  13 4033.54 185.031  24
   0   2  13 4354.15 138.953  12
   0  -2  13 4799.25 128.945  10
   0   2  13 4586.72 161.779  20
   0   2 -13 4697.45 130.733  16
   0   2  13 4691.25 164.225   9
   0  -2 -13 4009.22 270.332   6
   0   2 -14 5847.14 157.318  16
   0   2  14 5502.11 164.825  12
   0  -2  14 6159.94 158.716  10
   0   2  14 6172.27 199.779  20
   0   2  14 5641.38 195.050   9
   0  -2 -14 5513.88 327.130   6
   0  -2 -14 5423.25 179.602  13
   0  -2  14 5765.71 194.437  30
   0   2  14 5598.43 193.426  29
   0   2  14 5515.61 182.724  30
   0   2 -14 5768.77 274.746   3
   0   2  15 14801.9 387.463  20
   0  -2  15 14910.9 338.121  10
   0   2  15 14091.1 386.230   9
   0  -2 -15 13402.9 563.168   6
   0  -2 -15 13491.7 363.836  13
   0   2  15 13150.5 365.376  30
   0  -2  15 14600.0 385.431  30
   0   2  15 14723.3 387.028  29
   0   2 -15 13364.5 483.341   3
   0   2  16 314.019 44.5237  20
   0   2  16 332.934 45.5124   9
   0  -2  16 323.409 28.7290  10
   0  -2 -16 125.511 56.7905   6
   0  -2 -16 274.989 36.4359  13
   0  -2  16 295.381 44.8575  30
   0   2  16 327.478 45.8626  29
   0   2  16 251.088 36.9835  30
   0   2 -16 285.686 65.0180   3
   0   2 -17 9873.96 400.488   3
   0   2  17 11082.3 315.916  20
   0  -2  17 11229.7 317.015  30
   0   2  17 10083.7 294.538  30
   0   2  17 11203.0 316.460  29
   0  -2 -17 11043.5 293.262  13
   0   2  17 11022.5 302.690   5
   0  -2 -17 10932.9 493.339   6
   0   2  18 593.946 50.1746  30
   0  -2  18 690.699 61.2817  30
   0   2  18 595.009 57.2776  29
   0   2  18 697.076 53.6139   5
   0   2  18 596.516 56.4542  20
   0  -2  19 2124.53 105.014  30
   0   2  19 2257.33 108.022  29
   0   2  19 2172.52 93.5330   5
   0   2  19 2331.44 108.191  20
   0   2  20-2.08360 14.0313   5
   0   2  20 12.3354 18.9577  20
   0   2 -20-1.79888 12.5391  15
   0  -2  20-3.12317 19.1994  30
   0   2  21 2475.63 102.259  20
   0   2 -21 2648.09 86.7392  15
   0  -2  21 2842.44 107.442  31
   0  -2  21 2735.08 106.839  30
   0  -2  22 1476.58 66.9751  31
   0  -2  22 1583.76 68.7089  30
   0  -2  23 137.243 18.1133  30
   0  -2  23 131.647 18.0710  31
   0  -3   0 9.29017 14.5812  14
   0  -3   0 8.46064 12.6848  13
   0  -3   0 6.96001 22.8732  23
   0   3   0-6.67681 30.2439  24
   0   3   0 17.3957 13.4107  17
   0  -3   0 27.8231 30.6671  27
   0   3   0 2.63588 10.9622   5
   0  -3   0-7.29643 27.3389   6
   0   3   0-7.32523 34.0424   1
   0  -3   1 35029.9 775.751  13
   0  -3  -1 37134.7 778.797  13
   0  -3  -1 36466.7 906.522  27
   0   3   1 35926.1 904.175  24
   0   3  -1 37016.8 889.441  24
   0  -3  -1 35701.3 907.321  23
   0   3  -1 35386.7 774.484  12
   0   3   1 34786.0 778.790  12
   0   3   1 35100.8 776.818  17
   0   3  -1 36013.7 908.610   1
   0  -3   1 35218.8 778.361  14
   0  -3  -1 34929.9 781.112  14
   0  -3  -1 36028.7 916.841   6
   0   3  -1 34024.4 761.782   5
   0   3   1 36340.1 770.651   5
   0  -3  -2 2010.04 76.1581  13
   0  -3   2 2021.43 75.5506  13
   0  -3  -2 1819.13 126.108  27
   0   3  -2 1886.89 122.326  24
   0  -3  -2 1922.63 131.603  23
   0   3   2 1935.45 136.830  24
   0   3  -2 1989.49 72.8184  12
   0   3   2 2041.15 79.2999  12
   0   3   2 2042.00 76.6232  17
   0   3  -2 1972.78 75.8782  17
   0   3  -2 1910.70 132.382   1
   0  -3   2 1787.34 115.193   7
   0  -3  -2 2053.76 80.6255  14
   0  -3  -2 2190.65 147.634   6
   0   3   2 1928.28 72.8392   5
   0  -3  -3 2846.35 96.8359  13
   0  -3   3 2793.87 164.063  27
   0  -3  -3 3035.63 163.652  27
   0   3  -3 2999.22 149.845  24
   0   3   3 3054.80 176.646  24
   0  -3  -3 2870.36 163.780  23
   0   3   3 2881.52 102.336  12
   0   3   3 2854.86 96.6454  17
   0   3  -3 2950.64 97.6332  17
   0   3  -3 2912.73 163.700   1
   0   3   3 2874.06 171.209   1
   0  -3   3 2812.59 144.191   7
   0   3   3 2812.56 96.4639   5
   0  -3  -3 2952.09 177.060   6
   0  -3  -3 2822.78 101.595  14
   0  -3  -4 248.295 26.1662  13
   0  -3  -4 218.500 27.3888  14
   0  -3  -4 255.687 50.2848  27
   0  -3   4 272.856 56.5299  27
   0  -3  -4 271.550 53.0477  23
   0   3   4 220.788 51.9027  24
   0   3  -4 216.679 39.4689  24
   0   3   4 221.242 27.1082  12
   0  -3   4 208.616 21.7701  10
   0   3  -4 229.375 26.4153  17
   0   3   4 257.410 25.9111  17
   0   3  -4 286.811 52.3587   1
   0   3   4 222.454 52.4823   1
   0  -3  -4 285.648 59.1707   6
   0  -3   4 173.141 35.5576   7
   0   3   4 218.933 26.2990   5
   0  -3  -5 15998.6 380.492  13
   0  -3  -5 16383.2 478.112  27
   0  -3   5 16034.8 492.658  27
   0   3  -5 15610.2 434.979  24
   0  -3  -5 16257.0 496.687  23
   0   3   5 15925.2 466.351  25
   0  -3   5 16227.7 369.172  10
   0   3   5 16359.3 377.102  17
   0   3  -5 16249.7 377.374  17
   0   3   5 15529.8 496.774   1
   0   3  -5 16372.2 484.680   1
   0  -3   5 15686.8 439.032   7
   0  -3   5 15922.6 374.715  14
   0  -3  -5 15789.6 388.789  14
   0   3   5 16030.7 385.729   5
   0  -3  -5 16224.0 528.067   6
   0  -3  -6 899.104 54.6752  14
   0  -3  -6 917.995 51.0545  13
   0  -3   6 857.490 45.0832  14
   0  -3   6 736.089 83.4477  27
   0  -3  -6 891.488 85.6297  27
   0   3   6 869.740 83.8569  25
   0   3  -6 748.348 62.9837  24
   0  -3  -6 1019.75 98.3783  23
   0   3   6 791.561 43.9651  20
   0   3   6 958.933 47.5461  19
   0   3  -6 789.371 45.4157  17
   0   3   6 951.013 47.8408  17
   0  -3   6 922.025 72.4352   7
   0   3  -6 664.284 77.8170   1
   0   3   6 809.608 91.0207   1
   0  -3   6 844.947 41.5574  10
   0   3   6 822.279 53.0423  12
   0   3   6 841.590 52.7495   5
   0  -3  -6 747.601 97.4920   6
   0  -3   7 1707.14 65.8367  14
   0  -3  -7 1582.14 70.6557  13
   0  -3  -7 1552.48 111.720  27
   0  -3   7 1537.65 116.626  27
   0   3   7 1799.75 142.842  24
   0   3   7 1388.70 110.021  25
   0  -3  -7 1616.38 127.996  23
   0   3   7 1552.28 68.0982  20
   0   3   7 1536.18 61.7930  19
   0   3  -7 1629.28 66.3424  17
   0   3   7 1504.86 62.6195  17
   0   3  -7 1565.32 68.9658  16
   0  -3   7 1508.30 95.9489   7
   0   3   7 1410.10 115.975   1
   0   3  -7 1337.71 108.396   1
   0  -3   7 1607.57 60.9586  10
   0   3   7 1533.67 75.4791  12
   0  -3  -7 1516.74 141.831   6
   0   3   7 1601.20 77.6753   5
   0  -3   8 3874.65 191.088  27
   0  -3  -8 4136.18 188.400  27
   0   3   8 4022.50 198.142  25
   0  -3  -8 4311.87 221.676  23
   0   3   8 3840.19 220.803  24
   0  -3   8 4219.57 115.802  11
   0  -3   8 4241.25 120.303  10
   0   3   8 4237.49 143.873  12
   0   3   8 4086.55 133.052  20
   0   3   8 3878.56 116.746  19
   0   3  -8 4259.62 132.094  16
   0   3  -8 4209.06 126.339  17
   0   3   8 4031.42 199.648   1
   0   3  -8 4138.77 190.341   1
   0  -3  -8 4472.20 137.706  13
   0  -3   8 4332.66 124.032  14
   0  -3   8 4111.76 172.590   7
   0  -3  -8 3927.26 243.390   6
   0   3   8 4204.53 144.805   5
   0   3   9 958.583 63.8874   5
   0  -3   9 788.186 71.7042   7
   0  -3  -9 1025.43 126.094   6
   0   3   9 904.841 104.797  24
   0  -3  -9 959.197 104.937  23
   0   3   9 971.587 57.9686  20
   0   3  -9 928.657 48.3351  17
   0   3  -9 902.118 52.4198  16
   0  -3   9 840.051 81.9387  27
   0  -3  -9 768.473 75.8951  27
   0   3   9 886.289 55.6688  29
   0  -3  -9 1013.91 58.1392  13
   0  -3   9 1039.90 49.1088  14
   0  -3   9 869.622 41.4513  11
   0   3   9 881.161 58.7266  12
   0  -3   9 992.088 47.2396  10
   0   3  10 472.311 78.0395  24
   0  -3 -10 392.308 70.1717  23
   0   3  10 391.089 40.7164  20
   0   3 -10 430.415 37.1250  16
   0   3 -10 369.049 30.5856  17
   0  -3 -10 402.490 39.0365  13
   0  -3  10 408.419 31.5444  14
   0   3  10 429.482 40.4771  29
   0  -3 -10 382.087 84.3088   6
   0   3  10 415.614 45.0013   5
   0  -3  10 448.249 54.0001   7
   0  -3  10 403.917 31.9065  10
   0   3  10 419.818 41.5066  12
   0   3 -11 748.341 95.1510   3
   0   3  11 541.932 81.2977  24
   0   3  11 942.770 62.0910  20
   0   3 -11 810.175 49.4272  16
   0   3 -11 793.382 42.6212  17
   0  -3 -11 764.751 53.5948  13
   0  -3  11 805.926 45.4023  14
   0   3  11 735.312 55.1275  29
   0  -3 -11 697.382 120.541   6
   0   3  11 728.071 59.6764   5
   0   3  11 801.452 57.0203  12
   0  -3  11 856.897 45.2878  10
   0   3 -12 751.669 98.8343   3
   0   3  12 735.351 91.4009  24
   0   3  12 840.230 62.6183  20
   0   3 -12 861.127 51.5251  16
   0   3 -12 859.778 43.1253  17
   0  -3 -12 828.745 58.0770  13
   0   3  12 803.550 59.7213  29
   0  -3 -12 912.410 136.241   6
   0   3  12 871.754 59.3349  12
   0  -3  12 850.102 45.5365  10
   0   3 -13 3403.59 214.195   3
   0  -3 -13 3567.65 132.477  13
   0   3  13 3844.89 201.770  24
   0   3  13 3390.59 139.730  20
   0   3 -13 3712.16 120.666  16
   0  -3 -13 3632.10 274.532   6
   0   3  13 3367.22 138.079  29
   0  -3  13 3716.59 111.839  10
   0   3  13 3640.54 131.179  12
   0  -3 -14 353.628 93.1836   6
   0   3  14 523.835 52.3501  20
   0   3  14 538.729 52.4895  29
   0   3  14 480.690 68.1305  24
   0   3 -14 516.131 39.7347  16
   0  -3  14 526.403 34.5210  10
   0   3  14 501.378 42.7398  12
   0   3 -14 437.281 82.3507   3
   0  -3  15 201.258 22.3002  10
   0   3  15 156.504 23.4667  12
   0   3  15 233.958 37.0046  20
   0   3  15 221.929 37.3001   5
   0  -3 -15 149.825 67.1176   6
   0   3 -15 227.137 26.6236  16
   0   3  15 224.401 37.2323  29
   0   3 -15 104.513 48.7354   3
   0  -3 -16 68.1184 24.8005  14
   0   3  16 103.022 29.3734   5
   0  -3  16 100.687 17.5612  10
   0   3  16 114.075 30.1798  20
   0  -3  16 172.113 36.2672  31
   0  -3  16 89.5071 25.1878  30
   0   3  16 104.132 28.0156  29
   0   3 -16 99.7846 18.8897  16
   0   3  17 3166.95 127.271   5
   0  -3 -17 2905.29 114.313  14
   0   3  17 3271.76 128.642  29
   0  -3  17 2995.61 115.502  30
   0  -3  17 3223.34 133.254  31
   0   3  17 3232.68 131.092  20
   0   3  18 686.932 51.5370   5
   0  -3  18 668.566 47.2463  30
   0   3  18 701.054 53.6615  29
   0  -3  18 704.384 56.7346  31
   0   3  18 706.969 55.2505  20
   0   3  19 236.831 30.7196  29
   0  -3  19 249.711 35.2243  31
   0   3  19 245.062 29.7928   5
   0   3  20 1975.44 75.3832   5
   0   3 -20 2053.60 72.8803  15
   0  -3  20 2074.56 86.8157  31
   0   3  20 2209.12 83.8567  29
   0  -3  21 1012.47 50.6917  31
   0   3  21 1003.04 46.6116  29
   0  -3  22 258.809 20.9382  31
   0  -4   0 948.522 58.1573  14
   0  -4   0 978.829 103.158   7
   0   4   0 1047.19 119.440   1
   0   4   0 928.493 56.4884  17
   0  -4   0 846.662 105.106  27
   0   4   0 870.379 102.143  24
   0  -4  -1 879.899 53.2774  13
   0  -4  -1 831.536 106.906  27
   0   4   1 894.295 106.506  24
   0   4  -1 764.316 94.0503  24
   0   4   1 909.592 56.0878  12
   0   4   1 905.884 56.2570  17
   0   4  -1 847.998 113.119   1
   0  -4   1 1088.67 105.871   7
   0  -4  -1 733.526 93.9442   7
   0  -4  -1 903.373 57.5829  14
   0  -4   1 803.840 53.9221  14
   0  -4  -1 923.831 114.492   6
   0   4   1 867.686 47.8386   5
   0  -4  -2 1578.16 73.6136  13
   0  -4  -2 1554.38 140.059  27
   0  -4   2 1715.81 148.199  27
   0   4   2 1646.34 145.947  24
   0   4  -2 1642.01 128.554  24
   0  -4   2 1627.48 72.3826  10
   0   4   2 1406.93 74.9975  12
   0   4   2 1797.86 80.0750  17
   0   4   2 1585.58 149.950   1
   0   4  -2 1432.76 135.862   1
   0  -4   2 1712.94 128.302   7
   0  -4  -2 1657.01 80.7873  14
   0  -4   2 1516.32 74.3321  14
   0   4  -2 1563.99 64.5120   4
   0  -4  -2 1378.11 139.043   6
   0   4   2 1711.89 71.7536   5
   0  -4  -3 4224.45 138.554  13
   0  -4  -3 4613.00 240.636  27
   0  -4   3 4165.70 239.829  27
   0   4   3 4310.91 246.804  24
   0   4  -3 4117.22 207.190  24
   0   4   3 4339.20 215.769  25
   0  -4   3 4484.37 135.756  10
   0   4   3 4139.83 145.269  12
   0   4  -3 4377.99 141.075  16
   0   4   3 4287.82 142.036  17
   0   4  -3 4402.52 141.150  17
   0   4   3 4374.50 252.849   1
   0   4  -3 4153.46 237.266   1
   0  -4   3 4087.35 202.056   7
   0  -4  -3 4170.44 146.195  14
   0  -4  -3 4490.66 258.322   6
   0   4   3 4374.24 137.616   5
   0  -4  -4 2528.68 105.921  14
   0  -4   4 2627.52 150.507   7
   0   4   4 2570.24 189.959   1
   0   4  -4 2548.19 175.973   1
   0  -4  -4 2610.34 99.2602  13
   0  -4  -4 2337.38 167.227  27
   0  -4   4 2323.06 175.207  27
   0   4   4 2747.29 195.765  24
   0   4   4 2431.48 156.489  25
   0   4  -4 2070.88 137.434  24
   0   4   4 2438.35 100.981  19
   0   4   4 2590.24 99.2382  17
   0   4  -4 2506.53 99.1838  16
   0   4  -4 2439.66 97.4992  17
   0   4   4 2405.42 89.3093  16
   0  -4   4 2661.99 94.1254  10
   0   4   4 2435.14 105.026  12
   0   4   4 2525.10 98.5278   5
   0  -4  -4 2484.47 192.843   6
   0  -4  -5 1856.74 89.4613  14
   0  -4   5 1652.46 116.551   7
   0   4  -5 1780.47 145.948   1
   0   4   5 1744.35 154.560   1
   0  -4   5 1922.01 157.635  27
   0  -4  -5 1568.56 134.492  27
   0  -4  -5 1990.90 157.248  23
   0   4   5 1672.77 156.482  24
   0   4   5 1635.38 128.577  25
   0   4   5 1738.13 79.5898  19
   0   4  -5 1666.60 78.5109  17
   0   4   5 1799.36 79.9620  17
   0  -4  -5 1901.50 82.1561  13
   0  -4   5 1901.01 74.8002  10
   0   4   5 1862.48 89.6660  12
   0   4   5 1878.99 84.4996   5
   0  -4  -5 1793.94 167.517   6
   0  -4  -6 28.1874 21.1104  14
   0  -4  -6 66.6819 21.0254  13
   0  -4   6 55.4471 18.5623  14
   0  -4   6 56.7797 40.5539  27
   0  -4  -6 24.8501 25.8377  27
   0   4   6 69.6876 34.1476  25
   0   4   6 58.5769 40.3850  24
   0  -4  -6 40.2787 33.1007  23
   0   4   6 35.0091 17.4876  19
   0   4  -6 30.0557 18.4753  17
   0   4   6 44.9544 17.1871  17
   0   4  -6 8.78511 22.3788   1
   0   4   6 31.0001 38.7250   1
   0  -4   6 63.9264 17.5211  10
   0  -4   6 47.5751 26.2327   7
   0   4   6 56.3572 20.7242   5
   0  -4  -6 26.2251 36.0605   6
   0  -4  -7 441.301 46.1341  14
   0  -4   7 464.601 59.9111   7
   0  -4  -7 513.175 83.5503  23
   0   4   7 395.622 34.7682  19
   0   4   7 451.758 36.9929  17
   0   4  -7 496.892 40.4426  17
   0   4  -7 462.422 41.8144  16
   0  -4  -7 533.533 77.9461  27
   0  -4   7 430.007 76.2397  27
   0  -4  -7 503.197 42.1277  13
   0  -4   7 520.976 38.5730  14
   0   4   7 494.852 46.8311   5
   0  -4  -7 467.005 92.9999   6
   0  -4   7 455.973 34.7149  10
   0  -4   7 471.136 31.9232  11
   0  -4  -8 9195.34 265.058  14
   0   4   8 8533.43 385.773  24
   0   4   8 8743.47 226.483  19
   0   4  -8 8964.03 246.172  16
   0   4   8 8574.00 228.100  17
   0   4  -8 9208.65 239.005  17
   0  -4   8 9077.15 346.407  27
   0  -4  -8 8903.91 330.560  27
   0  -4   8 9190.56 236.559  14
   0  -4  -8 9228.84 247.397  13
   0  -4  -8 8575.76 418.558   6
   0   4   8 9152.45 262.094   5
   0  -4   8 9155.86 231.994  10
   0   4   8 9264.12 265.319  12
   0  -4   9 1439.70 65.4537  14
   0   4   9 1109.28 131.586  24
   0   4   9 1236.28 54.0551  19
   0  -4   9 1540.16 64.8147  10
   0   4   9 1415.66 82.3642  12
   0   4  -9 1353.93 69.5262  16
   0   4  -9 1316.44 64.2472  17
   0  -4  -9 1230.11 156.087   6
   0   4   9 1470.22 83.3313   5
   0  -4  -9 1365.25 80.2697  14
   0   4 -10 242.359 31.7109  16
   0  -4  10 210.580 25.4662  10
   0  -4 -10 175.508 32.9673  14
   0  -4  10 229.274 27.0522  14
   0   4  10 261.547 66.1998  24
   0   4  10 227.648 35.1093  12
   0   4 -10 252.647 28.5961  17
   0  -4  10 257.095 34.5601  31
   0  -4 -10 202.313 68.7721   6
   0   4  10 281.760 40.5316   5
   0   4 -10 187.873 56.4768   3
   0   4 -11 6374.95 300.793   3
   0  -4  11 6437.55 178.753  14
   0   4  11 5820.20 291.742  24
   0  -4  11 6365.90 174.013  10
   0   4  11 6290.90 202.105  12
   0   4 -11 6525.39 175.025  17
   0   4 -11 6343.67 186.314  16
   0  -4 -11 6689.75 210.077  14
   0  -4  11 6383.51 198.002  31
   0  -4 -11 6195.12 364.215   6
   0   4  11 6552.15 213.103   5
   0  -4  12 125.872 29.2288  31
   0  -4 -12 194.888 33.6334  14
   0   4  12 151.524 34.0579   5
   0   4  12 123.536 28.5213  12
   0   4 -12 141.735 20.2813  17
   0   4 -12 217.543 28.8988  16
   0  -4  12 169.202 21.7106  10
   0   4 -12 158.784 51.6538   3
   0   4 -13 2224.54 87.9076  16
   0  -4 -13 2394.12 104.602  14
   0   4  13 2259.28 108.316   5
   0  -4  13 2132.03 99.5795  31
   0  -4  13 2253.82 76.3961  10
   0   4 -14 106.321 21.1352  16
   0   4  14 78.2638 27.6700   5
   0  -4  14 56.1575 23.8527  31
   0  -4 -14 87.3285 24.2005  14
   0  -4 -15 2593.21 101.299  14
   0   4 -15 2697.03 90.5357  16
   0   4  15 2814.52 100.026   4
   0   4  15 2635.09 112.655   5
   0  -4  15 2662.32 107.906  31
   0   4 -16 3.87373 11.5452  16
   0  -4  16 12.2556 17.4632  31
   0   4  16 30.0395 15.2192   4
   0  -4  17 39.6136 18.6545  31
   0   4  18 447.934 33.6387   5
   0  -4  18 438.428 32.5855  31
   0  -4  19 39.8374 11.3547  31
   0  -5   0 10.1635 18.2922  14
   0  -5   0-20.6597 49.1883  27
   0   5   0-18.0519 50.5069  24
   0   5   0 19.5125 22.1592  19
   0   5   0 41.7721 22.3707  17
   0   5   0 7.03774 17.0636  16
   0  -5   0-13.9789 18.4373  10
   0   5   0-14.5821 14.6713   4
   0  -5   0-8.39103 24.6615   7
   0  -5  -1 78.4936 23.6088  14
   0  -5   1 108.490 24.5021  14
   0  -5  -1 60.5554 46.9322  27
   0   5  -1 116.307 41.4361  24
   0   5   1 38.6944 38.9692  24
   0   5   1 84.7215 26.5453  19
   0   5  -1 85.2435 24.0701  17
   0   5   1 122.926 27.7694  17
   0   5   1 91.7317 21.3779  16
   0   5  -1 70.0812 20.4736  16
   0  -5  -1 79.5603 21.0314  10
   0  -5   1 111.871 22.6073  10
   0   5   1 70.6065 19.1758   4
   0  -5  -1 26.7252 34.6788   7
   0  -5   1 93.0821 38.6939   7
   0  -5  -2 102.081 26.2853  14
   0  -5   2 162.165 26.9017  14
   0  -5  -2 97.7434 45.4791  27
   0  -5   2 83.1751 45.8922  27
   0   5   2 92.1691 47.6451  24
   0   5   2 94.9895 26.2728  19
   0   5   2 154.402 27.6255  17
   0   5  -2 156.490 27.8110  16
   0   5   2 102.076 22.0877  16
   0  -5   2 82.0349 21.0893  10
   0  -5  -2 123.795 49.6667   6
   0  -5  -2 28.2497 48.9775   7
   0   5   2 112.230 22.4048   4
   0   5   3 213.055 59.9050  24
   0   5   3 265.670 36.1759  19
   0   5  -3 289.099 34.0070  16
   0   5  -3 262.554 34.3430  17
   0   5   3 287.336 34.5636  17
   0  -5  -3 375.170 73.8197  27
   0  -5   3 246.567 62.5299  27
   0  -5  -3 326.887 37.4702  14
   0   5   3 282.601 33.0934   4
   0  -5  -3 237.621 63.6969   7
   0  -5  -3 324.272 73.4403   6
   0  -5   3 320.337 31.4232  10
   0   5  -4 6466.23 189.221  17
   0   5  -4 6537.52 190.977  16
   0   5   4 6494.63 188.717  17
   0  -5   4 6636.79 179.754  10
   0  -5  -4 6815.87 199.926  14
   0   5   4 6675.84 192.824  19
   0   5   4 6694.93 193.148   4
   0   5   4 6215.25 179.769   5
   0   5   5 1777.23 77.6446  17
   0   5  -5 1908.87 83.5120  16
   0   5  -5 1806.76 79.7175  17
   0  -5   5 1921.76 74.0131  10
   0  -5  -5 1724.56 84.3066  14
   0   5   5 1966.49 86.5753   4
   0   5   5 1860.56 78.9059   5
   0   5   5 1747.64 77.6763  19
   0   5   6 4167.96 128.546  19
   0   5   6 4078.09 127.719  17
   0   5  -6 4270.25 138.275  16
   0   5  -6 4146.63 133.314  17
   0  -5   6 4375.89 127.121  10
   0  -5   6 3898.63 127.925  14
   0  -5  -6 4137.28 144.910  14
   0   5   6 4421.45 138.981   5
   0   5   6 4240.00 144.278   4
   0   5   7 247.556 25.8736  19
   0   5  -7 326.228 31.7747  17
   0  -5   7 316.680 28.9648  10
   0  -5  -7 235.498 32.9477  14
   0  -5   7 275.631 28.2499  14
   0   5   7 284.024 33.1689   5
   0   5   7 273.663 36.6747   4
   0   5  -8 65.0306 18.6475  17
   0   5   8 38.4988 18.8866   5
   0  -5   8 60.0565 16.6529  14
   0  -5  -8 41.1405 19.9765  14
   0  -5   8 45.4595 15.1249  10
   0   5   8 49.4279 22.1264   4
   0   5  -9 281.607 31.6345  19
   0   5  -9 283.805 27.2925  17
   0   5  -9 236.546 28.8564  16
   0  -5   9 225.160 23.4550  10
   0  -5   9 307.178 27.8031  14
   0  -5  -9 231.594 32.5682  14
   0   5   9 258.901 33.4869   5
   0   5   9 259.533 34.3567   4
   0   5 -10 245.443 23.9918  17
   0   5 -10 226.807 26.7696  16
   0   5  10 214.473 31.0995   4
   0  -5  10 209.005 23.7225  14
   0  -5 -10 179.688 28.3124  14
   0   5  10 243.846 32.2885   5
   0   5 -10 151.939 24.3915  19
   0   5 -11 541.292 36.8710  16
   0  -5 -11 462.162 38.7544  14
   0   5  11 488.439 42.4820   5
   0   5 -11 550.336 31.9266  17
   0   5 -11 518.004 34.6356  19
   0  -5 -12 51.2369 15.9877  14
   0   5 -12 97.5793 15.2086  19
   0   5 -12 78.2196 17.1999  16
   0   5  12 79.4281 21.3601   5
   0   5 -13 980.986 44.4313  16
   0  -5 -13 874.576 43.9672  14
   0   5  13 913.130 52.7839   5
   0   5  13 983.501 49.7576   4
   0   5 -14 23.1015 11.3980  16
   0   5  14 24.6377 13.4431   5
   0   5  14 9.34704 11.2785   4
   0  -6   0 3277.62 97.7640  14
   0  -6   0 3373.28 94.3212  10
   0   6   0 3191.57 98.9249  17
   0   6  -1 398.348 33.3362  19
   0   6   1 342.327 30.2855  19
   0  -6  -1 527.413 33.3477  14
   0  -6   1 445.708 30.0314  14
   0  -6  -1 516.729 30.7000  10
   0  -6   1 456.916 28.7702  10
   0   6   1 453.788 31.4949  17
   0   6  -1 491.450 32.9192  17
   0   6   2 20.3780 12.9418  17
   0   6  -2 26.4614 14.0038  17
   0   6   2 10.4194 12.2804  19
   0  -6  -2 16.0521 12.3228  14
   0  -6   2 10.4188 11.8790  14
   0  -6  -2 7.78689 11.9904  10
   0  -6   2 18.6110 10.8563  10
   0   6   3 34.7797 13.4591  19
   0  -6  -3 7.99389 11.6736  10
   0  -6   3 26.1261 12.2720  14
   0  -6  -3 23.0779 12.4575  14
   0   6  -3 20.2192 12.0570  16
   0   6  -4 2756.12 92.7720  19
   0  -6  -4 2630.78 85.0599  10
   0   6  -4 2721.58 85.4942  17
   0  -6  -4 2760.69 87.6621  14
   0   6  -4 2666.01 85.7137  16
   0   6  -5 704.576 40.6635  19
   0  -6  -5 695.160 37.2614  10
   0   6  -5 736.147 36.9107  17
   0  -6  -5 652.564 36.0764  14
   0   6  -5 696.441 36.8111  16
   0   6  -6 884.050 42.8078  19
   0   6  -6 860.234 38.8427  17
   0  -6  -6 848.558 41.8139  10
   0  -6  -6 821.109 40.4334  14
   0  -6   6 905.308 38.5867  14
   0   6  -6 850.858 40.6067  16
   0   6  -7 8.10997 10.3565  19
   0  -6   7 11.6888 8.99671  14
   0  -6   7-4.05479 8.59409  34
   0   6  -7 5.83173 9.58179  17
  -1   0  25-8.90520 7.74414  30
  -1   0  24 554.769 35.7637  30
  -1   0  24 511.940 29.6393  29
   1   0 -23 1.42058 10.4379  13
  -1   0  23-9.08724 16.1838  30
  -1   0  23 9.02280 12.8552  29
  -1   0  22 969.496 53.5358  20
   1   0 -22 977.107 51.4853  13
  -1   0  22 1053.52 59.8535  29
  -1   0  22 1118.11 66.6688  30
  -1   0  21-3.44426 21.4736  30
  -1   0  21-11.7441 21.7873  29
  -1   0  21 24.2155 17.6136   9
  -1   0  21-7.63147 17.1305  20
   1   0 -20 310.667 29.7163  15
  -1   0  20 363.513 48.2086  30
  -1   0  20 376.029 43.4178  29
  -1   0  20 292.577 36.4485  31
  -1   0  20 349.242 38.4043   9
  -1   0  20 349.967 39.8232  20
   1   0 -19 10.2383 15.9236  15
  -1   0  19 2.95964 19.4512  31
  -1   0  19 4.12395 28.1006  30
  -1   0  19 3.63548 24.7723  29
  -1   0  19 6.18581 18.4631   9
  -1   0  19 28.9619 21.6712  20
  -1   0  18 517.118 48.5323   9
   1   0 -18 378.288 67.1903   3
   1   0 -18 455.189 36.9689  15
  -1   0  18 394.353 47.6123  29
  -1   0  18 502.450 56.6778  30
  -1   0  18 470.979 46.4303  20
  -1   0  17 26.3027 20.7811  20
  -1   0  17 6.33570 17.4181   9
   1   0 -17-16.6190 28.6372   3
   1   0 -17-8.42386 15.3182  15
  -1   0  17 29.7039 23.4684  29
  -1   0  17-8.21796 22.9928  30
  -1   0  17-5.35995 16.9391  11
  -1   0  16 6146.66 197.776  20
  -1   0  16 6200.79 195.363   9
   1   0 -16 6204.08 270.035   3
   1   0 -16 6256.46 176.452  15
  -1   0  16 6207.15 204.587  29
  -1   0  16 6445.18 188.253  11
  -1   0  15 8.86727 17.6457  20
  -1   0  15 19.9143 17.7391   9
   1   0 -15 29.9020 28.0086   3
   1   0 -15 5.77785 12.3398  15
  -1   0  15-3.33416 19.2917  29
  -1   0  15 33.8166 16.8394  11
  -1   0  14 40722.2 922.307   9
  -1   0  14 42338.5 913.886  11
   1   0 -14 43125.2 1030.22   3
  -1   0  14 40460.2 933.362  29
  -1   0  14 41043.2 925.340  20
  -1   0  13-2.36317 15.5306   9
  -1   0  13 9.93244 13.0552  11
   1   0 -13 19.0098 24.6366   3
  -1   0  13 8.32105 15.2511  29
  -1   0  13 4.89527 14.1610  20
   1   0 -13-4.34825 16.2911  22
  -1   0  12 3375.58 138.355   8
  -1   0  12 3272.67 114.239   9
   1   0 -12 3624.07 147.268  22
   1   0 -12 3463.43 167.034   3
  -1   0  12 3598.07 119.523  20
  -1   0  12 3615.49 111.723  11
   1   0 -11 5.21806 20.2880   3
  -1   0  11 6.18453 11.2467  11
  -1   0  11-13.5777 11.5789  20
  -1   0  11 16.6705 12.4741   9
  -1   0  11 25.1524 14.9353   8
  -1   0  11 5.62054 10.2212  10
   1   0 -10 21333.3 531.119   3
  -1   0  10 18920.3 444.931  11
  -1   0  10 19816.1 456.176  20
   1   0 -10 21417.2 484.521  21
  -1   0  10 19926.8 444.109  10
  -1   0  10 20351.6 454.835   9
  -1   0  10 19471.2 492.526   8
   1   0  -9 4.18685 19.4593   3
  -1   0   9 27.1294 15.3486   8
  -1   0   9 22.5788 10.0609  10
   1   0  -9 4.94327 12.5866  21
   1   0  -8 7280.18 225.319   3
  -1   0   8 7541.71 203.958   8
   1   0  -7-3.23605 15.7732   3
  -1   0   7 9.20600 5.90163  24
  -1   0   7 14.0791 12.1930   8
   1   0  -7 17.7920 11.4390  21
   1   0  -6 50048.7 1083.38   3
  -1   0   6 47141.3 1032.60  24
  -1   0   6 47776.0 1059.94   8
  -1   0   5-3.39284 9.65510   8
   1   0  -5 15.8758 11.8959  21
   1   0  -5-2.39229 13.3867   3
  -1   0   4 22653.6 521.148   8
   1   0  -4 22960.1 537.159   3
  -1   0   3 1.18614 7.49916   8
   1   0  -3-1.59834 9.68584   3
   1   0  -2 276846. 5748.34   3
   1   0  -2 279339. 5743.03  21
  -1   0   2 273656. 5744.53   7
  -1   0   1 0.73671 4.26265   7
  -1   0   1 10.8422 5.62090  25
   1   0  -1 1.73045 4.75777  24
   1   0  -1 1.52866 4.89628  21
   1   0   0 1653.66 45.8150  24
  -1   0   0 1613.89 41.8877   7
   1   0   1 3.60044 2.37553  22
   1   0   2 28375.7 603.005  24
   1   0   3 23.8551 6.68173  24
  -1   0  -4 8045.73 179.900  21
   1   0   4 8235.69 190.085  24
   1   0   5 2.92227 7.08682  24
  -1   0  -5 1.94898 6.15194  21
   1   0   6 210835. 4422.58  24
  -1   0  -6 207855. 4414.64  21
   1   0   7 1.10604 5.97261  24
  -1   0  -7 4.74965 6.69531  21
  -1   0  -7 20.2296 13.1382   3
  -1   0  -8 18228.1 447.323   3
   1   0   8 17789.0 398.078  24
  -1   0  -9-3.56275 14.3380   3
   1   0   9 1.93372 5.85820  24
  -1   0 -10 47700.5 1096.89   3
   1   0  10 47563.7 1034.91  20
   1   0  10 48490.6 1032.51   9
   1   0  11-1.88961 12.7253  20
   1   0  11 14.0188 10.0928  11
  -1   0 -11-9.24637 20.3817   3
   1   0  11 12.3448 12.1558   9
   1   0  12 3909.46 127.008  20
   1   0  12 3814.27 115.529  11
   1   0  12 3759.49 122.872   9
   1   0  13 23.3537 11.5072  11
   1   0  13-2.41846 15.4915  20
   1   0  13-2.83649 15.8724  29
  -1   0 -13 11.3233 19.5120   3
   1   0  13-11.3018 13.8955   9
   1   0  14 11693.2 290.634  11
   1   0  14 11654.3 306.898  20
  -1   0 -14 11559.3 371.118   3
   1   0  14 11881.2 317.507  29
   1   0  14 11741.8 302.899   9
   1   0  15 5.87757 17.5436  20
   1   0  15 10.9754 15.8761   9
  -1   0 -15 6.59409 21.6689   3
   1   0  15 20.6162 20.1984  29
   1   0  16 370.929 41.9574  20
  -1   0 -16 355.036 30.6600  15
  -1   0 -16 341.860 57.0898   3
   1   0  16 398.208 39.9902   9
   1   0  16 308.083 39.5686  31
   1   0  16 341.524 42.9459  29
   1   0  17-6.06032 18.6278   9
   1   0  17-3.83109 23.5514  29
   1   0  17-3.28787 19.6260  31
   1   0  17 3.26847 18.9098  20
   1   0  18 2406.39 103.659   9
   1   0  18 2305.00 105.024  31
   1   0  18 2354.95 106.614  20
   1   0  18 2260.55 113.526  29
   1   0  19 12.5830 18.7784  20
   1   0  19 7.51542 23.1009  29
   1   0  19 6.05883 18.8881  31
   1   0  20 3504.35 128.717  31
   1   0  20 3740.56 134.182  20
   1   0  20 3688.03 143.526  29
   1   0  21-13.9688 25.1408  30
   1   0  21 3.06201 21.3439  29
   1   0  22 123.415 27.6699  29
   1   0  22 99.4585 28.1188  30
   1   0  23 11.3921 14.4980  29
   1   0  23-11.3943 18.0340  30
   1   0  24 6.40837 13.6282  30
   1   0  24 13.3869 11.3833  29
  -1  -1  24-4.53803 13.4297  30
  -1   1  24 4.02906 10.5361  29
  -1  -1  23 1663.04 73.9506  30
  -1   1  23 1620.79 69.8925  29
  -1   1  23 1586.98 64.6022  30
  -1  -1  22 1364.82 65.6861  31
  -1  -1  22 1481.34 77.1057  30
  -1   1  22 1387.85 72.2296  29
  -1   1  22 1424.37 69.4508  30
  -1   1  22 1526.98 71.0554  20
  -1   1  21 1389.11 74.4050  20
  -1  -1  21 1376.86 72.0732  31
   1   1 -21 1236.39 57.2164  15
  -1   1  21 1375.27 75.2506  30
  -1   1  21 1324.86 76.2903  29
  -1  -1  21 1436.85 82.3500  30
  -1  -1  21 1320.18 63.5207  29
   1  -1 -21 1396.13 65.5928  13
  -1   1  20 3506.08 136.851  20
  -1   1  20 3636.65 136.775   9
  -1  -1  20 3524.64 134.937  31
   1  -1 -20 3356.57 121.923  13
   1   1 -20 3410.84 113.856  15
  -1   1  20 3765.35 142.229  30
  -1  -1  20 3862.73 150.344  30
  -1   1  20 3535.80 140.767  29
  -1  -1  20 3508.69 124.968  29
   1   1 -19 4618.25 143.156  15
  -1   1  19 4482.07 164.593   9
  -1   1  19 4578.76 167.763  20
  -1   1  19 4707.63 172.013  30
  -1  -1  19 4510.68 155.442  29
  -1  -1  19 4744.53 178.401  30
  -1   1  19 4631.39 173.150  29
  -1   1  19 4616.25 149.134   5
   1  -1 -19 4799.82 154.785  13
  -1  -1  18 220.042 26.6928  11
  -1  -1  18 168.991 26.7789  20
  -1   1  18 151.590 34.6018  20
   1   1 -18 195.058 53.0799   3
   1  -1 -18 207.250 31.8724  13
  -1  -1  18 215.456 29.7264   9
  -1   1  18 211.153 36.7064   9
   1   1 -18 194.468 27.7008  15
  -1   1  18 209.562 40.0408  29
  -1  -1  18 210.888 41.7755  30
  -1  -1  18 182.990 32.5424  29
  -1   1  18 195.408 38.7392  30
  -1   1  17 1164.87 78.0135  20
  -1  -1  17 1322.46 69.8720  20
   1   1 -17 1215.89 118.934   3
  -1   1  17 1253.68 79.6007   9
  -1  -1  17 1227.50 67.3490   9
  -1  -1  17 1327.84 63.6869  11
  -1   1  17 1419.17 87.2543  30
  -1  -1  17 1192.34 83.6300  30
  -1  -1  17 1227.33 73.5370  29
  -1   1  17 1242.14 83.2320  29
  -1  -1  16 126.250 24.6953  20
   1   1 -16 70.2903 39.8566   3
   1  -1 -16 131.248 23.7624  15
  -1  -1  16 119.627 24.7664   9
  -1   1  16 134.863 32.0127   9
  -1  -1  16 117.733 21.4055  11
  -1   1  16 90.6479 30.2259  30
  -1  -1  16 75.4688 24.3316  29
  -1  -1  16 80.6304 31.7036  30
  -1   1  16 76.2807 28.9357  29
  -1  -1  15 1715.51 79.0855  20
   1  -1 -15 1940.78 141.432   3
   1   1 -15 1776.60 138.536   3
   1  -1 -15 1688.01 73.9257  15
  -1   1  15 1637.59 88.0004   9
  -1  -1  15 1682.44 77.4645   9
  -1  -1  15 1760.90 72.2126  10
  -1  -1  15 1750.54 72.4587  11
  -1   1  15 1726.96 92.8176  29
  -1  -1  15 1784.37 96.5501  30
  -1  -1  15 1671.81 85.3368  29
  -1   1  15 1696.24 92.3437  30
  -1  -1  14 3818.82 128.088  20
   1   1 -14 4128.43 209.031   3
   1  -1 -14 3798.27 198.429   3
   1  -1 -14 3882.40 122.074  15
  -1  -1  14 3762.34 125.777   9
  -1  -1  14 3827.66 116.395  10
  -1  -1  14 3964.41 118.670  11
  -1  -1  14 3405.54 131.459  29
  -1   1  14 3589.78 141.197  30
   1   1 -13 17.5704 15.9215  21
  -1  -1  13 14.7813 14.3937  20
   1   1 -13 44.0202 29.5287   3
   1  -1 -13 121.971 38.0169   3
   1  -1 -13 92.4244 17.8169  15
  -1  -1  13 9.11084 11.0522  10
  -1  -1  13 2.03287 13.3657   9
  -1  -1  13 12.4017 11.6227  11
  -1   1  13 15.7340 16.1255  11
  -1  -1  13 15.1752 15.9910  29
  -1   1  13 20.7755 18.7633  30
   1  -1 -12 8416.85 213.651  15
   1   1 -12 7864.30 197.713  16
  -1  -1  12 8242.46 214.559   9
   1  -1 -12 8037.84 274.625  22
   1   1 -12 8669.14 250.910  21
  -1  -1  12 8295.75 216.216  20
   1  -1 -12 8507.15 304.440   3
   1   1 -12 7875.14 300.138   3
  -1   1  12 8464.73 239.670  24
  -1   1  12 7849.52 208.965  12
  -1  -1  12 8508.55 205.021  10
  -1   1  12 7998.63 225.538  11
  -1  -1  12 8749.71 205.847  11
   1  -1 -11 4070.91 119.401  15
   1   1 -11 3994.23 107.583  16
  -1   1  11 4511.98 193.071   8
  -1  -1  11 3744.73 116.616   9
   1  -1 -11 4081.02 190.163   3
   1   1 -11 4312.11 190.432   3
  -1   1  11 3963.65 148.514  24
   1   1 -11 4200.13 153.293  21
   1  -1 -11 3657.59 163.976  22
  -1   1  11 3742.00 129.512  20
  -1  -1  11 3879.97 118.777  20
  -1   1  11 3862.90 126.826  11
  -1  -1  11 4119.01 111.197  11
  -1  -1  11 3845.73 109.618  10
  -1   1  11 4125.03 118.781  12
   1  -1 -10 18948.3 528.420   3
   1   1 -10 18937.4 520.678   3
  -1   1  10 19511.8 485.063  24
  -1  -1  10 18644.0 431.946  20
   1  -1 -10 18943.0 502.043  22
  -1   1  10 18772.6 446.678  20
   1   1 -10 19019.5 476.923  21
   1   1 -10 18605.2 420.313  16
  -1   1  10 19159.8 525.617   8
  -1  -1  10 19630.6 450.181   8
  -1  -1  10 18559.5 429.944   9
  -1   1  10 19177.2 446.987   9
  -1  -1  10 20296.4 495.150   7
   1  -1 -10 18995.9 433.750  15
  -1  -1  10 19976.0 425.382  10
  -1   1  10 18635.9 441.694  11
  -1  -1  10 19616.3 423.276  11
   1  -1  -9 4723.31 180.498  22
  -1   1   9 4792.36 141.178  20
  -1  -1   9 5003.45 146.819   8
  -1   1   9 4959.56 141.758   9
  -1   1   9 4927.51 197.559   8
  -1  -1   9 4852.97 171.695   7
   1  -1  -9 4827.11 198.775   3
   1   1  -9 4551.81 187.043   3
  -1  -1   9 4963.13 126.007  10
  -1   1   9 4773.14 138.238  11
  -1   1   9 4726.36 173.624  24
  -1   1   8 8891.09 267.199  24
   1  -1  -8 9580.79 274.566  22
  -1   1   8 9054.49 223.802  20
  -1   1   8 9377.62 288.763   8
  -1  -1   8 9326.63 232.576   8
  -1   1   8 8988.57 222.750   9
  -1  -1   8 8504.23 221.683  27
   1   1  -8 8615.55 275.586   3
  -1   1   8 8347.10 223.462   1
   1  -1  -8 8322.81 281.128   3
  -1  -1   8 9497.98 261.534   7
  -1   1   8 9147.42 221.454  11
   1  -1  -7 69708.5 1452.44  22
  -1   1   7 66217.5 1471.84   8
  -1  -1   7 64335.6 1410.62  27
   1   1  -7 65051.3 1455.69   3
  -1   1   7 63879.1 1414.22   1
   1  -1  -7 66248.8 1468.02   3
  -1  -1   7 66158.5 1438.85   7
  -1   1   7 67784.8 1474.26  25
   1  -1  -6 26038.5 595.207  22
  -1   1   6 24807.0 611.633   8
   1  -1  -6 24949.5 556.755  27
  -1  -1   6 24084.1 570.956  27
   1  -1  -6 25553.8 606.094   3
  -1   1   6 24690.2 574.852   1
  -1  -1   6 25896.8 585.797   7
  -1   1   6 24460.6 606.095  25
  -1   1   5 6748.88 213.346   8
  -1  -1   5 7031.15 191.096   7
  -1  -1   5 6773.47 191.943  27
   1  -1  -5 6772.20 178.940  27
   1  -1  -5 7021.45 206.269   3
   1   1  -5 6489.67 180.440   1
  -1   1   5 6956.75 194.467   1
   1  -1  -5 6647.61 199.927  22
   1   1  -5 6691.32 150.936  24
  -1  -1   4 20343.4 454.389   7
  -1  -1   4 19650.8 462.120  27
   1  -1  -4 19907.3 449.587  27
  -1   1   4 19824.0 464.035   1
   1   1  -4 18643.9 450.774   1
   1  -1  -4 19807.6 468.798   3
   1  -1  -4 19603.7 466.303  22
   1   1  -4 19240.1 425.586  24
  -1  -1   3 7425.07 200.035   7
  -1  -1   3 7916.05 212.372  27
   1  -1  -3 7567.51 200.942  27
  -1   1   3 7982.96 214.247   1
   1  -1  -3 7948.75 215.223   2
   1   1  -3 7084.03 203.129   1
   1  -1  -3 7653.27 210.442   3
  -1  -1   3 7857.13 208.255   6
   1   1  -3 7664.07 186.473  24
  -1   1   2 26428.0 597.476   8
   1  -1  -2 26094.2 583.128  27
  -1  -1   2 25845.3 592.484  27
  -1   1   2 24636.3 590.402   1
   1  -1  -2 25891.4 588.695   2
   1   1  -2 25951.6 585.273   1
  -1  -1   2 26155.5 587.558   6
   1   1  -2 26056.4 571.650  24
  -1   1   1 11043.5 280.956   8
   1  -1  -1 10923.9 274.518  27
   1   1  -1 11093.5 276.768   1
   1  -1  -1 11054.6 276.415   2
  -1  -1   1 11294.5 278.979   6
   1   1  -1 10956.4 268.348  24
  -1   1   0 84371.8 1751.83   1
   1   1   0 84598.9 1747.28   1
  -1  -1   0 82042.9 1747.75   6
  -1   1   0 81363.2 1743.64   8
   1  -1   0 76282.8 1751.29  23
  -1  -1   0 82484.4 1740.96  23
   1   1   0 82148.5 1742.01  24
  -1  -1  -1 82074.5 1719.84  27
  -1  -1  -1 83526.2 1721.59   6
  -1  -1  -1 79460.9 1709.17  23
   1   1   1 81643.4 1718.03  24
  -1   1  -1 82739.2 1720.63   1
  -1  -1  -2 52155.0 1107.94  27
   1  -1   2 50774.0 1100.46  27
  -1   1  -2 50020.2 1107.36   1
   1   1   2 53010.8 1105.10   1
  -1  -1  -2 49809.9 1072.35   2
  -1  -1  -2 53427.7 1112.01   6
   1  -1   2 49964.1 1099.71   6
  -1  -1  -2 49857.1 1094.80  23
   1   1   2 50240.3 1108.64  24
   1  -1   3 120270. 2615.14   7
  -1  -1  -3 128812. 2643.61  27
   1  -1   3 126579. 2638.72  27
   1   1   3 126702. 2641.89   1
  -1  -1  -3 124447. 2617.25   2
  -1   1  -3 127197. 2642.84   1
   1  -1   3 126476. 2640.44   6
  -1  -1  -3 125240. 2652.94   6
   1   1   3 125739. 2633.70  25
  -1   1  -4 15946.7 387.628   1
   1   1   4 16307.8 386.720   1
  -1  -1  -4 15689.8 386.882  27
   1  -1   4 15879.9 382.811  27
   1  -1   4 17190.7 369.686   7
   1   1   4 15989.5 390.802  25
   1   1   4 16176.8 402.413  24
   1   1   5 185684. 3807.06   1
  -1  -1  -5 180176. 3795.81   3
  -1   1  -5 178415. 3809.35   1
   1   1   5 183120. 3830.33  24
   1  -1   5 183165. 3797.67   7
  -1  -1  -5 179095. 3808.28  27
   1  -1   5 182258. 3802.86  27
  -1  -1  -6 65382.6 1412.62   3
  -1   1  -6 65624.2 1411.48   1
   1   1   6 64481.4 1438.32  24
   1  -1   6 67490.6 1409.04   7
  -1  -1  -6 65078.4 1410.10  27
  -1  -1  -7 1635.60 78.3167   3
  -1   1  -7 1582.87 67.8457   1
   1   1   7 1680.01 86.0125  24
   1  -1   7 1639.93 71.5417   7
  -1  -1  -7 1641.22 67.7053  27
  -1  -1  -8 3726.46 108.857  27
  -1  -1  -8 3755.55 139.724   3
  -1   1  -8 3640.61 109.028   1
   1   1   8 3680.01 141.017  24
   1  -1   8 3697.20 126.137   7
   1   1   8 3543.93 108.897  20
  -1  -1  -9 12968.8 362.894   3
   1   1   9 13383.3 317.948  20
   1   1   9 13157.6 353.550  24
   1   1  10 152.622 22.9648  20
   1   1  10 117.552 24.5444  24
  -1   1 -10 68.7901 27.5971   3
  -1  -1 -10 84.6662 26.7048   3
   1  -1  10 119.663 14.3325  10
  -1   1 -11 2182.68 93.3454  21
   1  -1  11 2286.44 78.7824  20
   1   1  11 2237.99 88.4309   9
   1  -1  11 2212.67 76.0744   9
   1   1  11 2167.24 100.906  24
  -1  -1 -11 1969.13 116.498   3
  -1   1 -11 2251.66 128.602   3
   1  -1  11 2246.07 71.3972  10
   1  -1  12 584.762 38.3080  20
   1   1  12 549.321 43.9787   9
   1  -1  12 528.282 35.0513   9
   1   1  12 493.933 44.4001  24
   1   1  12 593.230 46.8123  30
   1  -1  12 593.170 48.6532  30
   1  -1  12 588.106 33.3587  10
  -1   1 -12 658.281 72.6992   3
  -1  -1 -12 549.730 62.2770   3
  -1   1 -13 2180.66 140.822   3
   1  -1  13 2294.33 87.7705  20
   1   1  13 2409.32 103.998  30
   1  -1  13 2432.17 106.850  30
   1  -1  13 2208.81 95.5593  29
   1   1  13 2476.43 101.566   9
   1  -1  13 2278.32 84.5174   9
   1  -1  13 2389.47 80.1788  10
  -1   1 -14 111.399 37.8546   3
   1  -1  14 88.6179 19.0811  20
   1   1  14 116.268 27.6820  30
   1  -1  14 84.1216 26.8334  30
   1   1  14 74.3989 24.9225  29
   1  -1  14 101.453 24.7297  29
   1  -1  14 133.011 20.8202   9
   1  -1  14 69.1714 16.0784  10
   1   1  14 94.2500 25.3471   9
  -1   1 -15 5944.01 267.657   3
   1   1  15 6285.31 202.106  20
   1  -1  15 6245.46 182.935  20
   1   1  15 6340.46 207.390  30
   1  -1  15 5874.37 193.004  29
   1   1  15 6160.23 205.392  29
   1  -1  15 6493.06 211.994  30
   1  -1  15 6249.25 177.981   9
   1   1  15 6363.24 200.719   9
  -1   1 -16 597.618 79.5596   3
   1  -1  16 514.588 54.6623  30
   1   1  16 535.767 55.4448  30
   1   1  16 473.829 52.7025  29
   1  -1  16 549.244 50.7636  29
   1   1  16 434.983 48.8011   9
   1  -1  16 464.097 38.6716   9
   1  -1  16 491.606 41.7555  20
   1   1  16 539.359 51.7219  20
   1   1  17 28978.5 687.445  20
   1  -1  17 28447.8 655.603  20
   1   1  17 28062.6 681.508   9
  -1   1 -17 28534.4 782.447   3
   1   1  17 28419.5 657.224   5
   1  -1  17 29006.3 700.818  30
   1   1  17 29475.2 694.753  29
   1  -1  17 29255.6 678.797  29
   1  -1  17 27946.7 685.976  31
   1   1  17 28613.5 692.210  30
  -1  -1 -18 350.156 36.8873  13
  -1   1 -18 391.392 66.3105   3
   1  -1  18 323.473 33.7535  20
   1   1  18 318.643 44.7086  20
   1   1  18 395.898 47.3565   9
   1   1  18 392.169 36.8277   5
   1  -1  18 350.106 42.5407  29
   1  -1  18 380.004 53.2215  30
   1   1  18 418.014 49.0053  30
   1   1  18 389.929 49.8232  29
   1  -1  18 381.544 46.1180  31
  -1   1 -19 4696.72 142.193  15
   1   1  19 4872.41 172.588  20
   1   1  19 5021.23 180.417  29
   1  -1  19 5138.07 185.890  30
   1  -1  19 5014.06 168.045  29
   1   1  19 4621.22 174.496  30
   1  -1  19 4813.00 172.376  31
  -1   1 -20 2189.07 80.4830  15
   1   1  20 2243.23 104.288  20
   1  -1  20 2452.51 107.566  31
   1  -1  20 2551.74 117.539  30
   1  -1  20 2423.05 100.715  29
   1   1  20 2231.94 107.301  30
   1   1  20 2217.32 108.173  29
   1   1  21 524.438 45.7920  20
   1  -1  21 441.245 42.4028  31
   1  -1  21 497.584 40.4250  29
   1   1  21 538.817 48.2660  30
   1   1  21 576.649 50.2191  29
   1  -1  21 492.039 49.6416  30
   1  -1  22 539.797 40.8219  31
   1   1  22 607.771 45.6710  30
   1  -1  22 563.940 48.3833  30
   1  -1  22 545.516 36.5831  29
   1   1  23-5.02350 14.5580  30
   1  -1  23 19.3181 16.3902  30
   1   1  23 7.99553 15.1214  29
   1   1  24 13.6200 11.7687  29
   1  -1  24 47.1639 14.8586  30
  -1  -2  23 13.0439 12.1232  30
  -1  -2  23-3.94301 12.0620  31
   1   2 -22 755.545 36.9290  15
  -1  -2  22 767.734 46.7267  30
  -1  -2  22 792.051 47.2170  31
   1   2 -21 10.8554 12.9926  15
  -1   2  21 20.3343 17.5204  20
  -1  -2  21-5.14525 19.0913  30
  -1  -2  21 2.53079 18.7809  31
  -1   2  20 3421.64 129.367  20
  -1   2  20 3230.37 113.218   5
   1   2 -20 3190.76 107.568  15
  -1  -2  20 3317.60 128.730  30
  -1  -2  19 2912.61 123.865  30
  -1   2  19 2766.73 109.184   5
  -1   2  19 2638.81 118.430  20
   1  -2 -19 2644.30 104.378  13
  -1   2  18 64.3107 28.3721   9
  -1   2  18 78.9119 30.2695  20
  -1  -2  18 61.1515 27.2536  30
  -1   2  18 57.0021 28.5005  29
  -1   2  18 53.8826 24.0077   5
   1  -2 -18 48.2848 22.1191  13
  -1  -2  17 7220.49 192.989  10
  -1   2  17 7454.16 236.704   9
   1   2 -17 7147.96 323.011   3
  -1   2  17 7361.95 234.996  20
  -1   2  17 6556.49 213.648  30
  -1   2  17 7258.87 235.042  29
  -1  -2  17 7696.80 238.641  30
   1  -2 -17 6830.74 377.934   6
   1  -2 -17 7218.14 217.912  13
  -1  -2  16 4478.19 132.968  10
  -1   2  16 4324.78 168.709   9
  -1   2  16 4469.75 168.015  20
   1   2 -16 4272.16 242.867   3
  -1  -2  16 4652.78 170.919  30
  -1   2  16 4082.63 153.457  30
  -1   2  16 4692.09 171.839  29
   1  -2 -16 3961.28 285.825   6
   1  -2 -16 4281.13 154.704  13
   1  -2 -15 7424.65 224.862  13
  -1  -2  15 7506.72 192.948  11
  -1   2  15 6909.50 200.981  12
  -1  -2  15 7860.85 196.692  10
  -1   2  15 7683.41 238.635  20
   1   2 -15 7699.10 333.701   3
  -1  -2  15 7399.48 235.832  30
  -1   2  15 7277.94 236.067  29
  -1   2  15 6996.79 220.249  30
  -1   2  15 7190.09 236.173   9
   1   2 -15 7446.60 191.708  16
   1  -2 -15 6664.23 380.043   6
   1  -2 -14 25651.8 619.773  13
  -1  -2  14 27086.2 579.468  11
  -1   2  14 25938.1 599.172  12
  -1  -2  14 26458.5 583.176  10
  -1   2  14 26338.7 631.745  20
   1  -2 -14 26201.5 769.542   2
   1   2 -14 25610.3 751.960   3
  -1   2  14 27205.9 634.322  29
  -1   2  14 23812.4 608.457  30
  -1  -2  14 25758.5 628.602  30
  -1   2  14 25726.6 631.913   9
   1   2 -14 26270.8 582.666  16
   1  -2 -14 23899.7 836.443   6
  -1  -2  13 19021.1 479.991  30
   1   2 -13 19113.8 441.623  16
  -1   2  13 18947.5 528.739  24
   1   2 -13 18071.6 516.930  21
  -1   2  13 18732.6 479.729  20
  -1   2  13 19228.4 484.143   9
   1   2 -13 19070.5 591.959   3
   1  -2 -13 18991.5 613.115   2
  -1  -2  13 20140.2 437.048  11
  -1  -2  13 20308.6 441.060  10
  -1   2  13 18990.3 460.304  12
   1  -2 -13 18438.9 473.623  13
   1  -2 -12 3521.37 137.829  13
  -1   2  12 3970.65 134.400  12
  -1   2  12 4022.21 187.724  24
  -1   2  12 4093.00 146.692  20
   1   2 -12 4110.30 120.919  16
  -1  -2  12 4019.10 172.039   7
   1   2 -12 3841.68 207.582   3
   1  -2 -12 3575.45 218.937   2
  -1   2  12 3853.05 145.381   9
  -1  -2  12 4201.81 114.614  11
  -1  -2  12 4196.31 118.814  10
  -1   2  11 28232.8 656.382  12
   1  -2 -11 28392.9 666.077  13
  -1  -2  11 28998.0 714.252   7
  -1   2  11 28513.8 750.596  24
  -1   2  11 28515.0 667.397  20
   1   2 -11 30118.0 639.099  16
   1  -2 -11 26566.0 790.216   2
   1   2 -11 29195.8 775.202   3
  -1  -2  11 28398.1 633.918  10
  -1  -2  11 29206.0 628.791  11
  -1   2  11 28872.2 670.328   9
   1   2 -10 125.452 18.5473  16
  -1  -2  10 25.4402 10.9433  10
  -1   2  10 25.3809 18.4919   9
   1   2 -10 54.4141 28.2909   3
  -1   2  10 50.6668 18.6029   1
   1  -2 -10 222.191 52.0251   2
   1  -2 -10 41.6899 18.4064  13
  -1  -2  10 37.3990 16.5471  27
  -1   2  10 26.5118 26.6949  24
  -1   2  10 24.7938 15.2788  20
   1   2 -10 25.1827 9.77864  17
  -1   2  10 187.048 25.1346  12
  -1  -2  10 36.1396 10.5446  11
  -1  -2  10 45.2603 21.0594   7
   1  -2  -9 84.2044 16.4435  15
   1   2  -9 140.407 19.4810  16
  -1   2   9 107.765 22.8253   9
  -1  -2   9 112.350 15.9556  10
   1  -2  -9 71.9896 30.9070   2
  -1   2   9 89.7088 24.7866   1
   1  -2  -9 82.3972 19.8713  13
  -1  -2   9 94.2337 14.7214  14
  -1  -2   9 98.8207 24.7444  27
  -1   2   9 79.2918 32.9885  24
  -1   2   9 57.0713 29.5351  25
  -1   2   9 120.485 21.8056  20
   1   2  -9 82.9588 13.9356  17
  -1   2   9 84.6047 19.3885  12
  -1  -2   9 97.7244 14.5273  11
  -1  -2   9 82.9659 26.1412   7
   1  -2  -9 57.7544 38.7892   6
   1  -2  -8 9183.66 223.851  15
  -1   2   8 9258.32 234.740   9
   1  -2  -8 8390.05 308.144   2
  -1   2   8 8930.75 281.778   1
  -1  -2   8 8746.84 276.329  27
   1  -2  -8 9034.82 260.287  27
  -1   2   8 8567.98 311.496  24
  -1   2   8 9242.15 309.705  25
  -1   2   8 8961.11 231.956  20
   1   2  -8 9014.73 220.692  16
   1   2  -8 8759.72 213.387  17
   1  -2  -8 8889.57 231.902  13
  -1  -2   8 9001.36 214.332  14
  -1   2   8 8935.49 233.216  12
  -1  -2   8 8837.78 211.828  11
  -1  -2   8 9029.41 214.562  10
   1  -2  -8 9304.78 354.538   6
  -1  -2   8 9176.23 275.699   7
  -1  -2   7 27355.1 637.187   7
  -1   2   7 26861.2 589.939   9
  -1   2   7 25947.0 660.213   1
   1   2  -7 26666.7 636.745   1
   1  -2  -7 27206.9 681.331   2
   1  -2  -7 26564.2 631.478  27
  -1  -2   7 25201.6 650.961  27
  -1   2   7 27005.4 676.724  25
  -1   2   7 27065.6 697.865  24
  -1   2   7 27076.6 589.124  20
   1   2  -7 25766.4 578.411  16
   1   2  -7 25524.9 572.839  17
   1  -2  -7 27349.9 724.958   6
  -1  -2   7 26171.8 571.431  10
  -1  -2   7 27008.3 569.750  11
  -1   2   7 26273.2 591.556  12
   1  -2  -7 25893.7 588.709  13
  -1  -2   7 25859.7 572.049  14
   1  -2  -6 95400.5 1982.37  13
  -1   2   6 98516.9 1987.38  12
  -1   2   6 96447.0 2070.81  25
   1   2  -6 93438.3 1988.52  24
  -1  -2   6 93933.4 1966.85  10
   1   2  -6 89540.3 1968.86  17
   1   2  -6 92149.9 1973.55  16
  -1  -2   6 96073.3 2066.12  27
   1  -2  -6 94910.6 2037.93  27
   1  -2  -6 98134.7 2072.39   2
  -1   2   6 93438.5 2070.41   1
   1   2  -6 95075.2 2043.57   1
   1  -2  -6 96737.9 2119.80   6
  -1  -2   6 92873.6 2029.68   7
  -1   2   6 93863.4 1980.50   9
  -1   2   5 17758.8 408.293  12
   1  -2  -5 18569.3 462.490  27
  -1  -2   5 17450.3 479.629  27
  -1  -2   5 17242.2 392.562  10
   1   2  -5 17517.9 396.295  17
   1   2  -5 18303.3 427.907  24
  -1   2   5 18014.8 477.026  25
   1  -2  -5 18775.3 516.236   6
  -1  -2   5 18486.0 476.118   6
   1   2  -5 18186.9 464.214   1
  -1   2   5 18067.6 488.515   1
   1  -2  -5 18286.4 473.560   2
  -1  -2   5 18091.5 449.705   7
  -1  -2   4 641.813 52.8712   7
   1   2  -4 648.011 47.8126  24
  -1   2   4 622.105 63.1123   1
   1   2  -4 559.760 54.6771   1
   1  -2  -4 681.819 70.0987   6
  -1  -2   4 505.085 53.5150   6
  -1  -2   4 587.565 61.0122  27
   1  -2  -4 654.907 57.4908  27
  -1  -2   3 2043.69 99.9788   7
   1   2  -3 1971.90 92.3427  24
   1  -2  -3 2054.26 114.921  23
  -1   2   3 1995.87 117.012   1
   1   2  -3 2017.22 105.502   1
  -1  -2   3 2159.09 109.338   6
   1  -2  -3 1982.08 102.886  27
  -1  -2   3 1955.93 113.473  27
  -1  -2   2 5726.73 195.966   7
   1  -2  -2 5801.28 215.156  23
   1   2  -2 5834.02 190.892  24
   1   2  -2 5759.66 203.232   1
  -1  -2   2 6364.17 211.270   6
   1  -2  -2 5765.81 200.893  27
   1  -2  -1 1082.10 81.8282  23
   1   2  -1 982.065 68.5738  24
   1   2  -1 977.224 72.2208   1
  -1  -2   1 1035.54 77.6741   6
   1  -2  -1 1129.76 75.8176  27
   1  -2   0 21701.1 558.912  23
  -1  -2   0 21754.4 544.329  23
   1   2   0 21542.7 540.088  24
  -1   2   0 21726.9 558.430   1
   1   2   0 21353.9 547.887   1
  -1  -2   0 20790.9 550.637   6
   1  -2   0 21910.4 545.467  27
  -1  -2   0 22041.1 557.182  27
   1   2   1 47137.9 1086.53  24
  -1  -2  -1 47323.8 1082.12  23
   1  -2   1 48277.0 1103.41  23
  -1   2  -1 48521.0 1100.93   1
  -1  -2  -1 46180.3 1096.61   6
  -1  -2  -1 47498.6 1095.38  27
   1   2   2 109.476 28.8577  24
  -1  -2  -2 160.252 31.2695  23
   1  -2   2 94.0936 27.3026  23
  -1   2  -2 90.6572 29.1136   1
   1  -2   2 112.212 29.3673   6
  -1  -2  -2 94.3992 29.0941   6
  -1  -2  -2 74.5370 27.7952  27
   1  -2   3 9328.44 268.295   7
   1  -2   3 9638.78 306.017  23
   1   2   3 9902.59 308.426  24
  -1  -2  -3 10175.3 295.425  23
  -1   2  -3 10048.3 304.812   1
   1   2   3 9906.97 304.435   1
  -1  -2  -3 9889.05 312.796   6
   1  -2   3 10096.2 297.225   6
  -1  -2  -3 10258.9 303.913  27
   1  -2   3 10119.2 299.845  27
   1  -2   4 1488.10 74.4392   7
   1   2   4 1409.18 90.1207   1
  -1   2  -4 1450.80 90.7622   1
  -1  -2  -4 1423.27 88.0594  23
   1   2   4 1394.57 80.2120  25
   1  -2   4 1532.60 89.9112   6
  -1  -2  -4 1349.49 96.3585   6
   1  -2   4 1436.85 88.2249  27
  -1  -2  -4 1442.71 91.1780  27
  -1  -2  -5 6672.46 222.508  27
   1  -2   5 6532.33 219.121  27
   1   2   5 6368.24 211.441  25
  -1  -2  -5 6416.22 218.966  23
   1   2   5 6471.60 167.289  12
   1   2   5 6699.10 226.813   1
  -1   2  -5 6450.56 222.821   1
   1  -2   5 6344.71 189.603   7
   1  -2   5 6295.79 158.118  14
  -1  -2  -5 6267.62 241.432   6
   1  -2   5 6385.60 218.265   6
   1  -2   6 891.366 38.0914  14
  -1  -2  -6 864.889 68.9555  27
   1  -2   6 965.890 70.7004  27
   1   2   6 892.312 69.2324  25
   1   2   6 799.281 77.3840  24
  -1  -2  -6 914.292 72.3041  23
   1   2   6 893.566 43.3534  20
  -1   2  -6 815.526 39.1327  17
   1   2   6 850.795 43.5282   9
   1  -2   6 917.410 55.8474   7
  -1   2  -6 876.284 70.9879   1
   1   2   6 922.592 71.2841   1
  -1  -2  -6 872.504 57.5754   2
   1   2   6 870.832 44.2376  12
  -1  -2  -6 812.303 79.9157   6
   1  -2   7 7429.75 181.103  14
   1  -2   7 7830.27 241.541  27
  -1  -2  -7 7563.60 241.631  27
   1   2   7 7454.23 268.068  24
  -1  -2  -7 7523.42 252.178  23
  -1   2  -7 6865.12 201.047  24
   1   2   7 7873.54 253.345  25
   1   2   7 7354.68 194.891  20
  -1   2  -7 7487.73 184.919  17
   1   2   7 7835.84 199.045   9
   1   2   7 7348.60 242.859   1
  -1   2  -7 7634.93 245.855   1
  -1  -2  -7 7587.11 231.114   2
   1  -2   7 7668.29 179.187  10
   1   2   7 7518.40 194.686  12
   1  -2   7 7622.41 222.250   7
  -1  -2  -7 7396.55 285.769   6
   1  -2   8 8252.84 197.041  14
  -1  -2  -8 8384.21 206.963  13
  -1  -2  -8 7976.37 252.089  27
   1  -2   8 8058.15 248.694  27
   1   2   8 8513.20 292.757  24
   1   2   8 8569.31 217.926  20
  -1   2  -8 8031.73 198.874  17
   1   2   8 8120.94 217.498   9
  -1   2  -8 8273.45 256.720   1
  -1  -2  -8 8453.37 260.861   2
   1   2   8 8172.70 211.492  12
   1  -2   8 8096.17 196.899  10
   1  -2   8 8395.44 242.244   7
  -1  -2  -8 8540.04 319.826   6
   1  -2   9 1941.65 64.0291  14
  -1  -2  -9 1902.72 72.7588  13
  -1  -2  -9 1924.29 97.2795  27
   1   2   9 1992.10 125.710  24
   1  -2   9 1862.51 64.2656  10
   1   2   9 1967.98 76.1900  12
   1   2   9 2032.14 82.6135  20
  -1   2  -9 1854.73 63.5684  17
  -1   2  -9 1984.83 71.5719  16
   1   2   9 1961.44 82.0136   9
  -1   2  -9 1957.88 99.4589   1
  -1  -2  -9 1970.94 113.112   2
   1  -2   9 1797.72 90.8211   7
  -1  -2  -9 1892.44 142.942   6
  -1  -2 -10 787.821 76.7694   2
  -1  -2 -10 895.249 48.7232  13
   1  -2  10 827.756 38.8799  14
   1   2  10 875.723 82.0778  24
   1   2  10 844.830 54.8569  20
  -1   2 -10 858.897 44.1049  16
   1   2  10 782.282 51.8453  29
   1   2  10 844.894 54.0871   9
   1  -2  10 804.368 38.8955  10
   1   2  10 826.829 47.6125  12
   1  -2  10 859.627 60.8877   7
  -1  -2 -10 923.095 105.378   6
  -1  -2 -11 6948.27 195.054  13
   1   2  11 6581.52 257.536  24
   1   2  11 7164.06 208.819  20
  -1   2 -11 7018.31 183.692  16
   1  -2  11 7054.22 205.377  30
   1   2  11 7012.72 207.353  29
   1   2  11 6907.71 208.431   9
   1  -2  11 7449.57 178.899  10
   1   2  11 6774.32 191.450  12
  -1  -2 -11 7530.07 338.389   6
  -1   2 -12 2544.18 163.826   3
  -1  -2 -12 2517.99 98.6057  13
   1   2  12 2662.56 145.518  24
   1   2  12 2774.47 113.054  20
  -1   2 -12 2729.46 89.1671  16
   1  -2  12 2663.98 110.181  30
   1   2  12 2497.10 108.905  29
   1   2  12 2780.19 113.559   9
   1   2  12 2484.07 93.1822  12
   1  -2  12 2757.69 85.0895  10
  -1  -2 -12 2913.31 209.506   6
  -1   2 -13 804.249 93.3165   3
  -1  -2 -13 964.209 57.6145  13
   1   2  13 825.635 76.6017  24
   1   2  13 984.124 67.3616  20
  -1   2 -13 922.076 46.1112  16
   1  -2  13 852.895 63.0955  30
   1   2  13 960.889 61.1493  30
   1   2  13 897.361 64.8814  29
   1  -2  13 987.507 44.9056  10
   1   2  13 976.732 51.4018  12
  -1  -2 -13 789.124 115.149   6
   1   2  13 943.813 66.5461   9
   1   2  14 6583.45 215.227  20
   1   2  14 6990.36 218.335   9
   1  -2  14 6639.27 174.258  10
   1   2  14 6370.38 202.249  30
   1  -2  14 6635.50 214.641  30
   1   2  14 6548.60 214.478  29
  -1  -2 -14 5995.97 341.202   6
   1   2  14 7035.97 211.046   5
  -1   2 -14 6873.44 301.264   3
   1  -2  15 976.520 48.4304  10
  -1   2 -15 963.929 109.456   3
   1   2  15 913.132 64.2919  30
   1   2  15 851.613 68.1552  29
   1  -2  15 1163.66 76.5845  30
  -1  -2 -15 852.934 129.439   6
   1   2  15 1091.13 69.3703   5
   1   2  15 977.676 70.7334  20
  -1   2 -16 411.881 75.1248   3
   1   2  16 507.666 54.2111  29
   1  -2  16 458.055 52.2246  30
   1   2  16 446.436 46.5516  30
  -1  -2 -16 419.748 91.3570   6
   1   2  16 487.586 47.6422   5
   1   2  16 536.776 55.4943  20
  -1   2 -17 750.133 97.0528   3
   1   2  17 931.921 62.5618   5
  -1  -2 -17 756.170 119.625   6
   1  -2  17 869.607 69.0079  31
   1   2  17 730.859 58.1700  30
   1   2  17 939.411 69.8318  29
   1  -2  17 768.273 65.3505  30
   1   2  17 975.458 71.4544  20
   1   2  18 415.446 41.2722   5
   1   2  18 462.848 50.2881  29
   1   2  18 357.190 39.8874  30
   1  -2  18 449.640 51.0055  30
   1   2  18 427.229 48.4574  20
   1   2  19 209.023 28.7214   5
   1   2  19 204.371 35.1373  29
   1  -2  19 167.342 34.0061  30
   1   2  19 155.469 32.3374  20
   1   2  20 988.810 64.3308  20
   1  -2  20 956.434 64.2962  30
   1   2  20 1088.39 67.9989  29
  -1   2 -20 968.971 49.1944  15
   1  -2  21 1606.92 76.8779  30
   1   2  21 1719.02 80.1334  29
   1  -2  21 1599.67 76.3938  31
   1  -2  22 98.5855 21.2230  31
   1  -2  22 89.7087 19.4987  30
   1   2  22 51.3518 18.3067  29
   1  -2  23 1.29839 10.7934  31
   1  -2  23-6.13438 11.0407  30
  -1  -3  22 27.7501 9.93854  31
   1   3 -21 8.83850 8.89341  15
  -1   3  21 10.1938 11.6238  29
  -1  -3  21-3.39840 15.6939  31
   1   3 -20 674.444 38.0042  15
  -1  -3  20 674.932 46.5912  31
  -1   3  20 643.192 40.2680   5
  -1   3  20 638.073 43.4322  29
  -1   3  19 317.325 33.4778   5
  -1  -3  19 266.962 35.7062  31
  -1   3  19 322.773 35.9946  29
  -1   3  19 302.700 35.2644  20
   1  -3 -18 70.2865 21.2271  14
  -1   3  18 68.0080 25.3231  20
  -1  -3  18 48.6532 25.0263  31
  -1   3  18 44.4060 22.4293  29
  -1  -3  18 66.3389 20.9268  30
  -1   3  18 60.3973 20.5260   5
  -1   3  17 882.917 62.6188   5
  -1   3  17 748.428 60.1343  20
  -1  -3  17 779.836 41.6467  10
  -1   3  17 765.351 60.1054  29
  -1  -3  17 803.322 55.8523  30
   1  -3 -17 808.570 58.7847  14
   1   3 -16 50.9784 16.2927  16
  -1  -3  16 30.4596 13.4467  10
  -1   3  16 14.6924 20.9156  20
   1  -3 -16 34.8751 19.5824  13
  -1   3  16 40.3038 25.2631   5
  -1   3  16 14.0207 20.2900  29
  -1  -3  16 32.4642 20.8099  30
  -1   3  15 90.3726 26.5876  29
  -1  -3  15 45.9848 20.6791  30
  -1   3  15 55.2279 20.0720  12
  -1   3  15 45.3860 23.9354  20
   1   3 -15 84.3166 40.9949   3
   1  -3 -15 31.8940 20.7310  13
  -1  -3  15 67.7602 16.8685  10
   1  -3 -15 156.778 72.4136   6
   1   3 -15 58.3103 17.8773  16
   1  -3 -14 3960.97 152.500  13
  -1   3  14 4384.23 149.206  12
  -1  -3  14 4334.92 128.258  10
  -1   3  14 4157.38 162.440  20
  -1   3  14 4299.43 160.954  29
   1   3 -14 4056.42 242.114   3
   1   3 -14 4799.01 139.968  16
   1  -3 -14 3922.55 299.842   6
   1   3 -13 1658.61 147.535   3
  -1   3  13 1521.45 87.5138  29
   1  -3 -13 1579.28 87.0732  13
  -1   3  13 1606.16 129.712  24
  -1   3  13 1699.02 93.0445  20
   1   3 -13 1804.24 76.2033  16
  -1  -3  13 1749.02 69.0931  10
  -1   3  13 1412.86 79.2182  12
   1  -3 -13 1437.01 179.750   6
  -1   3  12 87.0519 25.8938  29
   1  -3 -12 87.9072 24.6896  13
  -1   3  12 132.897 44.2056  24
  -1   3  12 161.044 32.7052  20
   1   3 -12 105.945 18.3358  17
   1   3 -12 125.444 22.6915  16
  -1  -3  12 96.1880 18.6061  10
   1  -3 -12 84.4992 58.2831   6
  -1   3  12 95.8207 25.5866  12
  -1  -3  12 106.606 16.9453  11
  -1   3  11 430.634 73.3993  24
   1  -3 -11 474.917 80.8829  23
  -1   3  11 379.346 41.8330  20
   1   3 -11 470.767 39.0774  16
   1   3 -11 451.516 32.5561  17
   1  -3 -11 498.785 47.9160  13
  -1  -3  11 493.045 35.9253  14
  -1   3  11 472.325 45.8925  29
  -1  -3  11 434.088 55.2714   7
   1  -3 -11 423.060 96.7805   6
  -1  -3  11 466.659 30.7258  11
  -1   3  11 481.071 47.2415  12
  -1  -3  11 418.374 33.1201  10
   1  -3 -10 13776.5 498.777  23
  -1   3  10 12503.1 467.805  24
  -1   3  10 13811.3 353.039  20
   1   3 -10 14212.1 337.463  16
   1   3 -10 14221.6 326.171  17
  -1  -3  10 13258.9 402.953  27
  -1  -3  10 14558.0 328.962  14
   1  -3 -10 14041.2 356.517  13
   1  -3 -10 14128.4 555.423   6
  -1  -3  10 13084.6 402.866   7
  -1  -3  10 13436.4 327.642  10
  -1  -3  10 12841.7 317.318  11
  -1   3  10 13256.8 357.917  12
  -1   3   9 8341.97 313.694   1
  -1  -3   9 8761.19 311.951  27
   1  -3  -9 9297.43 376.316  23
  -1   3   9 9293.30 340.215  25
  -1   3   9 8441.43 355.745  24
  -1   3   9 9022.69 245.484  20
   1   3  -9 9117.73 227.022  17
   1   3  -9 8821.94 234.169  16
  -1  -3   9 9351.15 226.911  14
   1  -3  -9 8972.22 249.122  13
  -1  -3   9 8553.08 219.181  11
  -1  -3   9 8942.18 225.728  10
  -1   3   9 8864.20 254.445  12
  -1  -3   9 8844.49 298.622   7
   1  -3  -9 9445.16 416.819   6
  -1  -3   8 10461.7 328.563   7
  -1   3   8 9617.14 355.483   1
   1  -3  -8 10508.0 334.422  27
  -1  -3   8 10178.5 353.802  27
  -1   3   8 9827.41 392.733  24
  -1   3   8 9819.72 361.465  25
   1  -3  -8 10289.1 401.255  23
  -1   3   8 9652.88 244.625  19
  -1   3   8 10707.8 269.986  20
   1   3  -8 10441.4 264.016  16
  -1   3   8 9752.67 254.991  17
   1   3  -8 10521.2 257.448  17
  -1   3   8 10629.4 284.804  12
  -1  -3   8 10912.5 257.262  14
   1  -3  -8 10610.5 277.047  13
  -1  -3   8 10584.6 249.424  11
  -1  -3   8 10619.6 253.877  10
   1  -3  -8 11235.1 444.143   6
  -1  -3   7 1838.37 111.044   7
   1   3  -7 1768.54 118.910   1
  -1   3   7 1736.02 132.503   1
  -1   3   7 1767.56 83.6881  12
   1  -3  -7 1725.01 78.9331  13
  -1  -3   7 1822.74 131.905  27
   1  -3  -7 1553.96 109.982  27
  -1   3   7 1851.81 149.016  24
   1  -3  -7 1843.57 146.367  23
  -1   3   7 1730.24 126.816  25
  -1   3   7 1758.20 65.8850  19
  -1   3   7 1762.52 73.2638  20
  -1   3   7 1798.74 71.9311  17
   1   3  -7 1726.23 72.3958  16
   1   3  -7 1789.42 70.3329  17
  -1  -3   7 1777.85 66.1638  10
   1  -3  -7 1367.73 140.375   6
   1  -3  -6 5565.11 168.812  13
  -1  -3   6 5749.10 252.153  27
   1  -3  -6 5934.88 234.561  27
   1  -3  -6 5945.74 270.297  23
  -1   3   6 5675.05 238.772  25
  -1  -3   6 5720.21 153.866  10
   1   3  -6 5793.50 162.552  16
   1   3  -6 5909.54 160.450  17
  -1   3   6 5854.63 163.725  17
   1   3  -6 5677.44 234.319   1
  -1   3   6 5568.05 257.136   1
  -1  -3   6 5895.64 219.630   7
   1  -3  -6 5615.53 160.322  15
   1  -3  -6 6055.47 289.767   6
  -1   3   5 11950.7 300.949  12
   1  -3  -5 11905.6 294.601  13
  -1  -3   5 11335.6 394.551  27
   1  -3  -5 11539.4 372.439  27
   1  -3  -5 11643.9 409.912  23
   1   3  -5 11731.9 336.609  24
  -1   3   5 11888.1 380.329  25
  -1  -3   5 11202.0 278.532  10
  -1   3   5 11635.9 288.079  17
   1   3  -5 11463.3 282.628  17
   1   3  -5 11454.9 376.200   1
  -1   3   5 11925.1 409.978   1
  -1  -3   5 11610.0 353.348   7
   1  -3  -5 12028.8 301.169  14
   1  -3  -5 11629.9 429.077   6
  -1  -3   5 11787.8 383.869   6
  -1   3   4 5170.37 158.028  12
   1  -3  -4 5111.99 153.838  13
   1  -3  -4 5207.44 220.875  27
  -1  -3   4 4996.57 235.091  27
   1  -3  -4 5354.84 249.789  23
   1   3  -4 5344.05 200.156  24
  -1   3   4 5652.52 259.546  24
  -1  -3   4 5112.59 143.989  10
   1   3  -4 5251.13 147.717  17
  -1   3   4 5170.49 151.623  17
   1   3  -4 5370.76 226.852   1
  -1   3   4 5057.30 242.494   1
  -1  -3   4 5459.24 211.951   7
  -1  -3   4 5227.99 147.055  14
   1  -3  -4 5009.21 157.236  14
  -1   3   4 5234.69 151.829   5
  -1  -3   4 5619.86 231.100   6
   1  -3  -3 5687.90 163.274  13
  -1  -3   3 5574.89 250.667  27
   1  -3  -3 5825.58 236.140  27
   1  -3  -3 5978.76 257.943  23
   1   3  -3 6089.98 222.253  24
  -1   3   3 6349.20 274.388  24
  -1   3   3 5671.83 166.875  12
   1   3  -3 5956.18 159.542  17
  -1   3   3 5659.61 162.331  17
   1   3  -3 5670.14 238.517   1
  -1   3   3 5698.02 259.101   1
  -1  -3   3 5957.23 228.440   7
  -1  -3   3 5955.38 242.344   6
  -1   3   3 5478.57 157.795   5
   1   3  -3 5626.41 146.588   4
  -1  -3   3 5790.35 158.596  14
   1  -3  -3 5665.44 167.488  14
   1  -3  -2-2.07734 15.8633  14
  -1  -3   2-1.71793 11.4319  14
   1  -3  -2 9.49492 14.8989  13
   1  -3  -2 6.44940 23.2158  27
  -1   3   2 7.96059 36.0567  24
   1   3  -2 16.5137 22.8801  24
   1  -3  -2-15.3071 27.5501  23
  -1   3   2 75.3385 18.4273  12
  -1   3   2 7.49951 15.2171  17
   1   3  -2-6.78330 29.0625   1
   1   3  -2 13.8332 9.65929   5
  -1   3   2 6.24359 11.8094   5
  -1  -3   2 54.5323 31.6771   6
  -1  -3   2 5.88981 24.4812   7
   1  -3  -1 9654.00 245.628  13
  -1  -3   1 9785.02 239.051  13
   1  -3  -1 9822.61 337.061  27
  -1   3   1 10378.0 359.011  24
   1   3  -1 9744.64 323.293  24
   1  -3  -1 9494.18 347.970  23
   1   3  -1 9746.18 240.536  12
  -1   3   1 9601.86 245.897  12
  -1   3   1 9338.67 244.661  17
   1   3  -1 10108.5 345.661   1
  -1  -3   1 9466.82 324.948   7
  -1   3   1 9691.49 235.375   5
   1   3  -1 9777.71 232.651   5
  -1  -3   1 9609.73 340.414   6
  -1  -3   1 9705.87 243.692  14
   1  -3  -1 9440.59 248.176  14
  -1  -3   0 10032.9 251.393  13
   1  -3   0 10198.1 258.801  13
  -1   3   0 11207.7 367.736  24
   1  -3   0 10313.7 362.048  23
   1   3   0 10735.1 346.194  24
   1   3   0 10112.0 255.578  12
  -1   3   0 10204.9 256.753  12
   1   3   0 10531.1 255.825  17
  -1  -3   0 10990.9 369.822  27
   1  -3   0 11048.1 358.573  27
   1   3   0 10173.3 356.009   1
  -1   3   0 11247.7 378.789   1
  -1   3   0 9811.49 243.825   5
   1   3   0 10440.1 248.997   5
  -1  -3   0 10051.9 358.941   6
  -1  -3   0 10821.6 259.992  14
   1  -3   1 629.890 40.9119  13
  -1  -3  -1 617.027 37.1563  13
  -1  -3  -1 579.831 75.2872  27
   1  -3   1 580.825 76.1194  23
  -1   3  -1 758.643 83.0885  24
   1   3   1 596.930 73.7468  24
  -1   3  -1 708.870 40.4369  12
   1   3   1 523.404 37.5992  12
   1   3   1 655.257 39.8530  17
  -1   3  -1 583.054 78.7617   1
  -1  -3  -1 632.430 40.8813  14
   1   3   1 629.604 36.8562   5
  -1  -3  -1 627.564 80.2119   6
  -1  -3  -2 67470.1 1475.20  13
   1  -3   2 69266.2 1484.23  13
  -1  -3  -2 69576.5 1618.39  27
   1   3   2 74399.5 1623.37  24
  -1  -3  -2 70553.4 1601.69  23
  -1   3  -2 72505.6 1602.14  24
  -1   3  -2 69816.0 1476.50  12
   1   3   2 69909.1 1484.56  12
   1   3   2 69234.5 1478.03  17
  -1   3  -2 69089.3 1482.96  17
  -1   3  -2 72312.0 1632.16   1
   1  -3   2 69794.0 1570.29   7
  -1  -3  -2 70351.3 1486.24  14
  -1  -3  -2 72380.8 1638.66   6
   1   3   2 67497.9 1477.36   5
   1  -3   2 67860.2 1611.92   6
   1  -3   3 8097.39 215.194  13
  -1  -3  -3 8423.63 210.050  13
   1  -3   3 8903.63 314.422  27
  -1  -3  -3 8276.81 307.796  27
  -1  -3  -3 8058.80 297.764  23
   1   3   3 8698.46 317.341  24
  -1   3  -3 8827.75 296.653  24
  -1   3  -3 8073.06 205.819  12
   1   3   3 8173.45 217.236  12
   1   3   3 8264.90 210.279  17
  -1   3  -3 8119.93 213.546  17
  -1   3  -3 8856.55 319.484   1
   1   3   3 8369.19 313.258   1
   1  -3   3 7950.03 268.888   7
  -1  -3  -3 7880.54 215.925  14
   1  -3   3 8154.29 212.774  14
  -1  -3  -3 8203.03 320.902   6
   1   3   3 8060.25 212.142   5
   1  -3   3 8463.06 306.207   6
  -1  -3  -4 8061.53 218.861  14
   1  -3   4 8405.05 212.924  14
   1  -3   4 8212.93 265.453   7
   1   3   4 8193.71 311.903   1
  -1   3  -4 8644.29 314.690   1
  -1  -3  -4 8475.46 210.579  13
  -1  -3  -4 8331.26 306.179  27
   1  -3   4 8187.47 304.913  27
   1   3   4 8172.40 316.319  24
   1   3   4 8381.14 277.715  25
  -1   3  -4 8083.65 280.396  24
  -1  -3  -4 8148.14 300.235  23
   1   3   4 8155.22 215.210  19
   1   3   4 8109.98 209.069  17
  -1   3  -4 8269.11 214.412  17
   1  -3   4 7854.11 202.868  10
  -1  -3  -4 8158.33 328.736   6
   1  -3   4 8248.21 298.708   6
   1   3   4 8426.42 217.702   5
   1  -3   5 9101.39 222.861  14
  -1  -3  -5 8606.44 231.894  14
   1  -3   5 8735.36 271.415   7
  -1   3  -5 8872.18 321.750   1
   1   3   5 8649.83 323.929   1
  -1  -3  -5 8377.20 220.266  13
   1  -3   5 8450.89 314.014  27
  -1  -3  -5 9107.76 320.190  27
  -1   3  -5 8703.05 285.930  24
  -1  -3  -5 8429.40 308.995  23
   1   3   5 8617.81 290.567  25
   1   3   5 8586.80 224.017  19
   1   3   5 8879.73 219.876  17
  -1   3  -5 8589.69 224.065  17
   1  -3   5 8757.82 214.328  10
   1   3   5 8871.80 231.854   5
   1  -3   5 8928.68 312.027   6
  -1  -3  -5 8779.43 350.547   6
  -1  -3  -6 19959.2 462.742  14
   1  -3   6 20142.9 503.363   7
  -1   3  -6 20116.9 564.873   1
   1   3   6 19933.6 569.116   1
   1  -3   6 18600.8 444.265  14
  -1  -3  -6 19063.1 448.297  13
   1  -3   6 19268.4 554.799  27
  -1  -3  -6 19106.6 552.794  27
   1   3   6 18906.0 531.915  25
  -1   3  -6 19547.9 509.862  24
  -1  -3  -6 20410.6 566.086  23
   1   3   6 19320.4 447.348  20
   1   3   6 19850.9 448.653  19
  -1   3  -6 19629.4 451.917  17
   1   3   6 19147.0 442.249  17
   1  -3   6 19438.5 437.674  10
   1   3   6 20140.7 463.825  12
   1   3   6 20163.8 463.280   5
  -1  -3  -6 20827.4 620.008   6
  -1  -3  -7 3654.22 127.040  14
   1  -3   7 3730.03 152.271   7
  -1  -3  -7 3731.36 117.827  13
   1  -3   7 3530.84 111.939  14
   1   3   7 3405.90 201.784  24
   1   3   7 3806.74 177.480  25
  -1  -3  -7 3829.54 191.378  23
   1   3   7 3693.24 119.571  20
   1   3   7 3636.57 111.966  19
  -1   3  -7 3749.15 117.135  17
   1   3   7 3593.09 108.710  17
  -1  -3  -7 3725.00 183.236  27
   1  -3   7 4171.04 192.748  27
  -1   3  -7 3772.17 188.921   1
   1   3   7 3823.68 191.067   1
  -1  -3  -7 3961.68 227.931   6
   1   3   7 3843.51 130.201   5
   1   3   7 3770.07 128.055  12
   1  -3   7 3908.00 108.709  10
  -1  -3  -8 194.937 29.4075  14
   1  -3   8 208.271 22.5677  14
  -1  -3  -8 203.070 44.9769  27
   1  -3   8 208.364 44.7938  27
  -1  -3  -8 187.329 43.8770  23
   1   3   8 151.040 45.4426  24
   1   3   8 203.896 26.7080  20
   1   3   8 180.538 20.6611  19
  -1   3  -8 213.630 25.3446  17
  -1   3  -8 174.392 43.2007   1
   1  -3   8 334.168 25.7659  10
   1   3   8 271.776 31.6489  12
  -1  -3  -8 308.639 72.5746   6
   1   3   8 195.573 30.4575   5
   1  -3   8 169.284 32.9105   7
   1   3   9 19968.5 467.745   5
  -1  -3  -9 18929.7 640.035   6
   1   3   9 18159.7 447.246  29
  -1  -3  -9 18240.8 520.966  27
   1   3   9 18184.4 579.939  24
   1   3   9 19001.4 458.153  12
   1  -3   9 19512.6 430.557  10
   1   3   9 17601.4 423.563  19
   1   3   9 18807.9 453.510  20
  -1   3  -9 19570.6 436.610  17
  -1   3  -9 19672.3 447.043  16
  -1  -3  -9 19467.4 460.492  14
  -1   3  -9 17709.7 522.682   1
   1  -3   9 19079.8 431.927  14
   1  -3  10 10477.7 252.172  14
   1   3  10 9432.56 373.959  24
   1   3  10 10449.5 279.042  20
  -1   3 -10 10454.7 264.680  16
  -1   3 -10 10474.0 253.356  17
   1   3  10 10092.0 272.704  29
  -1  -3 -10 10907.1 282.546  14
   1   3  10 9937.35 275.163  12
   1  -3  10 9358.77 247.911  10
  -1  -3 -10 10522.8 444.309   6
   1   3  10 10561.2 287.879   5
   1  -3  11 2474.37 86.8822  14
   1   3  11 2316.59 162.833  24
   1   3  11 2683.35 110.799  20
  -1   3 -11 2459.27 84.4699  17
  -1   3 -11 2657.60 96.4622  16
   1   3  11 2383.57 103.283  29
  -1  -3 -11 2534.68 108.439  14
   1  -3  11 2535.41 85.3243  10
   1   3  11 2390.36 101.755  12
  -1  -3 -11 2410.13 206.215   6
  -1  -3 -12 7836.54 401.785   6
   1   3  12 7602.54 313.858  24
   1   3  12 8079.06 240.385  20
  -1   3 -12 8200.06 216.682  16
   1   3  12 7380.87 231.011  29
  -1  -3 -12 8321.13 237.403  14
   1  -3  12 8198.98 203.211  10
   1   3  12 7683.36 224.587  12
  -1   3 -12 7769.39 337.388   3
  -1  -3 -13 17669.6 668.596   6
   1   3  13 17175.4 530.762  24
   1   3  13 18590.8 457.860  20
  -1   3 -13 18210.4 420.840  16
   1   3  13 16959.3 445.418  29
  -1  -3 -13 18673.3 448.807  14
   1   3  13 17001.3 428.647  12
   1  -3  13 17747.5 405.361  10
  -1   3 -13 18008.8 584.369   3
  -1   3 -14 285.710 65.5551   3
   1   3  14 261.726 38.0370  29
   1  -3  14 287.358 43.3770  31
  -1  -3 -14 221.014 34.4498  14
   1   3  14 222.310 47.2281  24
   1   3  14 270.241 39.5517  20
   1   3  14 251.196 39.0939   5
  -1  -3 -14 174.318 70.0444   6
  -1   3 -14 232.240 28.1133  16
   1  -3  14 241.270 23.0585  10
  -1   3 -15 306.865 67.8166   3
   1   3  15 489.649 51.2796  20
   1  -3  15 429.226 29.8079  10
  -1   3 -15 450.822 34.4891  16
  -1  -3 -15 503.608 45.0927  14
   1  -3  15 393.219 48.3607  31
   1   3  15 450.983 50.2567   5
  -1  -3 -15 344.709 89.6249   6
   1   3  15 399.597 44.9745  29
   1   3  16 4736.70 165.363   5
   1   3  16 4445.21 137.916   4
   1  -3  16 4236.96 165.551  31
   1   3  16 4778.55 165.420  29
   1   3  16 4670.73 168.620  20
   1   3  17 1737.79 86.7839   5
   1  -3  17 1710.56 92.1141  31
   1   3  17 1717.76 88.3979  29
   1   3  17 1640.79 89.5968  20
   1   3  18 318.087 35.5502   5
   1  -3  18 380.490 42.1277  31
   1   3  18 367.793 39.0802  29
   1   3  19 1086.15 57.2976   5
   1  -3  19 1032.53 64.0875  31
   1   3  19 1076.16 61.1367  29
   1   3  20 6850.18 181.412   5
   1   3  20 7211.24 192.903  29
   1  -3  20 7262.73 199.791  31
   1  -3  21 41.8751 16.2556  31
   1   3  21 39.3316 13.1714  29
   1  -3  22 454.211 26.8880  31
  -1  -4  19 2295.71 72.3181  31
  -1  -4  18 506.607 34.7015  31
  -1  -4  17 3578.25 118.383  31
  -1  -4  16 1396.17 70.0945  31
   1  -4 -16 1273.26 64.7014  14
   1   4 -16 1351.96 53.8186  16
  -1   4  16 1232.08 70.4290   5
  -1   4  16 1334.24 59.6077   4
  -1  -4  15 6607.43 199.162  31
   1  -4 -15 6581.98 198.060  14
   1   4 -15 6691.64 177.424  16
  -1   4  15 6675.74 207.572   5
  -1   4  14 1791.92 94.0777   5
   1   4 -14 1828.56 75.2616  16
   1  -4 -14 1846.59 92.3099  14
  -1  -4  14 1918.79 67.6976  10
  -1   4  14 1857.94 83.2926  12
  -1  -4  14 1990.25 92.8437  31
   1   4 -13 1434.96 59.0473  17
  -1   4  13 1625.31 91.3647   5
   1  -4 -13 1566.31 87.2387  14
   1   4 -13 1769.59 74.6345  16
  -1  -4  13 1506.17 82.4913  31
  -1   4  13 1533.84 80.7358  12
  -1  -4  13 1636.45 63.2679  10
   1  -4 -12 3630.43 280.323   6
  -1   4  12 3556.85 146.573   5
  -1   4  12 3552.62 136.398  12
  -1  -4  12 3640.51 112.888  10
   1   4 -12 3691.28 123.437  16
   1   4 -12 3567.63 110.475  17
   1   4 -12 3495.17 215.745   3
  -1  -4  12 3416.50 133.596  31
   1  -4 -12 3685.55 145.504  14
   1  -4 -11 16.7751 46.1185   6
  -1   4  11 22.8197 25.3059   5
  -1   4  11-10.4356 40.5739  24
  -1   4  11 6.90026 20.5954  12
   1   4 -11 3.59051 14.0852  17
   1   4 -11 9.83575 35.4049   3
  -1  -4  11 20.8855 13.2363  10
  -1  -4  11 12.1183 16.1216  14
   1  -4 -11 3.82716 23.5280  14
   1  -4 -11-2.93159 17.7635  13
   1   4 -11 11.7768 17.3073  16
  -1   4  10 946.783 118.384  24
  -1   4  10 838.287 63.9529  12
  -1  -4  10 772.340 47.2705  10
   1   4 -10 854.768 54.6772  16
   1   4 -10 794.487 46.9842  17
  -1  -4  10 902.622 51.1208  14
   1  -4 -10 811.394 57.6006  13
   1   4 -10 935.052 108.332   3
   1  -4 -10 828.974 66.0550  14
  -1   4  10 918.756 68.4835   5
   1  -4 -10 699.305 127.632   6
  -1  -4   9 16864.4 524.404  27
  -1   4   9 16713.7 592.563  24
  -1  -4   9 16121.7 394.605  11
  -1  -4   9 17676.7 408.470  10
  -1   4   9 17230.2 445.375  12
   1   4  -9 16986.4 418.034  16
   1   4  -9 17759.6 410.056  17
  -1  -4   9 18057.7 409.926  14
   1  -4  -9 17849.1 432.234  13
   1   4  -9 16557.1 555.160   3
   1  -4  -9 17329.1 446.693  14
  -1   4   9 17528.0 444.625   5
   1  -4  -9 17316.0 657.471   6
   1  -4  -8 540.985 52.5076  14
   1   4  -8 496.625 83.6307   3
  -1   4   8 594.947 86.9441   1
   1  -4  -8 672.877 51.2902  13
  -1  -4   8 530.260 79.6592  27
  -1   4   8 477.607 95.1366  24
  -1   4   8 602.503 81.2299  25
  -1   4   8 559.603 36.0354  19
  -1   4   8 588.003 41.5102  17
   1   4  -8 611.212 42.7939  17
   1   4  -8 639.267 47.0909  16
  -1  -4   8 534.246 35.9422  11
  -1  -4   8 626.955 41.9787  10
  -1   4   8 618.463 53.3168   5
  -1  -4   8 467.864 64.1194   7
   1  -4  -8 462.952 97.6532   6
   1  -4  -7 1142.47 72.4508  14
  -1  -4   7 1083.54 95.9114   7
  -1   4   7 1205.36 126.375   1
   1  -4  -7 1074.69 65.6048  13
  -1  -4   7 1067.34 115.376  27
  -1   4   7 1149.31 112.482  25
   1  -4  -7 1086.93 125.558  23
  -1   4   7 998.437 53.0843  19
  -1   4   7 1091.32 59.4249  17
   1   4  -7 1132.26 59.9113  17
   1   4  -7 1075.83 61.9580  16
  -1  -4   7 1033.42 50.8869  11
  -1  -4   7 1106.46 55.6358  10
   1  -4  -7 1279.08 151.534   6
  -1   4   7 1086.81 68.3023   5
   1  -4  -6 2309.86 104.488  14
  -1  -4   6 2265.35 138.677   7
  -1   4   6 1855.72 161.493   1
   1  -4  -6 2224.65 96.3494  13
   1  -4  -6 2120.31 148.503  27
  -1  -4   6 1628.48 145.616  27
  -1   4   6 1978.38 149.520  25
   1  -4  -6 2155.12 177.308  23
  -1   4   6 2098.20 85.0633  19
  -1   4   6 2155.35 90.3627  17
   1   4  -6 2216.81 88.9296  17
  -1  -4   6 2237.67 84.3805  10
  -1   4   6 2393.53 106.573  12
   1  -4  -6 1992.24 184.255   6
  -1   4   6 2257.21 97.3583   5
   1  -4  -5 646.380 54.1539  14
  -1  -4   5 734.867 80.2473   7
  -1   4   5 667.885 104.214   1
   1  -4  -5 669.669 49.9521  13
  -1  -4   5 454.865 87.1315  27
   1  -4  -5 623.371 87.1282  27
  -1   4   5 628.282 81.9946  25
  -1   4   5 645.731 102.296  24
   1  -4  -5 753.863 104.670  23
  -1   4   5 837.364 51.6055  19
   1   4  -5 687.525 48.3418  16
   1   4  -5 659.616 47.1815  17
  -1   4   5 685.404 49.2862  17
  -1  -4   5 736.721 44.9863  10
  -1   4   5 807.646 59.0069  12
  -1   4   5 697.484 50.6133   5
   1  -4  -5 606.825 102.305   6
  -1  -4   4 2521.64 96.2385  14
   1  -4  -4 2353.20 99.9588  13
  -1  -4   4 2468.43 183.633  27
   1  -4  -4 2470.22 168.636  27
  -1   4   4 2556.33 166.685  25
   1  -4  -4 2311.22 179.929  23
   1   4  -4 2155.97 135.921  24
  -1   4   4 2729.27 201.901  24
  -1  -4   4 2540.80 92.8350  10
  -1   4   4 2638.63 109.314  12
   1   4  -4 2588.88 97.3811  17
   1   4  -4 2479.72 97.0870  16
  -1   4   4 2443.77 100.111  17
   1   4  -4 2191.45 163.764   1
  -1   4   4 2143.67 179.694   1
  -1  -4   4 2339.26 148.227   7
   1  -4  -4 2501.33 108.327  14
  -1   4   4 2467.52 96.4803   5
  -1  -4   4 2585.93 174.477   6
   1  -4  -3 23692.6 562.774  13
   1  -4  -3 24931.9 705.047  27
  -1  -4   3 24232.3 736.337  27
  -1   4   3 24370.2 748.995  24
   1   4  -3 23318.8 653.660  24
   1  -4  -3 23648.6 730.707  23
  -1  -4   3 23505.4 550.389  10
  -1   4   3 24383.1 571.285  12
  -1   4   3 24120.4 565.727  17
   1   4  -3 23990.6 556.438  16
   1   4  -3 24667.4 557.599  17
  -1   4   3 24731.1 758.681   1
   1   4  -3 24721.2 712.006   1
  -1  -4   3 24120.0 668.427   7
   1  -4  -3 24004.1 571.475  14
  -1  -4   3 24809.5 557.456  14
  -1   4   3 23523.2 550.929   5
  -1  -4   3 25424.4 715.007   6
   1   4  -3 23637.0 535.147   4
   1  -4  -2 208.782 31.9514  14
   1  -4  -2 178.504 28.1897  13
  -1  -4   2 218.108 28.1823  14
  -1  -4   2 201.303 68.8635  27
   1  -4  -2 145.422 49.2295  27
   1  -4  -2 274.258 66.7869  23
   1   4  -2 262.225 54.6359  24
  -1   4   2 164.352 54.7416  24
  -1   4   2 153.696 27.5878  12
   1   4  -2 236.784 29.8971  16
  -1   4   2 239.179 33.1381  17
  -1   4   2 126.308 57.3550   1
   1   4  -2 135.420 52.3733   1
   1   4  -2 190.798 23.3946   4
  -1  -4   2 146.802 24.9840  10
  -1   4   2 181.690 23.9951   5
  -1  -4   2 214.647 53.6783   7
  -1  -4   2 179.656 53.0553   6
   1  -4  -1 15406.3 375.122  13
   1  -4  -1 16106.6 514.796  27
  -1   4   1 15229.0 527.963  24
   1   4  -1 15318.6 485.019  24
  -1   4   1 15885.4 377.794  12
   1   4  -1 14279.9 366.901  17
   1   4  -1 15165.4 367.378  16
  -1   4   1 15547.3 378.321  17
   1   4  -1 15545.9 521.717   1
  -1  -4   1 15055.7 487.934   7
   1  -4  -1 14796.2 378.274  14
  -1  -4   1 15011.7 371.537  14
  -1  -4   1 15002.6 512.353   6
   1   4  -1 14491.4 355.882   4
   1  -4   0 1612.90 77.2711  13
   1  -4   0 1535.23 138.250  27
  -1  -4   0 1391.76 139.676  27
  -1   4   0 1652.83 141.130  24
   1   4   0 1515.87 129.015  24
  -1   4   0 1625.11 75.8691  12
   1   4   0 1644.59 75.7726  17
   1   4   0 1673.15 73.2105  16
  -1   4   0 1524.98 76.7238  17
   1   4   0 1495.10 140.062   1
  -1   4   0 1607.16 150.864   1
  -1  -4   0 1586.65 133.105   7
   1  -4   0 1700.48 133.499   7
   1  -4   0 1551.45 77.8320  14
  -1  -4   0 1580.83 75.3910  14
   1   4   0 1747.83 68.5055   5
   1   4   0 1594.51 69.7871   4
  -1  -4   0 1535.83 141.166   6
  -1  -4  -1 9634.63 395.008  27
   1   4   1 9581.69 371.989  24
  -1   4  -1 9626.59 374.381  24
  -1   4  -1 10096.2 257.527  12
   1   4   1 9947.19 251.291  16
   1   4   1 9582.19 256.669  17
  -1   4  -1 10048.0 407.799   1
   1  -4   1 9960.01 354.345   7
  -1  -4  -1 9568.79 373.639   7
  -1  -4  -1 9269.06 257.607  14
  -1  -4  -1 9910.54 397.926   6
   1  -4   1 9164.76 380.940   6
   1   4   1 9519.50 246.009   5
  -1  -4  -2 15431.1 359.827  13
   1  -4   2 15529.1 511.448  27
  -1  -4  -2 15406.3 519.682  27
   1   4   2 14171.0 499.049  24
   1   4   2 14168.0 449.457  25
  -1   4  -2 13851.6 479.056  24
   1  -4   2 14589.6 357.356  10
   1   4   2 14781.9 365.255  17
  -1   4  -2 14985.7 370.934  17
   1   4   2 15310.5 358.003  16
  -1   4  -2 15340.2 527.309   1
   1   4   2 14764.2 517.295   1
   1  -4   2 14408.8 457.442   7
  -1  -4  -2 14326.2 368.923  14
  -1  -4  -2 14229.3 516.274   6
   1  -4   2 14568.3 505.287   6
   1   4   2 15160.5 360.239   5
   1   4   3 72.6686 17.9941  16
   1  -4   3 80.5583 19.1890  10
   1   4   3 114.021 50.5337   1
  -1   4  -3 51.3718 47.7597   1
  -1  -4  -3 47.8286 19.7533  14
  -1  -4  -3 78.0005 19.2326  13
   1  -4   3 28.6444 40.9244  27
  -1  -4  -3 135.383 52.2260  27
   1   4   3-30.2446 45.6781  24
  -1   4  -3 23.7044 28.4663  24
   1   4   3 98.1494 27.6378  19
  -1   4  -3 60.0854 21.0069  17
   1   4   3 59.8964 19.1868  17
   1   4   3 61.3767 21.3319  12
  -1  -4  -3 11.1827 32.8875   6
   1   4   3 94.8433 22.5377   5
   1  -4   3 46.4923 38.6663   6
   1  -4   3 97.7045 35.8342   7
   1  -4   4 667.751 45.7541  14
  -1  -4  -4 753.643 52.4997  14
   1  -4   4 739.116 76.3592   7
  -1   4  -4 417.958 79.1974   1
   1   4   4 589.790 94.6739   1
  -1  -4  -4 610.974 41.9693  13
   1  -4   4 599.945 90.0486  27
  -1  -4  -4 611.584 88.4560  27
  -1   4  -4 631.709 77.2269  24
   1   4   4 629.347 98.9938  24
   1   4   4 730.737 51.1221  19
  -1   4  -4 572.174 45.7729  17
   1   4   4 594.649 38.9755  16
   1   4   4 663.634 45.8582  17
   1  -4   4 667.726 41.9695  10
   1   4   4 702.830 51.6904  12
  -1  -4  -4 675.469 101.401   6
   1  -4   4 724.766 91.7558   6
   1   4   4 625.018 45.8918   5
  -1  -4  -5 1458.44 76.9279  14
   1  -4   5 1516.63 104.725   7
  -1   4  -5 1343.04 131.627   1
  -1  -4  -5 1530.88 68.6382  13
   1  -4   5 1442.64 68.9353  14
   1  -4   5 1288.74 129.057  27
  -1  -4  -5 1142.74 119.009  27
   1   4   5 1514.74 143.695  24
   1   4   5 1492.45 73.1513  19
   1   4   5 1496.84 68.8561  17
  -1   4  -5 1485.71 72.5410  17
   1   4   5 1456.89 78.0903  12
   1  -4   5 1567.56 65.2667  10
  -1  -4  -5 1346.19 143.606   6
   1   4   5 1517.11 75.3189   5
  -1  -4  -6 37.9236 19.6528  14
   1  -4   6 27.8551 15.4356  14
  -1  -4  -6 69.5071 32.5561  27
   1  -4   6 9.03717 36.3737  27
   1   4   6 55.5051 41.5941  24
   1   4   6 74.0905 20.4792  19
  -1   4  -6 28.4792 17.6200  17
   1   4   6 14.3406 15.9400  17
  -1   4  -6 27.5448 28.6273   1
   1  -4   6 13.8569 13.3596  10
  -1   4  -6 20.3734 19.6330  16
  -1  -4  -6 37.8751 39.3600   6
   1   4   6 14.0350 16.7648   5
  -1  -4  -7 6811.19 289.390  27
   1  -4   7 7167.50 183.273  10
   1   4   7 6827.17 210.535  12
   1   4   7 6742.86 187.878  19
  -1   4  -7 6681.10 193.336  17
   1   4   7 6611.01 182.844  17
  -1   4  -7 6960.52 200.950  16
  -1  -4  -7 6732.54 207.553  14
  -1   4  -7 6460.44 290.680   1
   1  -4   7 6909.54 189.987  14
   1   4   7 6646.90 206.612   5
  -1  -4  -7 6757.23 348.276   6
   1  -4   8 3462.03 113.395  14
  -1  -4  -8 3537.84 191.310  27
   1   4   8 3151.53 215.514  24
   1   4   8 3235.77 107.666  19
  -1   4  -8 3584.23 124.998  16
  -1   4  -8 3493.83 117.184  17
   1   4   8 3387.29 132.382   5
  -1  -4  -8 3158.05 236.655   6
  -1  -4  -8 3574.67 133.050  14
   1  -4   8 3354.10 107.732  10
   1   4   8 3277.46 131.412  12
  -1   4  -8 3177.15 190.006   1
   1   4   9 2075.71 172.305  24
   1   4   9 2139.86 76.7458  19
  -1   4  -9 2113.81 84.8499  17
  -1   4  -9 2074.02 91.2246  16
   1   4   9 2260.91 105.021   5
  -1  -4  -9 2084.49 195.699   6
  -1  -4  -9 2266.07 101.918  14
   1  -4   9 2115.30 81.9205  14
   1  -4   9 2185.06 80.7615  10
   1   4   9 2211.87 100.947  12
  -1  -4 -10 253.513 37.0236  14
   1  -4  10 297.409 29.9736  14
   1   4  10 313.589 68.1042  24
   1  -4  10 265.913 27.3008  10
  -1   4 -10 300.054 30.1843  17
  -1   4 -10 327.481 35.7109  16
   1  -4  10 312.450 37.1843  31
  -1  -4 -10 338.718 88.1181   6
   1   4  10 318.890 41.3250   5
   1  -4  11 1455.28 64.1903  14
   1   4  11 1261.05 127.153  24
   1  -4  11 1416.71 59.7979  10
   1  -4  11 1546.43 79.4481  31
  -1  -4 -11 1584.70 81.7376  14
  -1   4 -11 1478.66 63.1054  17
  -1   4 -11 1393.25 70.1751  16
  -1  -4 -11 1491.39 168.348   6
   1   4  11 1372.08 83.9095   5
  -1   4 -11 1408.00 136.342   3
  -1   4 -12 1762.12 77.0904  16
  -1   4 -12 1709.53 65.9899  17
   1  -4  12 1752.10 86.5307  31
  -1  -4 -12 1776.46 86.3874  14
   1   4  12 1752.92 94.0583   5
  -1   4 -13 5429.70 155.202  16
  -1  -4 -13 5154.60 165.348  14
   1  -4  13 5051.66 169.606  31
   1   4  13 5261.26 180.901   5
   1   4  13 5033.08 164.353   4
   1   4  14 123.823 29.8657   5
  -1   4 -14 188.904 24.8137  16
   1   4  14 145.051 26.3246   4
  -1  -4 -14 152.718 25.6686  14
   1  -4  14 111.554 26.7568  31
   1   4  15-3.97437 16.2592   4
   1  -4  15 2.66247 21.2507  31
  -1   4 -15-7.81049 14.3358  16
  -1   4 -16 212.652 20.9769  16
   1  -4  16 185.427 28.5824  31
   1   4  16 202.296 22.8527   4
   1  -4  17 207.362 27.0234  31
   1   4  17 295.816 30.9982   5
   1  -4  18 468.183 32.8024  31
   1   4  18 498.345 34.4207   5
   1  -4  19 378.360 24.3044  31
  -1   5  14 16.4764 11.6855   4
  -1   5  14 10.5118 13.3841   5
   1   5 -14 30.7579 11.7226  16
   1  -5 -13 181.891 22.7514  14
  -1   5  13 255.674 26.7033   4
  -1   5  13 228.046 27.7175   5
   1   5 -13 243.438 22.6895  16
   1   5 -12 1720.65 65.6523  16
   1  -5 -12 1504.73 70.0414  14
   1   5 -12 1612.41 55.7633  17
  -1   5  12 1591.32 74.6949   5
   1   5 -11 187.831 21.5733  19
   1   5 -11 201.237 20.7020  17
  -1   5  11 195.794 30.6080   5
   1   5 -11 223.032 25.3251  16
   1  -5 -11 150.349 25.9936  14
  -1   5  11 170.448 27.4925   4
  -1  -5  10 3040.72 95.2082  10
   1   5 -10 3089.61 102.181  19
   1   5 -10 3373.31 99.8920  17
   1   5 -10 3162.20 106.077  16
   1  -5 -10 3047.58 116.997  14
  -1   5  10 3039.96 116.466   4
  -1   5  10 2960.27 116.252   5
  -1  -5  10 3234.13 102.222  14
   1   5  -9 142.197 24.6802  19
   1   5  -9 209.211 23.9085  17
   1   5  -9 174.188 25.8755  16
  -1  -5   9 157.000 21.9179  10
  -1   5   9 145.327 27.4014   5
   1  -5  -9 157.846 28.9678  14
  -1  -5   9 184.179 23.8476  14
   1   5  -8 2152.09 81.8298  17
   1   5  -8 2129.90 88.8085  19
   1  -5  -8 2195.44 98.0528  14
  -1   5   8 2203.16 92.7095   5
  -1  -5   8 2130.50 79.4401  10
  -1  -5   7 216.059 24.8655  10
   1   5  -7 223.417 32.1713  19
   1   5  -7 175.147 25.7461  17
  -1   5   7 214.321 29.6157   5
   1  -5  -7 242.872 34.4061  14
   1   5  -6 88.1193 27.4039  19
  -1   5   6 97.1787 19.4052  19
  -1   5   6 137.479 24.1277  17
   1   5  -6 131.624 24.0039  17
   1   5  -6 95.8766 23.7262  16
  -1  -5   6 128.619 21.2687  10
  -1   5   6 125.449 23.3486   5
   1  -5  -6 147.361 29.0813  14
  -1  -5   5 106.520 17.8409  11
   1   5  -5 114.323 29.7619  19
  -1   5   5 108.790 23.8616  19
   1   5  -5 85.6926 23.0404  17
  -1   5   5 86.9716 23.1370  17
   1   5  -5 99.9101 23.9919  16
  -1  -5   5 170.239 24.3691  10
   1  -5  -5 98.1838 27.7310  14
  -1  -5   5 116.637 21.9909  14
  -1   5   5 56.8666 18.5588   5
   1   5  -4 4297.58 150.581  19
  -1   5   4 4098.63 137.889  19
  -1   5   4 4198.19 140.370  17
   1   5  -4 4261.05 138.542  16
   1   5  -4 4329.65 137.882  17
  -1  -5   4 3799.30 233.336  27
   1  -5  -4 4122.42 146.231  14
  -1  -5   4 4187.67 130.374  10
  -1  -5   4 4093.86 132.925  14
  -1  -5   3 241.205 29.5707  14
  -1  -5   3 277.549 69.4769  27
  -1   5   3 386.394 80.2692  24
   1   5  -3 260.059 37.6436  19
  -1   5   3 260.408 35.0595  19
  -1   5   3 251.769 28.4634  16
  -1   5   3 262.864 34.5415  17
   1   5  -3 249.892 31.1541  16
   1  -5  -3 305.049 36.7682  14
  -1  -5   3 235.556 28.9793  10
  -1   5   3 256.192 31.9168   4
   1  -5  -2 106.543 24.8701  14
  -1  -5   2 137.187 24.1485  14
  -1  -5   2 141.470 54.2984  27
  -1   5   2 54.7786 37.8546  24
   1   5  -2 140.167 31.5206  19
  -1   5   2 158.393 30.0706  19
  -1   5   2 108.927 26.3817  17
  -1   5   2 131.400 24.5024  16
   1   5  -2 126.305 25.0526  16
  -1  -5   2 181.199 26.9417  10
  -1   5   2 170.016 61.8793   1
  -1   5   2 122.852 23.7122   4
  -1  -5   2 156.959 51.0401   6
   1  -5  -2 137.192 46.6379   7
  -1  -5   2 151.885 44.0203   7
  -1  -5   1 763.716 100.427   6
   1   5  -1 765.350 42.6726   4
   1  -5  -1 807.095 109.029   6
  -1   5   1 831.784 49.3362   4
   1   5  -1 738.505 88.5526  24
  -1   5   1 755.123 102.174  24
  -1   5   1 805.026 59.7836  19
  -1   5   1 929.412 59.4636  17
   1   5  -1 816.577 53.4484  17
   1   5  -1 793.845 51.0543  16
  -1   5   1 831.191 53.0561  16
   1  -5  -1 663.534 51.8849  14
   1  -5  -1 755.253 90.5733   7
  -1  -5   1 643.121 85.3531   7
  -1  -5   1 848.504 51.1765  10
   1  -5  -1 811.495 51.5777  10
  -1  -5   1 861.257 53.4206  14
  -1  -5   0 3593.48 123.017  14
  -1  -5   0 3418.44 222.563  27
  -1   5   0 3336.72 207.398  24
   1   5   0 3079.07 188.779  24
  -1  -5   0 3432.28 120.731  10
   1  -5   0 3510.51 119.070  10
  -1   5   0 3626.29 124.912  16
  -1   5   0 3527.47 127.857  17
   1   5   0 3420.70 117.022  16
   1   5   0 3685.21 125.140  17
   1  -5   0 3255.51 123.121  14
  -1  -5   0 3204.87 193.441   7
   1   5   0 3517.78 110.879   4
   1  -5   0 3043.58 209.393   6
  -1   5   0 3295.81 109.234   4
  -1  -5   0 3314.28 211.811   6
  -1   5   0 3451.98 235.764   1
   1   5   1 3550.84 113.969   4
   1  -5   1 3159.22 209.048   6
  -1  -5  -1 3315.58 215.229   6
  -1  -5  -1 3154.73 212.267  27
  -1   5  -1 3372.82 200.499  24
   1   5   1 3288.96 200.069  24
   1   5   1 3249.40 129.186  19
   1   5   1 3520.33 115.844  16
  -1   5  -1 3585.61 124.035  16
   1   5   1 3497.85 122.692  17
  -1  -5  -1 3217.63 120.258  14
  -1  -5  -1 3158.65 198.371   7
  -1   5  -1 3551.53 233.037   1
  -1  -5  -1 3547.36 122.510  10
   1  -5   1 3519.27 116.857  10
  -1  -5  -2 490.902 87.1176   7
  -1  -5  -2 520.424 87.6084   6
   1  -5   2 719.533 95.5866   6
   1   5   2 635.953 44.2599   4
  -1  -5  -2 754.626 100.895  27
   1   5   2 644.379 92.0659  24
   1   5   2 613.854 51.8713  19
   1   5   2 672.319 42.4146  16
  -1   5  -2 729.546 51.1619  16
   1   5   2 694.005 48.2553  17
  -1  -5  -2 674.595 49.9915  14
   1  -5   2 709.296 44.7229  10
  -1  -5  -2 643.736 48.6956  10
  -1   5  -2 566.107 90.3818   1
  -1  -5  -3 960.891 110.454  27
   1   5   3 972.420 113.967  24
   1   5   3 967.958 61.4851  19
  -1   5  -3 1003.30 60.6566  17
  -1   5  -3 972.098 60.0385  16
   1   5   3 1014.13 58.0217  17
  -1  -5  -3 1014.55 60.5623  14
  -1  -5  -3 954.085 110.776   7
   1  -5   3 935.731 50.6466  10
   1   5   3 947.211 51.7467   5
  -1  -5  -3 833.943 110.220   6
   1   5   3 967.388 56.4522   4
   1   5   4 420.284 40.6237  19
  -1   5  -4 457.508 42.3946  17
  -1   5  -4 498.045 42.5313  16
   1   5   4 484.950 39.5825  17
   1  -5   4 488.425 35.5108  10
   1  -5   4 483.332 39.5059  14
  -1  -5  -4 443.349 42.1299  14
   1   5   4 424.789 39.6129   4
   1   5   4 451.040 37.5780   5
   1   5   5 2535.13 98.5705  19
   1   5   5 2556.45 93.9194  17
  -1   5  -5 2794.04 103.209  17
  -1   5  -5 2686.99 104.152  16
   1  -5   5 2594.44 89.5512  10
   1  -5   5 2660.85 97.3661  14
  -1  -5  -5 2585.25 103.687  14
   1   5   5 2709.00 105.532   4
   1   5   5 2706.92 99.9022   5
   1   5   6 5295.52 153.825  19
  -1   5  -6 5427.86 159.714  17
   1  -5   6 5367.07 147.122  10
   1  -5   6 5165.90 153.103  14
  -1  -5  -6 5139.64 164.737  14
   1   5   6 5439.80 168.179   4
   1   5   6 5052.64 159.984   5
   1   5   7 1234.23 55.9410  19
  -1   5  -7 1216.00 60.6252  17
   1  -5   7 1159.99 53.4632  10
   1  -5   7 1200.34 57.2156  14
  -1  -5  -7 1199.72 66.7786  14
   1   5   7 1234.33 68.3464   4
   1   5   7 1237.44 66.8889   5
   1  -5   8 392.800 31.4708  14
  -1  -5  -8 363.158 37.4298  14
   1   5   8 365.987 38.4914   4
   1   5   8 289.392 35.0139   5
  -1   5  -8 350.247 34.9940  16
  -1   5  -8 303.227 30.0960  17
  -1   5  -9 155.565 22.2089  17
   1   5   9 206.261 30.0203   5
  -1  -5  -9 139.284 25.7466  14
   1  -5   9 188.508 22.5878  14
  -1   5  -9 135.638 24.0143  16
   1   5   9 156.467 27.7065   4
   1  -5  10 1273.53 54.8497  14
   1   5  10 1263.47 65.8363   4
   1   5  10 1362.51 70.5401   5
  -1  -5 -10 1202.47 61.4356  14
  -1   5 -10 1154.31 51.9039  17
  -1   5 -10 1254.35 60.2818  16
  -1  -5 -11 242.609 26.2434  14
  -1   5 -11 266.792 27.2729  16
  -1   5 -11 241.210 21.1538  17
   1   5  11 263.706 32.0225   5
  -1   5 -11 272.543 27.7531  19
  -1   5 -12 202.750 21.0398  19
  -1   5 -12 185.472 22.2749  16
   1   5  12 177.290 24.4862   4
   1   5  12 151.835 25.4225   5
   1   5  13 919.751 52.0234   5
   1   5  13 984.856 48.5079   4
  -1   5 -13 971.157 44.2985  16
   1   5  14 2075.45 68.8480   4
   1   5  14 1927.53 75.0716   5
   1  -5  16 894.634 33.9104  34
   1   6  -7 286.482 20.8860  17
   1   6  -6 41.6795 12.9815  16
   1   6  -6 29.6451 11.9923  17
   1  -6  -6 45.8800 13.4984  14
   1   6  -6 39.0119 13.6755  19
   1   6  -5 1362.12 55.2657  19
   1  -6  -5 1136.49 49.2212  10
   1   6  -5 1321.94 50.9357  17
   1  -6  -5 1226.92 53.4748  14
  -1  -6   5 1295.77 49.1078  14
   1   6  -5 1310.94 51.4980  16
   1   6  -4 1038.10 49.6000  19
  -1  -6   4 1002.27 41.7260  10
   1  -6  -4 1001.51 44.5932  10
   1  -6  -4 1046.38 47.9292  14
  -1  -6   4 1017.75 43.0530  14
   1   6  -4 914.204 42.9464  16
  -1  -6   3 431.011 26.8562  10
   1  -6  -3 422.703 28.3210  10
  -1   6   3 381.708 27.1501  17
  -1  -6   3 439.379 28.1258  14
   1  -6  -3 398.633 29.5794  14
  -1   6   3 408.655 27.4111  19
   1   6  -3 433.069 33.1963  19
   1  -6  -2 382.689 26.3194  10
  -1  -6   2 397.025 26.1214  10
  -1   6   2 309.972 26.1488  17
   1   6  -2 392.418 29.3483  17
  -1  -6   2 371.499 26.7656  14
   1  -6  -2 396.348 29.5073  14
  -1   6   2 392.681 29.1194  19
  -1  -6   1 448.725 28.8487  10
   1   6  -1 460.477 31.6320  17
  -1   6   1 456.556 31.8712  17
  -1  -6   1 479.069 30.4030  14
   1  -6  -1 469.694 31.6295  14
  -1   6   1 410.548 32.3180  19
  -1  -6   0 1899.02 67.0621  10
  -1   6   0 2102.12 74.4634  17
   1   6   0 2021.55 71.2498  17
  -1  -6   0 2020.62 69.2387  14
   1  -6   0 2132.54 72.6780  14
   1   6   0 1780.25 72.8116  19
  -1   6   0 1884.71 75.1728  19
  -1  -6  -1 66.5120 15.6114  10
  -1   6  -1 64.1166 15.9624  17
   1   6   1 61.8064 15.3474  17
  -1  -6  -1 77.8472 16.1850  14
   1   6   1 40.5867 15.1318  19
  -1   6  -1 22.1906 16.0023  19
  -1  -6  -2 12.0296 11.0253  10
   1   6   2 3.00711 12.7895  19
  -1   6  -2-9.33943 17.0324  19
  -1  -6  -2 8.13777 11.8764  14
   1   6   2 25.3173 12.9559  17
  -1   6  -3 758.620 39.6620  16
  -1  -6  -3 759.019 39.4285  10
  -1  -6  -3 754.704 38.9363  14
   1   6   3 748.461 39.0206  19
   1   6   4 146.835 17.9804  19
  -1   6  -4 167.179 23.6752  19
  -1   6  -4 176.811 20.0978  17
   1  -6   4 168.909 18.4916  14
  -1  -6  -4 163.460 19.5497  14
  -1  -6  -4 154.142 19.6193  10
   1   6   4 145.020 16.6744   4
  -1   6  -4 152.904 19.0540  16
  -1  -6  -5 208.652 21.5986  10
  -1   6  -5 218.015 20.1725  17
  -1   6  -5 158.986 22.4471  19
  -1  -6  -5 178.900 19.0261  14
   1  -6   5 195.162 18.5436  14
   1   6   5 196.101 19.2818   4
  -1   6  -5 224.149 21.7418  16
  -1   6  -6 1323.73 55.5609  19
  -1   6  -6 1313.51 49.8643  17
  -1   6  -6 1313.14 51.9084  16
   1  -6   6 1313.19 48.3132  14
  -1  -6  -6 1352.61 53.7582  10
  -1   6  -7 1617.88 56.7206  19
  -1  -6  -7 1498.65 55.8491  10
  -2   0  24 2288.78 77.1567  30
  -2   0  24 1963.78 64.1500  29
   2   0 -23 1.52677 10.2816  13
  -2   0  23-2.19034 15.7686  30
  -2   0  23-8.41193 13.0822  29
  -2   0  22 750.528 46.1457  20
   2   0 -22 790.404 46.6058  13
  -2   0  22 847.768 56.8141  30
  -2   0  22 762.154 49.5348  29
  -2   0  21-7.57579 16.8024  20
  -2   0  21-12.3289 16.8020   9
  -2   0  21 3.33686 20.5135  30
  -2   0  21 8.42551 19.1372  29
   2   0 -21-10.4055 13.8425  15
  -2   0  20 7789.83 226.348  20
   2   0 -20 7437.60 205.928  15
  -2   0  20 7842.33 225.906   9
  -2   0  20 8424.63 237.358  29
  -2   0  20 7491.44 240.492  30
  -2   0  20 7595.55 216.679  31
  -2   0  19 24.9315 21.7244   9
   2   0 -19 2.18419 15.5612  15
  -2   0  19 44.2585 26.1102  30
  -2   0  19-3.51945 22.2462  29
  -2   0  19 6.39065 19.3617  20
  -2   0  18 47928.1 1066.70  20
  -2   0  18 48216.2 1064.85   9
   2   0 -18 45639.3 1036.47  15
   2   0 -18 46023.3 1189.86   3
  -2   0  18 47815.8 1088.28  30
  -2   0  18 47291.1 1074.46  29
  -2   0  18 48895.2 1053.76  11
  -2   0  17-3.29655 17.4664  20
  -2   0  17 16.0697 20.0377   9
   2   0 -17-15.6365 15.2207  15
   2   0 -17-17.6364 31.7416   3
  -2   0  17 18.2937 20.1172  29
  -2   0  17 8.14312 23.9328  30
  -2   0  17 16.6231 19.7364  11
  -2   0  16 1472.93 80.3369  20
  -2   0  16 1279.83 74.5683   9
   2   0 -16 1342.51 65.3838  15
   2   0 -16 1185.90 113.109   3
  -2   0  16 1391.74 81.3399  29
  -2   0  16 1391.25 72.1332  11
  -2   0  15 35.7440 17.7807  20
  -2   0  15 5.81150 15.0974   9
   2   0 -15 4.08285 12.7281  15
   2   0 -15-7.97053 23.4259   3
  -2   0  15 6.60867 18.4906  29
  -2   0  15-2.48548 12.9140  11
  -2   0  14 5157.26 165.767  20
  -2   0  14 4906.84 162.285   9
   2   0 -14 5030.30 149.588  15
   2   0 -14 5361.07 236.604   3
  -2   0  14 5325.74 157.972  11
   2   0 -14 5221.43 207.170  22
   2   0 -13 6.76726 22.2369   3
  -2   0  13 4.11227 12.2738  11
  -2   0  13 9.97847 15.9794  20
   2   0 -13-4.98656 17.1855  22
  -2   0  13-9.64990 15.8547   8
  -2   0  13-9.65541 15.2573   9
  -2   0  12 48665.7 1093.14   9
  -2   0  12 49729.7 1079.89  10
  -2   0  12 48446.6 1153.04   8
   2   0 -12 52060.7 1159.33  22
   2   0 -12 49997.1 1194.31   3
  -2   0  12 50257.9 1096.91  20
  -2   0  12 52278.9 1087.93  11
   2   0 -11-5.59090 20.1249   3
  -2   0  11-6.26623 12.5037  11
  -2   0  11-6.00706 12.4842  20
  -2   0  11-4.35852 15.6889   8
  -2   0  11 1.90421 11.5378   9
   2   0 -10 12266.7 370.168   3
  -2   0  10 12573.2 293.267  11
   2   0 -10 12900.1 336.347  21
  -2   0  10 12469.1 302.675  20
  -2   0  10 12201.3 347.580   8
  -2   0  10 12395.4 300.253   9
  -2   0   9 1.46509 9.98435   9
  -2   0   9 14.4053 15.4302   8
  -2   0   9 13.0384 4.65820  24
   2   0  -9 9.10596 17.0588   3
   2   0  -9 2.91834 12.8668  21
  -2   0   9-1.18678 8.97934  11
  -2   0   8 2618.04 83.2095  24
   2   0  -8 2861.57 130.618   3
  -2   0   8 2803.78 116.192   8
   2   0  -7 3.65171 16.5417   3
  -2   0   7 17.7084 7.23285   1
   2   0  -7 4.81420 11.4648  21
  -2   0   7 8.45140 12.4219   8
   2   0  -6 155881. 3288.67   3
   2   0  -6 158922. 3261.78  21
  -2   0   6 149904. 3266.50   8
   2   0  -5 2.01038 11.8199  21
  -2   0   5-2.20158 10.2340   8
  -2   0   4 194956. 4120.94   8
   2   0  -4 197123. 4119.42  21
  -2   0   4 196769. 4125.54   7
   2   0  -4 200451. 4135.95   3
  -2   0   4 196332. 4132.97  25
   2   0  -3 6.69899 11.8041  21
  -2   0   3 38.9060 13.8747   7
   2   0  -3-4.09029 11.8334   3
  -2   0   3 3.84362 11.1199  25
  -2   0   2 4326.14 119.396  25
   2   0  -2 3990.34 118.486  21
  -2   0   2 4153.87 118.697   7
  -2   0   1 18.8442 8.43050   7
   2   0  -1 7.56539 7.86567  24
   2   0   0 95906.4 1965.03  24
   2   0   0 92774.6 1961.75   3
   2   0   0 89039.0 1963.77   2
  -2   0   0 96152.5 1954.80   7
  -2   0  -1 9.28243 4.43180   7
   2   0   1-1.33624 5.05456  21
   2   0   1 0.70841 4.77099  22
   2   0   2 14131.1 305.152  23
   2   0   3 13.3325 7.97015  24
   2   0   4 132444. 2772.27  24
   2   0   5 8.60269 9.54131  24
   2   0   6 153918. 3221.11  24
   2   0   7-1.60720 9.29991  24
  -2   0  -7 8.98194 5.69417   1
  -2   0  -7 23.1449 13.1738   3
   2   0   8 701.336 39.8955  24
  -2   0  -8 687.256 49.9716   3
   2   0   9-8.77601 12.1590  20
  -2   0  -9-3.31321 14.1950   3
   2   0   9 1.59034 7.57307  24
   2   0  10 14091.6 332.659  20
  -2   0 -10 13747.8 379.144   3
   2   0  10 13797.0 327.539  24
   2   0  10 14297.6 329.191   9
  -2   0 -11 21.8513 20.8102   3
   2   0  11 1.91646 13.3588  20
   2   0  11-5.24235 11.7676   9
   2   0  12 186.858 24.6798  20
  -2   0 -12 146.689 35.3809   3
   2   0  12 181.200 27.7916  29
   2   0  12 164.825 23.0689   9
   2   0  13-12.2052 18.6395  20
   2   0  13-2.22887 14.2773   9
  -2   0 -13 5.35863 16.7048   3
   2   0  13-7.84708 20.5205  31
   2   0  13-5.79683 18.8086  29
   2   0  14 5683.88 178.276  20
  -2   0 -14 6152.71 232.613   3
   2   0  14 5489.72 185.184  29
   2   0  14 5858.19 174.415   9
   2   0  14 5554.43 179.468  31
   2   0  15 20.6107 17.5779  20
   2   0  15 12.3875 19.0399  31
   2   0  15 6.99670 20.5655  29
   2   0  15 13.4049 15.5133   9
   2   0  16 8490.24 240.928   9
   2   0  16 8710.80 248.345  20
   2   0  16 8421.72 257.119  29
   2   0  16 8214.63 246.489  31
   2   0  17-6.47570 19.9044  20
   2   0  17-9.95938 17.5896  31
   2   0  17 19.4116 22.8205  29
   2   0  17 11.6632 16.8692   9
   2   0  18 13787.0 364.202  31
   2   0  18 13808.8 378.708  29
   2   0  18 14020.7 365.016  20
   2   0  19-6.03726 19.5887  31
   2   0  19 3.76682 25.0627  29
   2   0  19 15.3428 19.1316  20
   2   0  20 20264.0 491.743  31
   2   0  20 21112.7 513.907  29
   2   0  21 24.4596 22.9153  29
   2   0  22 29243.8 688.028  30
   2   0  22 30326.6 681.554  29
   2   0  23 13.2297 16.8414  30
   2   0  23 24.2817 15.2875  29
   2   0  24 2271.22 78.7045  30
   2   0  24 2242.24 72.2409  29
  -2  -1  24 581.534 34.9665  30
  -2   1  24 568.779 32.5690  29
  -2  -1  23 1366.99 65.1433  30
  -2   1  23 1362.61 62.3007  29
  -2   1  23 1294.97 58.3438  20
  -2   1  22 2850.54 103.806  20
  -2  -1  22 2807.70 99.2039  31
   2   1 -22 2660.96 88.4041  15
  -2   1  22 2805.60 102.831  30
  -2  -1  22 3040.40 114.048  30
  -2   1  22 2914.83 108.072  29
   2  -1 -22 2707.98 94.7400  13
  -2   1  21 662.613 50.6323  20
  -2   1  21 695.188 50.6547   9
  -2  -1  21 607.405 46.7395  31
  -2   1  21 635.120 51.9818  29
  -2  -1  21 554.716 51.1227  30
  -2   1  21 543.568 47.1338  30
   2  -1 -21 537.679 41.0248  13
   2   1 -21 602.181 39.1009  15
   2   1 -20 18.4966 15.6940  15
  -2   1  20 3.15757 21.2644   9
  -2   1  20 19.2276 19.9803  20
   2  -1 -20 10.2334 17.4332  13
  -2  -1  20-11.1469 25.0223  30
  -2   1  20 3.28407 21.3117  30
  -2  -1  20 11.8555 17.0708  29
  -2   1  20 3.40154 22.0740  29
  -2  -1  19 481.846 38.3576  11
  -2   1  19 480.841 50.4045  20
   2   1 -19 486.783 40.0401  15
  -2  -1  19 530.716 42.1337   9
  -2   1  19 510.826 49.5328   9
   2  -1 -19 545.495 46.1576  13
  -2  -1  19 465.808 42.9597  29
  -2  -1  19 534.535 56.5118  30
  -2   1  19 474.622 50.1151  29
  -2   1  19 506.156 52.0795  30
  -2  -1  18 622.658 44.4491  11
  -2   1  18 597.721 55.6830  20
  -2  -1  18 598.964 47.3896  20
   2   1 -18 609.609 85.7481   3
   2  -1 -18 591.048 43.4959  15
   2   1 -18 614.197 45.2631  15
  -2   1  18 630.845 56.4159   9
  -2  -1  18 702.059 49.4089   9
   2  -1 -18 648.559 51.1928  13
  -2   1  18 667.648 59.3464  30
  -2   1  18 662.644 59.9071  29
  -2  -1  18 750.612 66.5575  30
  -2  -1  18 546.410 48.0503  29
  -2  -1  17 13.6308 16.5182  20
   2   1 -17 27.8559 30.5112   3
   2  -1 -17-2.34537 16.3489  15
  -2  -1  17 2.70220 16.6120   9
  -2   1  17 3.66400 23.7767   9
  -2  -1  17 24.9181 15.0726  11
  -2   1  17-3.85023 23.6693  30
  -2  -1  17-3.11321 18.8632  29
  -2  -1  17 8.31443 26.2765  30
  -2   1  17 3.89853 23.9662  29
  -2  -1  16 7656.66 219.413  20
   2  -1 -16 7215.15 315.592   3
   2   1 -16 7276.09 315.688   3
   2  -1 -16 7899.92 213.926  15
  -2  -1  16 7585.77 206.198  10
  -2  -1  16 7617.16 218.160   9
  -2  -1  16 8039.42 211.533  11
  -2   1  16 7608.68 241.412  29
  -2  -1  16 7568.18 226.083  29
  -2   1  16 7175.39 236.046  30
  -2  -1  15 3593.92 126.365  20
   2   1 -15 3149.57 194.195   3
   2  -1 -15 3658.85 206.172   3
   2  -1 -15 3580.57 121.323  15
  -2  -1  15 3553.48 114.938  10
  -2  -1  15 3708.86 127.483   9
  -2   1  15 3664.70 137.022  11
  -2  -1  15 3771.45 119.285  11
  -2  -1  15 3571.04 132.528  29
  -2   1  15 3315.14 137.919  30
  -2  -1  14 1796.16 80.2182  20
   2  -1 -14 1691.44 135.639   3
   2   1 -14 1952.56 141.607   3
   2  -1 -14 1993.65 80.2202  15
  -2  -1  14 1738.76 78.4330   9
  -2  -1  14 1807.00 70.5931  10
  -2  -1  14 1671.65 81.9507  29
  -2  -1  14 1743.96 71.2584  11
  -2   1  14 1750.11 86.6553  11
  -2  -1  13 25568.0 566.076  11
  -2   1  13 24434.9 590.526  11
  -2  -1  13 26208.4 565.407  10
   2  -1 -13 25601.6 680.574  22
  -2  -1  13 25700.7 580.598  20
   2   1 -13 27482.7 631.574  21
   2  -1 -13 25670.4 706.021   3
   2   1 -13 25649.2 705.728   3
   2   1 -13 25065.3 555.793  16
   2  -1 -13 25677.8 576.843  15
  -2   1  13 24946.0 692.615   8
  -2  -1  13 25333.3 578.880   9
  -2   1  13 23990.9 571.321  12
  -2  -1  13 24830.0 585.878  29
  -2  -1  12 4978.47 145.123  20
   2  -1 -12 5055.86 214.342  22
  -2   1  12 4601.45 154.641  20
   2   1 -12 4802.80 176.802  21
   2  -1 -12 4922.55 223.370   3
   2   1 -12 4738.81 219.332   3
  -2   1  12 4562.25 140.203  12
  -2  -1  12 4731.88 141.669   9
  -2   1  12 4573.66 215.873   8
  -2   1  12 4677.14 153.960   9
  -2  -1  12 4948.33 133.112  10
  -2   1  12 4515.44 150.197  11
  -2  -1  12 4840.14 133.099  11
   2   1 -12 4970.05 129.284  16
   2  -1 -12 4832.43 142.339  15
  -2  -1  11 89498.7 1878.11   7
  -2   1  11 84656.5 1845.08  24
  -2  -1  11 84796.2 1795.76  20
   2   1 -11 84719.3 1851.03  21
  -2   1  11 83106.2 1810.38  20
   2  -1 -11 80013.7 1892.82  22
   2   1 -11 82957.8 1909.62   3
   2  -1 -11 88955.3 1932.63   3
  -2   1  11 81691.6 1794.14  12
  -2   1  11 84436.2 1811.50   9
  -2  -1  11 85987.4 1793.97   9
  -2   1  11 81834.6 1917.79   8
  -2  -1  11 86336.7 1830.01   8
  -2   1  11 79780.7 1803.88  11
  -2  -1  11 89189.6 1783.35  10
  -2  -1  11 84619.5 1781.77  11
   2  -1 -11 87228.9 1796.93  15
   2   1 -11 82636.3 1778.45  16
  -2  -1  10 27769.8 662.300   7
  -2   1  10 26932.7 647.950  24
   2  -1 -10 24125.6 671.979  22
   2   1 -10 25878.1 642.228  21
  -2  -1  10 26866.5 590.057  20
  -2   1  10 26268.8 602.883  20
   2  -1 -10 27475.0 705.687   3
   2   1 -10 26006.1 684.069   3
  -2   1  10 25509.2 590.104  12
  -2  -1  10 28185.6 625.426   8
  -2  -1  10 26776.3 588.059   9
  -2   1  10 26057.1 697.674   8
  -2   1  10 26756.8 602.988   9
  -2  -1  10 26909.9 579.149  11
  -2   1  10 23717.5 595.096  11
  -2  -1  10 28223.3 581.017  10
   2  -1 -10 26918.1 592.697  15
   2   1 -10 26300.2 576.951  16
   2  -1  -9 10800.9 266.144  15
   2   1  -9 10881.4 254.034  16
  -2   1   9 10749.9 265.446  12
  -2  -1   9 10692.5 268.800  27
   2   1  -9 10748.8 309.004  21
  -2   1   9 10952.0 274.601  20
   2  -1  -9 10438.2 335.015  22
  -2  -1   9 12011.7 323.249   7
  -2   1   9 11255.9 322.042  24
  -2   1   9 10932.5 354.424   8
  -2  -1   9 11641.8 293.987   8
  -2   1   9 10918.7 273.065   9
  -2  -1   9 11357.3 256.760  10
  -2  -1   9 11668.5 255.550  11
   2   1  -9 11327.1 342.331   3
  -2   1   9 10461.6 270.954   1
   2  -1  -9 10604.7 350.033   3
  -2   1   8 6592.23 174.312  20
   2  -1  -8 6868.58 233.637  22
  -2  -1   8 7089.00 216.114   7
  -2   1   8 6886.12 243.595   8
  -2   1   8 6426.18 172.482   9
  -2  -1   8 6784.94 192.771   8
  -2  -1   8 6079.39 158.209  10
  -2  -1   8 6556.97 188.066  27
   2   1  -8 6503.01 229.247   3
  -2   1   8 6498.48 189.292   1
   2  -1  -8 6422.07 239.841   3
  -2  -1   7 9206.90 266.895   7
  -2   1   7 9708.56 299.460   8
   2  -1  -7 10095.1 292.782  22
  -2  -1   7 9175.52 251.995  27
   2  -1  -7 8913.99 292.650   3
   2   1  -7 8847.79 274.436   3
  -2   1   7 9255.85 254.126   1
  -2  -1   6 15807.2 390.428   7
  -2   1   6 15193.4 418.382   8
   2  -1  -6 15589.9 411.742  22
  -2  -1   6 15226.4 382.127  27
   2  -1  -6 15005.1 415.892   3
  -2   1   6 15053.6 383.271   1
   2  -1  -5 6340.35 208.568   3
  -2   1   5 6404.64 193.146   1
   2  -1  -5 6133.79 202.207  22
  -2  -1   5 6276.03 187.769   7
   2   1  -5 6504.92 150.698  24
  -2  -1   5 6710.12 195.019  27
  -2   1   4 52076.1 1159.39   1
   2  -1  -4 54282.5 1173.35   3
   2  -1  -4 55942.3 1183.90   2
   2  -1  -4 52413.2 1166.38  22
  -2  -1   4 52277.8 1158.67  27
   2   1  -4 51787.0 1113.69  24
   2   1  -3 3787.77 108.863  24
  -2  -1   3 4168.26 129.519   6
  -2   1   3 4122.20 144.128   8
   2  -1  -3 3696.68 137.881  22
  -2  -1   3 3857.71 136.589  27
   2  -1  -3 4206.03 147.329   2
  -2   1   3 4087.13 138.961   1
   2  -1  -3 4150.34 142.366   3
  -2  -1   2 67632.6 1434.64   6
   2  -1  -2 67461.3 1447.76   6
  -2   1   2 68631.3 1453.59   8
  -2  -1   2 65315.2 1435.68   7
  -2  -1   2 64166.4 1447.78  27
   2  -1  -2 69200.1 1432.99  27
  -2   1   2 65143.5 1448.24   1
   2  -1  -2 68111.0 1454.74   2
   2   1  -2 66163.9 1419.05  24
  -2  -1   1 2313.77 89.3388   7
  -2   1   1 2317.29 91.8769   8
   2  -1  -1 2206.71 93.7673   2
  -2  -1   1 2359.42 87.2408   6
   2  -1  -1 2138.52 88.4848   6
   2   1  -1 2246.54 80.7109  24
  -2   1   0 10005.7 258.141   8
  -2   1   0 10420.9 269.768   1
   2  -1   0 9727.06 258.357   6
  -2  -1   0 10390.7 259.416   6
   2   1   0 9862.97 253.639  24
  -2   1  -1 17057.6 404.567   8
  -2   1  -1 17543.2 419.775   1
   2   1   1 17174.2 411.067  24
   2  -1   1 16913.4 407.443   6
  -2  -1  -1 18061.5 414.051   6
  -2  -1  -2 68652.6 1466.92   6
   2  -1   2 65753.3 1454.37   6
  -2   1  -2 67415.8 1448.03   8
   2  -1   2 70948.2 1460.66  27
  -2  -1  -2 71286.3 1472.46  27
  -2   1  -2 70300.0 1471.07   1
   2   1   2 65102.0 1429.82  25
   2  -1   2 71435.5 1478.98  23
   2   1   2 66086.9 1465.32  24
  -2  -1  -2 68660.5 1440.71  23
  -2  -1  -3 965416. 19704.2   6
   2  -1   3 999794. 19689.6   6
   2  -1   3 949647. 19656.7   7
  -2   1  -3 998924. 19704.6   1
  -2  -1  -3 915411. 19650.2   2
  -2  -1  -3 999999. 19705.4  27
  -2  -1  -3 936550. 19671.5  23
   2  -1   3 991465. 19712.1  23
   2  -1   4 571705. 11766.1   7
  -2  -1  -4 569720. 11814.7   6
  -2   1  -4 573689. 11806.5   1
  -2  -1  -4 578173. 11807.6  27
   2   1   4 575429. 11814.3  24
  -2  -1  -4 551418. 11776.9  23
   2  -1   5 861.450 37.5841   7
  -2   1  -5 834.753 52.4328   1
  -2  -1  -5 863.582 53.1695  27
   2   1   5 868.545 59.1033  24
   2  -1   6 2168.94 73.1911   7
  -2  -1  -6 2095.80 89.2889  27
   2   1   6 2367.31 102.561  24
  -2  -1  -6 2428.67 76.1702   3
  -2   1  -6 2325.16 92.5978   1
  -2  -1  -7 48490.5 1060.32  27
   2   1   7 48648.8 1084.47  24
  -2  -1  -7 48233.8 1046.31   3
  -2   1  -7 48246.9 1060.42   1
   2   1   8 81950.3 1751.36  20
  -2  -1  -8 85763.5 1773.55   3
  -2   1  -8 81822.1 1765.17   1
  -2  -1  -8 82573.5 1764.89  27
   2   1   8 81953.0 1797.73  24
   2  -1   9 1154.90 45.6192  18
  -2  -1  -9 1280.58 70.0792   3
   2   1   9 1109.26 54.0022   9
   2   1   9 1086.60 70.1851  24
   2   1   9 1112.71 54.5326  20
   2  -1  10 9832.54 237.380  18
  -2  -1 -10 9095.86 278.324   3
   2   1  10 9280.34 279.935  24
   2  -1  10 10503.0 231.180  10
   2   1  10 9949.97 253.600   9
   2   1  11 2625.60 115.101  24
  -2   1 -11 2628.57 140.074   3
   2  -1  11 2588.28 87.2296  20
   2  -1  11 2577.62 78.9441  10
   2   1  11 2846.64 101.276   9
   2  -1  12 24153.6 541.230  10
   2   1  12 25121.0 573.788   9
   2  -1  12 24338.6 554.158  20
   2   1  12 24348.2 590.188  24
  -2   1 -12 25450.7 655.869   3
   2   1  12 24777.5 578.881  30
   2  -1  12 24843.9 582.685  30
   2  -1  12 25058.0 572.032  29
   2  -1  13 40281.8 892.028  20
   2  -1  13 39950.8 910.127  29
   2   1  13 40666.1 919.557  30
   2  -1  13 41461.1 924.670  30
  -2   1 -13 39702.4 1001.71   3
   2   1  13 41584.2 913.055   9
  -2   1 -14 100.808 35.9932   3
   2   1  14 129.183 28.4930  20
   2  -1  14 113.286 21.0597  20
   2   1  14 165.614 25.2284   5
   2  -1  14 162.900 34.0423  30
   2  -1  14 173.090 30.0369  29
   2   1  14 134.618 29.8065  30
   2   1  14 120.343 27.5763   9
  -2   1 -15 1950.31 139.344   3
   2  -1  15 2111.56 86.9241  20
   2   1  15 2150.81 102.105  20
   2   1  15 2017.56 86.5483   5
   2  -1  15 1990.84 101.832  31
   2   1  15 2013.76 103.328  30
   2  -1  15 1980.82 105.903  30
   2  -1  15 2101.30 98.1018  29
   2   1  15 2066.95 103.555  29
   2   1  15 2118.20 99.3088   9
  -2   1 -16 172.884 46.2779   3
   2   1  16 180.665 33.3469   9
   2  -1  16 149.551 33.9856  31
   2   1  16 129.223 31.9046  29
   2   1  16 120.291 31.8738  30
   2  -1  16 164.020 35.2488  30
   2  -1  16 118.846 29.0183  29
   2   1  16 127.575 23.9449   5
   2   1  16 100.795 29.1113  20
   2  -1  16 143.132 23.5468  20
   2   1  17 6715.00 222.444  20
   2  -1  17 7069.76 199.515  20
  -2   1 -17 7149.62 290.326   3
   2   1  17 6802.67 227.934  29
   2  -1  17 7151.57 236.551  30
   2   1  17 6791.01 227.830  30
   2  -1  17 7189.68 220.486  29
   2  -1  17 6996.32 226.020  31
   2   1  17 6786.09 195.777   5
   2   1  18 3477.32 142.390  20
   2  -1  18 3679.07 140.634  29
   2   1  18 3602.59 149.010  29
   2   1  18 3480.99 146.905  30
   2  -1  18 3574.43 152.762  30
   2  -1  18 3378.18 142.575  31
   2   1  19 1389.21 81.2659  20
   2   1  19 1203.62 79.4743  30
   2  -1  19 1183.89 82.1650  30
   2  -1  19 1281.76 75.5859  29
   2   1  19 1254.44 81.8969  29
   2  -1  19 1230.74 78.3846  31
   2   1  20 365.231 41.5219  20
   2  -1  20 370.218 42.3950  31
   2   1  20 372.199 44.6586  29
   2  -1  20 358.521 39.7155  29
   2   1  20 341.425 42.1740  30
   2  -1  20 328.900 46.2136  30
   2  -1  21 1292.80 70.0736  31
   2  -1  21 1340.69 67.2629  29
   2  -1  21 1436.01 80.5403  30
   2   1  21 1414.60 78.7661  29
   2   1  21 1468.83 77.4449  30
   2  -1  22 127.742 20.1824  29
   2  -1  22 149.903 24.0973  31
   2   1  22 165.905 28.1053  29
   2   1  22 163.385 25.4855  30
   2  -1  22 137.652 28.0683  30
   2  -1  23 2513.33 92.0441  30
   2   1  23 2343.68 88.8195  29
   2   1  23 2363.73 82.6547  30
   2   1  24 27.1262 12.1006  29
   2  -1  24 42.4728 13.2977  30
  -2  -2  23 97.8634 16.3307  30
  -2  -2  23 77.5530 15.4294  31
   2   2 -22 4438.64 122.891  15
  -2   2  22 4610.08 137.487  20
  -2  -2  22 4352.41 134.739  31
  -2  -2  22 4772.18 138.823  30
   2   2 -21 2302.21 83.0516  15
  -2   2  21 2543.92 99.4865  20
  -2  -2  21 2456.06 98.8359  30
  -2  -2  21 2579.04 99.8386  31
   2   2 -20 32.8216 16.4319  15
  -2  -2  20 33.4227 19.9769  30
  -2  -2  20 14.8942 21.2286  31
  -2   2  20 44.5741 20.7221  20
   2  -2 -20 28.7594 16.2655  13
  -2   2  20 20.7914 17.3203   5
   2   2 -19 587.872 43.4780  15
  -2   2  19 627.952 55.1316  20
  -2  -2  19 699.195 57.9117  30
  -2   2  19 576.673 47.6912   5
   2  -2 -19 629.307 48.6839  13
  -2   2  19 668.164 56.4789   9
  -2   2  18 2265.03 111.719   9
  -2  -2  18 2124.77 107.497  30
   2  -2 -18 2208.25 99.0687  13
  -2   2  18 2127.74 107.288  20
   2  -2 -17 962.427 64.3466  13
  -2  -2  17 881.505 47.8157  11
  -2   2  17 972.371 70.8824  20
   2   2 -17 700.889 97.7922   3
  -2  -2  17 938.370 70.9883  30
  -2   2  17 938.714 62.8092  30
  -2   2  17 949.896 71.2396  29
  -2  -2  17 929.560 50.6935  10
  -2   2  17 927.075 70.1150   9
   2  -2 -17 1007.11 141.323   6
   2  -2 -16 22937.7 557.712  13
  -2  -2  16 22614.2 520.111  11
  -2   2  16 23979.5 574.483  20
   2   2 -16 22911.8 702.157   3
  -2   2  16 22109.3 550.908  30
  -2  -2  16 23694.5 574.087  30
  -2   2  16 22829.9 571.266  29
  -2  -2  16 23317.9 523.217  10
  -2   2  16 23545.4 574.880   9
   2   2 -16 22519.1 512.760  16
   2  -2 -16 23708.3 800.042   6
  -2   2  15 1223.52 64.8859  12
   2  -2 -15 1306.28 77.3722  13
  -2  -2  15 1287.28 57.8694  10
  -2  -2  15 1043.86 52.4429  11
  -2   2  15 1181.71 78.0733  20
   2  -2 -15 1127.22 126.601   2
   2   2 -15 1110.09 120.070   3
  -2  -2  15 1090.23 76.1003  30
  -2   2  15 1189.16 78.6210  29
  -2   2  15 969.133 66.6188  30
  -2   2  15 1312.82 83.1116   9
   2   2 -15 1075.71 52.8212  16
   2  -2 -15 1198.32 155.232   6
  -2  -2  14 33725.9 712.580  11
  -2  -2  14 33296.7 715.199  10
   2   2 -14 30594.6 796.176  21
  -2   2  14 32213.5 761.981  20
   2   2 -14 32350.9 897.306   3
   2  -2 -14 32012.0 919.259   2
  -2   2  14 32451.6 763.500   9
   2   2 -14 32611.4 715.024  16
  -2   2  14 32643.4 737.118  12
   2  -2 -14 32364.6 754.795  13
   2  -2 -13 46.3790 23.8686  13
  -2   2  13 83.8477 34.6633  24
  -2   2  13 23.7922 24.2319  20
   2   2 -13 28.8533 26.8336  21
   2   2 -13 36.6505 39.2675   3
   2  -2 -13 97.8253 49.2410   2
  -2  -2  13 22.9859 26.0456   7
  -2  -2  13 98.4611 19.0889  10
  -2   2  13 28.0304 22.4641   9
   2  -2 -13 34.5959 18.9823  15
   2   2 -13 49.4859 16.9588  16
  -2   2  13 37.8541 17.7955  12
  -2  -2  13 46.7869 14.6596  11
  -2   2  12 2808.82 109.364  12
   2  -2 -12 2529.92 113.474  13
  -2  -2  12 2772.52 144.952   7
  -2   2  12 2895.67 157.492  24
   2   2 -12 2664.41 145.213  21
  -2   2  12 2715.46 115.223  20
   2  -2 -12 2772.75 192.834   2
   2   2 -12 2813.44 176.401   3
  -2   2  12 2677.99 115.704   9
  -2  -2  12 2727.14 92.4991   9
  -2  -2  12 2912.33 92.9534  10
  -2  -2  12 2833.13 89.0745  11
   2   2 -12 2679.36 92.7583  16
   2  -2 -12 2559.52 104.235  15
   2  -2 -11 18.4264 18.8875  13
  -2  -2  11 47.2430 25.5899   7
  -2   2  11 20.5971 27.6362  24
  -2   2  11 96.8108 24.5834  20
   2   2 -11 43.1288 13.0011  17
   2   2 -11 15.4735 24.1244   3
  -2  -2  11 21.6576 10.4327   9
  -2   2  11 8.77149 17.9828   9
  -2  -2  11 23.2209 12.7802  10
  -2   2  11 10.3179 16.7482  12
  -2  -2  11 33.6084 12.1909  11
   2  -2 -11 34.4764 16.9831  15
   2   2 -11 9.86940 12.2192  16
   2  -2 -10 3125.54 109.183  15
  -2   2  10 2995.68 114.089   9
  -2  -2  10 2805.68 118.490   8
  -2   2  10 2834.46 129.575   1
   2  -2 -10 2829.89 182.968   2
   2  -2 -10 2872.35 113.892  13
  -2  -2  10 3046.05 94.2188  14
  -2   2  10 3142.81 112.924  12
  -2  -2  10 3051.18 129.322  27
  -2   2  10 2875.57 165.187  24
  -2   2  10 3089.99 114.295  20
   2   2 -10 3128.93 89.7434  17
   2   2 -10 3211.82 98.4221  16
  -2  -2  10 2958.76 91.4121  11
  -2  -2  10 2796.71 93.6774  10
  -2  -2  10 3072.13 147.496   7
   2  -2  -9 74.4521 16.5992  15
   2   2  -9 90.0686 16.7300  16
  -2   2   9 89.4089 38.3641   8
  -2   2   9 60.3196 19.2510   9
   2  -2  -9 301.424 60.3144   2
  -2   2   9 60.6623 23.3500   1
   2  -2  -9 187.530 26.6262  13
  -2  -2   9 83.7399 25.1731  27
  -2   2   9 74.1154 32.1533  25
  -2   2   9 91.2518 36.5305  24
  -2   2   9 82.1016 19.2225  20
   2   2  -9 85.9519 14.2978  17
  -2   2   9 76.3235 19.9305  12
  -2  -2   9 114.104 15.0677  11
  -2  -2   9 134.952 31.3475   7
   2  -2  -8 10047.6 251.931  15
  -2   2   8 10229.1 258.124   9
  -2   2   8 9986.85 368.241   8
   2  -2  -8 9610.28 349.773   2
  -2   2   8 9956.22 316.290   1
  -2   2   8 10309.5 260.725  12
   2  -2  -8 9527.19 257.326  13
  -2  -2   8 10089.0 312.136  27
  -2   2   8 9924.83 339.647  25
  -2   2   8 9667.12 254.702  20
   2   2  -8 10003.3 242.779  16
   2   2  -8 10061.9 236.197  17
  -2  -2   8 10195.1 238.546  10
  -2  -2   8 10008.2 236.801  11
  -2  -2   8 10073.5 307.717   7
   2  -2  -7 2754.83 97.9043  13
  -2   2   7 2793.94 99.5233  12
  -2  -2   7 2885.65 142.297  27
  -2   2   7 2947.05 151.141  25
  -2   2   7 2805.21 95.5274  20
   2   2  -7 2722.43 87.4486  16
   2   2  -7 2904.31 84.6713  17
   2  -2  -7 2893.80 157.950   2
  -2   2   7 2934.41 147.247   1
  -2   2   7 2829.85 96.6671   9
  -2  -2   7 2844.37 128.490   7
  -2   2   7 3046.31 173.583   8
  -2  -2   7 2853.17 83.1482  11
  -2  -2   7 2866.60 84.4418  10
   2  -2  -7 2842.87 93.9093  15
  -2  -2   6 846.745 37.4790  14
  -2   2   6 845.006 47.2472  12
   2  -2  -6 882.354 46.9142  13
  -2  -2   6 856.321 76.3342  27
   2  -2  -6 916.245 64.2471  27
   2   2  -6 866.332 45.5233  24
  -2   2   6 809.620 73.6101  25
  -2   2   6 909.447 45.1493  20
   2   2  -6 899.028 41.4279  16
   2   2  -6 870.644 38.3841  17
  -2   2   6 865.258 78.0641   1
   2  -2  -6 887.229 80.3628   2
  -2  -2   6 980.078 68.3844   7
  -2   2   6 807.606 43.0072   9
  -2  -2   6 893.173 37.7485  10
   2  -2  -6 825.661 43.3882  15
   2  -2  -5 1197.41 53.5209  13
  -2  -2   5 1041.10 43.6213  14
   2   2  -5 1210.36 46.7856  17
   2   2  -5 1180.00 47.9024  16
  -2  -2   5 1388.02 80.7254   7
   2  -2  -5 1252.17 90.6230   2
  -2   2   5 1191.78 91.1900   1
  -2  -2   5 1204.73 89.0945  27
   2  -2  -5 1224.06 77.0527  27
   2   2  -5 1219.60 61.1235  24
   2   2  -4 75197.9 1614.20  24
  -2  -2   4 72946.3 1573.03  14
  -2   2   4 75044.5 1587.54  12
   2  -2  -4 75107.2 1585.97  13
   2   2  -4 73821.4 1574.34  17
   2  -2  -4 76070.0 1672.85   2
  -2   2   4 76337.0 1689.40   1
   2   2  -4 75480.9 1651.88   1
  -2  -2   4 74105.9 1678.95  27
   2  -2  -4 75630.7 1643.35  27
  -2  -2   4 78922.0 1660.28   6
  -2   2   4 77968.5 1705.05   8
  -2  -2   4 75506.5 1644.30   7
  -2  -2   3 8621.22 271.319   7
  -2   2   3 9876.17 309.566   8
   2   2  -3 8976.24 276.311   1
  -2   2   3 9708.28 307.098   1
  -2  -2   3 9118.33 298.399  27
   2  -2  -3 9166.35 272.975  27
  -2  -2   3 9462.97 282.455   6
   2   2  -3 8835.00 253.801  24
  -2   2   2 200.510 39.1680   8
   2   2  -2 210.829 35.9543   1
   2  -2  -2 181.289 37.5665   6
  -2  -2   2 174.882 33.7343   6
   2  -2  -2 162.666 37.1800  23
   2   2  -2 204.179 30.6254  24
   2  -2  -2 167.872 32.6777  27
   2   2  -1 13868.3 378.978   1
  -2  -2   1 13757.0 381.722   6
   2  -2  -1 14159.4 393.639   6
   2   2  -1 13366.7 364.069  24
   2  -2  -1 13203.9 396.209  23
   2  -2  -1 13936.5 375.536  27
  -2   2   0 8408.13 273.738   1
   2   2   0 8192.31 256.807   1
   2  -2   0 7798.29 259.524   6
  -2  -2   0 8273.58 262.868   6
   2   2   0 7912.61 244.953  24
   2  -2   0 8096.30 271.782  23
  -2  -2   0 7324.44 260.724  27
   2  -2   0 7831.95 250.757  27
  -2   2  -1 27140.6 682.154   1
  -2  -2  -1 27369.9 671.937   6
   2  -2   1 27511.6 667.739   6
   2   2   1 26455.6 657.841  24
   2  -2   1 27128.5 683.431  23
  -2  -2  -1 26954.9 676.772  27
  -2   2  -2 1686.50 103.020   1
  -2  -2  -2 1619.54 99.7885  27
   2  -2   2 1481.96 89.8474   6
  -2  -2  -2 1584.64 100.326   6
  -2  -2  -2 1499.65 83.5705  23
   2   2   2 1484.18 91.8883  24
   2  -2   3 76716.0 1734.45   7
  -2   2  -3 82654.1 1796.88   1
   2   2   3 82361.4 1785.01   1
   2  -2   3 82197.0 1778.64  27
  -2  -2  -3 82671.5 1795.56  27
  -2  -2  -3 81154.1 1797.35   6
   2  -2   3 81811.5 1776.61   6
  -2  -2  -3 79113.9 1760.05  23
   2   2   3 80147.7 1787.61  24
   2   2   3 82584.7 1740.08  25
   2   2   4 221.176 30.5472  25
  -2  -2  -4 304.641 37.7086  23
   2   2   4 250.641 22.4653  12
   2  -2   4 206.709 26.0875   7
  -2   2  -4 262.647 42.6837   1
   2   2   4 219.182 38.4742   1
   2  -2   4 214.609 35.4599   6
   2   2   4 235.392 22.8900   5
  -2  -2  -4 207.515 40.2833   6
   2  -2   4 240.680 37.6078  27
  -2  -2  -4 340.524 46.5022  27
  -2  -2  -5 12267.7 356.658  27
   2  -2   5 12932.4 348.016  27
  -2  -2  -5 12131.4 333.541  23
   2   2   5 12273.9 327.500  25
   2   2   5 12079.5 281.331  19
  -2   2  -5 11666.7 282.132  17
   2  -2   5 12536.5 303.565   7
  -2   2  -5 12399.8 358.763   1
   2   2   5 12321.2 287.142  12
   2   2   5 11690.4 288.096   5
  -2  -2  -5 12255.2 373.422   6
   2  -2   5 13089.3 347.368   6
   2  -2   6 7887.56 195.999  14
   2  -2   6 8548.18 259.444  27
  -2  -2  -6 8764.97 272.804  27
   2   2   6 8437.78 285.137  24
  -2  -2  -6 8380.88 252.803  23
   2   2   6 8244.29 199.855  19
   2   2   6 8390.72 209.209  20
  -2   2  -6 8325.03 202.693  17
   2  -2   6 8377.04 223.525   7
  -2   2  -6 8193.50 270.524   1
  -2  -2  -6 8803.77 299.016   6
   2   2   6 8335.52 207.795  12
   2  -2   7 12032.8 284.629  14
   2   2   7 12456.4 381.284  24
  -2  -2  -7 12590.6 346.842  23
   2   2   7 12976.5 304.541  20
   2   2   7 12623.7 287.761  19
  -2   2  -7 12619.3 291.928  17
  -2  -2  -7 12656.9 361.835  27
  -2   2  -7 12459.0 362.423   1
   2  -2   7 11954.0 315.817   7
  -2  -2  -7 13584.8 409.297   6
   2   2   7 13042.3 299.664  12
   2  -2   8 12715.3 285.715  14
  -2  -2  -8 12956.1 359.552  27
  -2  -2  -8 13195.1 353.152  23
   2   2   8 12952.6 390.998  24
   2   2   8 12583.6 285.883  19
   2   2   8 12622.7 307.914  20
   2  -2   8 12232.5 285.423  18
  -2   2  -8 12474.7 289.867  17
  -2  -2  -8 13067.4 420.974   6
   2   2   8 12224.1 307.822   5
   2  -2   8 12381.4 316.098   7
  -2   2  -8 12730.1 360.719   1
   2   2   8 12690.7 300.265  12
   2  -2   8 12204.6 284.659  10
   2  -2   9 16.8849 9.69332  14
  -2  -2  -9 31.6212 18.8260  27
   2   2   9 5.97229 24.0385  24
   2   2   9 18.6322 13.0594  12
   2   2   9 27.6559 10.8694  19
   2   2   9 15.3922 16.3223  20
   2  -2   9 17.4203 9.60847  10
   2   2   9-2.17476 21.4422   5
   2  -2   9 25.9668 13.4415   7
  -2  -2  -9 32.8072 31.8909   6
  -2   2  -9 45.5416 19.7186   1
   2   2  10 7911.94 289.122  24
   2   2  10 8010.47 196.594  19
   2   2  10 8477.00 232.793  20
  -2   2 -10 8574.97 212.961  16
   2  -2  10 8509.79 203.206  14
   2   2  10 8327.31 230.093  29
  -2  -2 -10 9111.78 351.444   6
   2   2  10 8547.84 230.493   5
   2  -2  10 8673.71 203.479  10
   2   2  10 8244.83 216.245  12
   2   2  11 1730.40 83.7543  20
  -2   2 -11 1751.89 67.5467  16
   2   2  11 1664.89 79.9772   5
  -2  -2 -11 1831.50 153.277   6
   2   2  11 1735.08 82.9036  29
   2  -2  11 1747.38 82.3515  30
   2   2  11 1741.94 70.3235  12
   2  -2  11 1727.17 60.6245  10
   2   2  12 4705.32 205.731  24
   2   2  12 5277.79 172.059  20
  -2   2 -12 5259.65 142.560  16
  -2  -2 -12 5177.14 280.055   6
   2   2  12 5112.19 164.747   5
   2  -2  12 5572.53 172.496  30
   2   2  12 5025.23 159.811  30
   2   2  12 5104.18 169.258  29
  -2   2 -12 5067.97 237.243   3
   2  -2  12 5042.19 134.736  10
   2   2  12 4749.37 143.130  12
   2   2  13 7410.51 269.105  24
   2   2  13 8052.26 239.856  20
  -2   2 -13 7655.83 198.956  16
   2  -2  13 7845.67 195.746  10
   2   2  13 7820.03 236.778  29
   2   2  13 7827.08 227.153  30
   2  -2  13 8118.38 238.641  30
   2   2  13 8498.50 234.161   5
  -2  -2 -13 8082.76 373.226   6
  -2   2 -13 7717.27 314.955   3
   2  -2  14 8852.09 216.690  10
   2   2  14 9026.57 264.027  20
  -2  -2 -14 8683.67 404.196   6
   2   2  14 8690.31 251.183   5
  -2   2 -14 8368.06 340.916   3
   2   2  14 8496.42 261.031  29
   2   2  14 8809.33 251.823  30
   2  -2  14 8646.56 260.274  30
   2   2  15 1812.42 98.1152  20
   2   2  15 1851.38 90.6450   5
   2   2  15 1652.30 69.1924   4
  -2  -2 -15 1823.63 178.985   6
  -2   2 -15 1685.13 141.689   3
   2  -2  15 1909.66 103.320  31
   2   2  15 1740.45 89.0196  30
   2  -2  15 1886.12 98.8119  30
   2   2  15 1700.85 95.2054  29
   2   2  16 42.6022 26.1076  20
  -2  -2 -16 56.2196 46.1985   6
   2   2  16 83.2987 24.8599   5
  -2   2 -16 27.7356 30.4021   3
   2  -2  16 36.2180 26.4730  31
   2   2  16 58.6082 26.9569  29
   2  -2  16 61.6524 26.5855  30
   2   2  16 75.6228 23.6998  30
  -2   2 -17 394.233 69.1508   3
   2   2  17 566.579 55.5387  20
   2  -2  17 484.938 52.3963  31
   2   2  17 458.645 43.8266   5
  -2  -2 -17 469.285 92.3838   6
   2   2  17 482.629 51.0267  29
   2  -2  17 511.301 54.2363  30
   2   2  17 498.460 47.6173  30
   2   2  18 336.381 35.7461   5
   2   2  18 335.473 43.8986  20
   2  -2  18 313.205 42.6929  30
   2   2  18 299.052 37.8108  30
   2   2  18 448.741 49.3400  29
   2   2  19 1882.02 96.3112  20
   2  -2  19 2080.83 99.7597  30
   2   2  19 1851.29 95.8141  29
  -2   2 -20 60.1700 16.2104  15
   2   2  20 51.6678 23.6619  29
   2  -2  20 53.0982 22.3457  30
   2  -2  21 17.2310 18.2745  31
   2   2  21 20.3286 18.4909  29
   2  -2  21 43.4379 20.0679  30
   2  -2  22 814.897 46.8333  31
   2  -2  22 792.497 45.4560  30
   2   2  22 818.394 47.7215  29
   2  -2  23 2793.41 84.6226  31
   2   2  23 2842.54 88.1850  29
   2  -2  23 2714.64 81.7801  30
  -2  -3  22 36.6798 10.0684  31
  -2  -3  21 2629.67 87.4536  31
   2   3 -21 2330.77 75.3448  15
  -2   3  21 2530.86 81.9729  29
  -2   3  20 532.152 39.0631  20
   2   3 -20 532.929 34.2308  15
  -2   3  20 491.939 37.7885  29
  -2  -3  20 524.401 41.1412  31
  -2   3  20 514.991 36.8734   5
  -2   3  19 2883.76 106.856  20
  -2   3  19 2577.05 102.744  29
  -2  -3  19 2432.53 90.1670  30
   2  -3 -19 2612.55 96.5317  14
  -2  -3  19 2726.29 107.818  31
  -2   3  19 2651.93 101.178   5
  -2   3  18 792.986 55.8001   5
   2  -3 -18 753.524 53.7924  14
  -2  -3  18 702.065 38.6594  10
  -2  -3  18 703.494 49.0134  30
  -2   3  18 775.673 55.9966  29
  -2   3  18 832.450 58.3934  20
  -2   3  17 5393.82 177.223  20
   2  -3 -17 4787.63 161.239  13
  -2  -3  17 4821.77 138.947  10
  -2   3  17 5153.08 172.980  29
  -2  -3  17 5102.79 163.627  30
  -2   3  17 5164.05 174.278   5
   2   3 -17 4924.58 136.237  16
  -2   3  16 36.5781 17.0021  12
  -2   3  16 68.8573 24.7197  20
   2  -3 -16 73.9147 23.8744  13
  -2  -3  16 57.2246 16.0685  10
  -2   3  16 31.5602 21.8920  29
  -2  -3  16 89.2320 25.6981  30
   2   3 -16 52.3032 16.7404  16
  -2  -3  15 1053.08 68.5798  30
  -2   3  15 1278.21 79.6344  29
  -2   3  15 1251.96 80.4560  20
   2  -3 -15 1249.10 77.5005  13
   2   3 -15 1177.80 126.632   3
   2   3 -15 1204.80 59.8149  16
   2  -3 -15 1057.27 153.825   6
  -2  -3  15 1238.70 56.7735  10
  -2   3  15 1323.26 70.7991  12
   2  -3 -14 7003.55 225.840  13
  -2  -3  14 7178.00 189.011  10
  -2  -3  14 7172.69 182.391  11
  -2   3  14 7127.81 214.790  12
  -2   3  14 6605.79 222.284  20
   2   3 -14 6864.62 275.135  21
  -2   3  14 7023.42 223.882  29
   2   3 -14 7095.49 196.049  16
   2  -3 -14 6350.49 392.583   6
   2   3 -13 3848.17 125.531  16
  -2   3  13 3609.56 149.084   9
  -2   3  13 3672.01 144.956  29
  -2  -3  13 3715.04 176.156   7
   2  -3 -13 3150.74 277.400   6
  -2   3  13 3638.82 201.973  24
   2   3 -13 3813.96 195.232  21
  -2   3  13 3428.90 143.574  20
   2   3 -13 3744.41 111.049  17
  -2   3  13 3879.19 144.279  12
  -2  -3  13 3861.52 119.374  10
  -2  -3  13 3881.25 112.162  11
   2  -3 -13 3391.05 144.506  13
   2  -3 -12 537.082 55.0754  13
   2  -3 -12 425.784 103.296   6
  -2  -3  12 619.574 70.5662   7
   2  -3 -12 490.776 90.7724  23
  -2   3  12 549.128 81.5277  24
  -2   3  12 517.306 50.4265  20
   2   3 -12 624.887 37.9466  17
   2   3 -12 567.975 89.2257   3
  -2   3  12 479.093 51.0616   9
  -2   3  12 495.041 49.7020  12
  -2  -3  12 602.814 36.4150  11
  -2  -3  12 557.787 39.0625  10
   2   3 -12 604.112 44.4140  16
  -2  -3  11 148.798 40.0340   7
   2  -3 -11 230.027 76.5197   6
   2  -3 -11 370.946 78.7955  23
  -2   3  11 282.181 66.4940  24
  -2   3  11 257.914 35.3386  20
   2   3 -11 273.272 31.5553  16
   2   3 -11 356.285 29.9187  17
   2  -3 -11 212.056 35.9840  13
  -2  -3  11 200.728 25.7897  14
   2   3 -11 178.606 57.1801   3
  -2   3  11 224.350 36.9233  12
  -2  -3  11 264.122 25.6008  11
  -2  -3  11 227.214 27.4677  10
  -2   3  11 227.896 39.1382   9
  -2   3  10 19089.6 457.469   9
   2   3 -10 18013.8 569.561   3
  -2   3  10 17612.3 519.703   1
   2  -3 -10 19373.8 463.030  13
  -2   3  10 17947.1 459.204  12
  -2  -3  10 16903.3 419.390  14
  -2  -3  10 18101.9 513.408  27
   2  -3 -10 19373.3 640.953  23
  -2   3  10 19102.1 597.530  24
  -2   3  10 18062.5 563.644  25
  -2   3  10 18652.3 450.630  20
   2   3 -10 18724.3 432.741  16
   2   3 -10 19237.0 421.780  17
  -2  -3  10 17389.5 416.053  11
  -2  -3  10 18707.2 425.986  10
   2  -3 -10 16561.1 651.358   6
  -2  -3  10 16495.5 509.681   7
   2  -3  -9 5415.23 163.226  15
  -2   3   9 5419.59 170.328   9
   2   3  -9 5160.47 247.963   3
  -2   3   9 4806.26 228.444   1
  -2   3   9 5349.03 178.496  12
   2  -3  -9 5408.87 175.748  13
  -2  -3   9 5261.94 229.637  27
  -2   3   9 5329.05 250.421  25
   2  -3  -9 5269.61 288.253  23
  -2   3   9 4803.82 260.164  24
  -2   3   9 5079.21 164.032  20
   2   3  -9 5312.52 156.174  16
  -2   3   9 4902.42 148.633  17
   2   3  -9 5435.66 149.404  17
  -2  -3   9 5144.95 145.358  11
  -2  -3   9 5443.39 149.841  10
  -2  -3   9 5080.18 218.111   7
   2  -3  -9 4766.95 298.962   6
  -2   3   8 8653.39 252.233  12
   2  -3  -8 9416.02 251.088  13
  -2  -3   8 8328.01 321.474  27
  -2   3   8 8256.94 359.642  24
  -2   3   8 8351.60 328.874  25
   2  -3  -8 9424.42 385.941  23
  -2   3   8 8954.89 236.446  20
  -2   3   8 8198.50 226.755  17
   2   3  -8 8828.80 230.067  16
   2   3  -8 8973.00 223.778  17
   2   3  -8 8450.78 329.674   3
  -2   3   8 8552.55 331.243   1
  -2   3   8 8515.11 238.865   9
  -2  -3   8 8584.00 297.500   7
  -2  -3   8 8789.71 218.848  11
  -2  -3   8 8982.70 221.834  10
   2  -3  -8 8578.85 235.278  15
   2  -3  -7 10802.1 285.693  13
  -2  -3   7 10635.8 379.657  27
  -2   3   7 10861.1 375.116  25
   2  -3  -7 11058.4 421.699  23
  -2   3   7 10132.1 408.125  24
  -2   3   7 10848.5 270.287  20
  -2   3   7 9861.91 253.662  19
   2   3  -7 11048.7 264.450  17
   2   3  -7 10717.6 268.662  16
  -2   3   7 10718.3 271.907  17
  -2   3   7 10524.3 387.314   1
  -2   3   7 11027.3 274.276   9
  -2  -3   7 10387.4 337.902   7
  -2  -3   7 10910.9 260.287  10
   2  -3  -7 10536.0 274.062  15
  -2  -3   6 3830.00 207.412  27
   2  -3  -6 3994.48 183.526  27
   2  -3  -6 3912.99 227.201  23
  -2   3   6 4044.90 200.931  25
  -2  -3   6 3967.06 118.187  10
   2   3  -6 3938.36 121.022  17
   2   3  -6 4181.15 125.641  16
  -2   3   6 3924.84 127.944  17
  -2   3   6 4128.56 220.675   1
  -2  -3   6 4104.90 180.669   7
   2  -3  -6 3981.25 128.795  15
   2  -3  -6 4060.40 137.054  13
  -2  -3   6 4042.35 119.710  14
  -2  -3   5 43909.1 908.778  14
   2  -3  -5 41306.0 925.281  13
  -2   3   5 43183.0 934.058  12
   2  -3  -5 41831.0 1013.51  27
  -2  -3   5 40335.4 1060.20  27
   2  -3  -5 43048.2 1094.23  23
  -2   3   5 42412.8 1036.69  25
   2   3  -5 40481.3 960.629  24
  -2  -3   5 40394.5 904.415  10
   2   3  -5 41014.4 908.365  17
  -2   3   5 41563.8 1078.30   1
  -2  -3   5 40119.9 1001.80   7
   2  -3  -5 42040.0 917.639  15
  -2  -3   5 44344.3 1040.78   6
  -2   3   4 1739.69 77.6350  12
   2  -3  -4 1613.51 73.7357  13
  -2  -3   4 1631.96 66.1622  14
  -2  -3   4 1872.12 139.455  27
   2  -3  -4 1610.01 112.447  27
   2  -3  -4 1384.70 124.942  23
   2   3  -4 1558.08 96.3444  24
  -2  -3   4 1570.85 64.3607  10
   2   3  -4 1727.53 68.0023  16
   2   3  -4 1600.75 65.4851  17
   2   3  -4 1661.85 117.485   1
  -2   3   4 2009.85 148.558   1
  -2  -3   4 1556.16 108.531   7
   2  -3  -4 1663.99 76.9469  14
   2   3  -4 1591.21 56.4536   4
  -2  -3   4 1563.99 116.392   6
  -2  -3   3 1640.56 131.218  27
   2  -3  -3 1710.13 116.101  27
   2   3  -3 1548.69 100.398  24
   2  -3  -3 1681.74 135.104  23
   2  -3  -3 1621.45 74.2706  14
  -2  -3   3 1566.21 64.9523  14
  -2  -3   3 1680.95 114.529   7
   2   3  -3 1868.77 126.821   1
  -2   3   3 1458.77 128.481   1
   2   3  -3 1763.54 67.6733  16
   2   3  -3 1541.45 65.1622  17
  -2   3   3 1747.69 75.5686  12
   2  -3  -3 1588.31 72.1473  13
   2   3  -3 1641.89 58.9451   4
  -2  -3   3 1808.86 124.581   6
   2  -3  -3 1561.48 130.041   6
   2  -3  -2 1144.22 95.6245  27
   2   3  -2 1008.67 82.2250  24
   2  -3  -2 1193.13 111.396  23
  -2  -3   2 1064.40 51.7484  14
  -2  -3   2 1166.15 95.1282   7
   2   3  -2 1006.66 94.1691   1
   2   3  -2 1103.77 51.1532  16
   2  -3  -2 1089.56 57.5584  13
  -2   3   2 1106.42 57.3022  12
  -2   3   2 1116.29 51.3072   5
   2  -3  -2 1087.72 107.038   6
  -2  -3   2 1205.83 100.725   6
   2   3  -2 1224.08 48.9643   5
   2   3  -2 1110.78 47.5909   4
   2  -3  -1 18372.7 514.877  27
   2   3  -1 18141.8 497.272  24
   2  -3  -1 18324.4 548.137  23
  -2  -3   1 18253.1 410.735  14
  -2  -3   1 17773.2 512.291   7
   2   3  -1 18494.0 521.990   1
   2   3  -1 17260.1 406.077  17
   2   3  -1 17617.0 404.662  16
  -2   3   1 17841.0 416.433  12
   2  -3  -1 18129.0 419.585  13
  -2   3   1 16759.9 399.662   5
  -2  -3   1 18578.0 532.523   6
   2  -3  -1 17450.6 538.831   6
   2   3  -1 17453.6 401.223   4
   2   3  -1 17807.5 401.388   5
   2  -3   0 29902.0 667.098  13
  -2  -3   0 29889.8 800.582  27
   2  -3   0 30365.5 773.616  27
   2   3   0 29621.5 757.540  24
   2  -3   0 29815.2 806.449  23
  -2   3   0 29174.9 661.404  12
   2   3   0 29380.3 655.865  17
   2   3   0 29848.4 652.418  16
   2   3   0 30616.1 782.563   1
  -2   3   0 31627.2 820.162   1
  -2  -3   0 29501.4 773.585   7
   2   3   0 29709.4 653.131   5
   2  -3   0 31377.8 801.004   6
  -2  -3   0 30295.7 786.050   6
   2  -3   0 28766.0 664.637  14
  -2  -3   0 29757.0 659.382  14
  -2  -3  -1 315.199 25.2085  13
   2  -3   1 288.848 30.2873  13
  -2  -3  -1 397.698 64.6833  27
   2   3   1 305.131 55.6936  24
   2  -3   1 326.285 60.5952  23
   2   3   1 345.848 30.0797  12
  -2   3  -1 320.658 29.2061  12
   2   3   1 344.893 27.2054  16
   2   3   1 334.348 28.6723  17
  -2   3  -1 351.563 32.2716  17
  -2   3  -1 377.963 67.0384   1
  -2  -3  -1 364.963 30.6407  14
   2  -3   1 352.304 31.4315  14
   2  -3   1 301.422 56.2298   6
   2   3   1 337.761 28.1116   5
  -2  -3  -1 294.019 56.0305   6
   2  -3   2 18284.5 441.716  14
  -2  -3  -2 19094.8 441.454  14
   2  -3   2 19324.9 511.874   7
  -2   3  -2 18970.2 572.341   1
   2  -3   2 19506.0 447.147  13
  -2  -3  -2 19330.1 430.641  13
  -2  -3  -2 18837.6 565.114  27
   2   3   2 19962.1 554.646  24
   2  -3   2 18655.6 569.439  23
   2  -3   2 18525.2 430.214  18
  -2   3  -2 19004.5 443.813  17
   2   3   2 19212.2 429.642  16
   2   3   2 19620.0 436.627  17
  -2   3  -2 18840.9 436.301  12
   2   3   2 19165.9 442.600  12
  -2  -3  -2 20451.1 575.782   6
   2  -3   2 20232.2 558.772   6
   2   3   2 18865.1 438.580   5
   2  -3   3 9521.47 243.760  14
  -2  -3  -3 9476.48 245.642  14
   2  -3   3 9378.05 293.290   7
  -2   3  -3 10375.6 363.464   1
   2   3   3 10068.2 346.091   1
   2  -3   3 10234.3 251.180  13
  -2  -3  -3 10528.0 359.083  27
   2  -3   3 10071.4 338.742  27
   2   3   3 10108.1 346.424  24
   2   3   3 9729.46 293.505  25
   2   3   3 9651.95 248.459  19
  -2   3  -3 9614.93 247.501  17
   2   3   3 9331.79 230.714  16
   2   3   3 10149.7 240.267  17
   2  -3   3 9566.27 232.955  18
  -2   3  -3 9825.73 238.189  12
   2   3   3 8905.71 244.269  12
  -2  -3  -3 10257.2 362.042   6
   2   3   3 9619.23 245.640   5
   2  -3   3 10146.7 341.088   6
   2   3   4 6344.50 172.845   5
   2  -3   4 5830.35 241.856   6
  -2  -3  -4 6248.62 272.226   6
  -2  -3  -4 6270.18 261.362  27
   2  -3   4 6150.47 248.449  27
  -2  -3  -4 6133.35 236.970  23
   2   3   4 6087.46 259.597  24
   2   3   4 5545.52 206.820  25
   2   3   4 5777.53 167.770  19
   2  -3   4 5712.78 153.490  18
   2   3   4 6024.36 160.899  17
  -2   3  -4 6045.62 169.393  17
  -2   3  -4 6592.48 270.039   1
   2   3   4 6500.78 260.093   1
   2  -3   4 5913.54 205.384   7
  -2   3  -4 5889.31 157.478  12
   2  -3   4 6090.19 156.446  10
   2  -3   4 6218.66 166.726  14
  -2  -3  -4 6213.28 171.566  14
  -2  -3  -5 21297.9 640.130   6
   2   3   5 21904.4 500.864   5
   2  -3   5 21858.6 598.072   6
  -2  -3  -5 20819.3 607.488  27
   2  -3   5 22442.5 603.346  27
  -2  -3  -5 21974.5 583.956  23
   2   3   5 21403.4 553.500  25
   2   3   5 21284.5 619.781  24
   2   3   5 21334.3 492.977  19
   2   3   5 21196.3 484.106  17
  -2   3  -5 21367.0 494.966  17
  -2   3  -5 22055.0 620.801   1
   2  -3   5 20869.7 531.782   7
   2   3   5 22126.3 501.768  12
   2  -3   5 21427.5 478.268  10
  -2  -3  -5 21698.2 498.395  14
   2  -3   5 21865.8 489.601  14
  -2  -3  -6 1210.37 61.7883  14
   2  -3   6 1180.97 73.6890   7
   2  -3   6 1204.87 54.8177  14
  -2  -3  -6 1273.53 106.677  27
   2  -3   6 1267.55 103.405  27
  -2   3  -6 1165.55 89.2635  24
   2   3   6 1172.52 85.5100  25
  -2  -3  -6 1257.69 96.0912  23
  -2   3  -6 1219.28 59.0604  17
   2   3   6 1197.64 51.5489  17
  -2   3  -6 920.501 93.2747   1
   2   3   6 1251.87 63.0916  12
   2  -3   6 1237.56 49.7362  10
  -2  -3  -6 1098.03 113.552   6
   2   3   6 1185.70 63.1208   5
  -2  -3  -7 3890.88 223.624   6
   2   3   7 4029.42 134.535   5
   2  -3   7 3715.52 126.300  31
  -2  -3  -7 3744.68 189.625  27
   2   3   7 4017.10 211.800  24
   2   3   7 3800.55 117.439  19
   2   3   7 3769.60 123.411  20
  -2   3  -7 3770.63 120.875  17
  -2  -3  -7 3847.05 128.227  14
  -2   3  -7 3839.45 195.143   1
   2   3   7 4065.72 131.308  12
   2  -3   7 3961.71 110.083  10
   2  -3   7 3994.21 116.309  14
   2   3   8 559.192 45.9209   5
  -2  -3  -8 443.983 80.1016   6
  -2  -3  -8 618.886 44.5156  14
   2  -3   8 486.398 41.2173  31
  -2  -3  -8 493.616 66.6710  27
   2   3   8 532.856 77.7428  24
   2   3   8 589.046 42.9394  20
   2   3   8 581.185 36.1665  19
  -2   3  -8 627.549 40.0460  17
  -2   3  -8 556.679 71.6936   1
   2   3   8 598.416 44.5878  12
   2  -3   8 588.001 33.6331  10
   2  -3   8 612.828 36.4212  14
  -2  -3  -9 125.193 47.4305   6
   2   3   9 171.145 29.8863   5
   2  -3   9 142.595 18.8837  10
  -2   3  -9 161.145 40.8872   1
   2  -3   9 156.158 27.2463  31
  -2  -3  -9 153.021 39.8689  27
   2   3   9 191.725 51.3418  24
   2   3   9 166.352 26.8163  20
   2   3   9 165.913 20.2411  19
  -2   3  -9 157.945 22.3353  17
   2   3   9 173.336 26.7151  12
   2  -3   9 202.801 21.7236  14
  -2  -3  -9 202.202 29.5492  14
   2  -3  10 97.8136 24.6942  31
   2   3  10 102.712 22.0370  29
  -2  -3 -10 112.476 25.4406  14
   2  -3  10 116.674 18.0317  14
   2   3  10 121.589 46.0652  24
   2   3  10 119.129 26.6106  20
   2   3  10 112.007 15.8092  19
  -2   3 -10 89.9878 18.4575  17
  -2   3 -10 113.910 23.9675  16
   2  -3  10 94.0188 15.7634  10
   2   3  10 73.0957 19.7143  12
  -2  -3 -10 134.911 49.4039   6
   2  -3  11 713.839 40.5146  14
   2   3  11 752.093 91.1449  24
   2   3  11 722.178 55.4463  20
  -2   3 -11 690.608 46.4185  16
  -2   3 -11 696.292 39.6270  17
   2  -3  11 675.627 56.6371  31
   2   3  11 700.187 52.0476  29
  -2  -3 -11 773.126 53.3050  14
  -2  -3 -11 697.861 110.418   6
   2  -3  11 661.419 37.1343  10
   2   3  11 739.677 50.6211  12
  -2   3 -12 322.695 66.9622   3
  -2  -3 -12 288.615 34.9154  14
   2   3  12 298.771 57.9074  24
   2   3  12 380.137 42.5346  20
  -2   3 -12 347.794 33.6650  16
  -2  -3 -12 349.674 82.4854   6
   2   3  12 354.968 40.2176  29
   2  -3  12 290.341 41.0155  31
   2  -3  12 308.169 25.0409  10
   2  -3  13-14.8847 27.3451  31
   2   3  13 31.9932 20.7657  29
  -2  -3 -13 24.4751 18.5352  14
   2   3  13 96.7948 34.6033  24
   2   3  13 42.2964 22.5816  20
  -2   3 -13 59.5853 41.2791   3
  -2   3 -13 6.03686 18.7074  16
   2   3  13 3.51684 24.7890   5
  -2  -3 -13 43.4644 33.6661   6
  -2  -3 -14 1946.39 189.173   6
   2   3  14 2338.83 107.077   5
   2   3  14 1971.82 86.3516   4
   2   3  14 1978.26 132.310  24
   2   3  14 2029.18 103.211  20
  -2   3 -14 2035.77 79.1828  16
   2  -3  14 2002.05 73.1658  32
   2  -3  14 2127.71 107.746  31
   2   3  14 2074.81 99.5421  29
  -2   3 -14 2066.93 162.879   3
  -2   3 -15 1645.90 147.112   3
  -2   3 -15 2058.73 76.0472  16
   2   3  15 2109.00 99.6321  29
   2  -3  15 2070.11 105.830  31
  -2  -3 -15 1743.73 177.510   6
   2   3  15 1932.83 96.9785   5
   2   3  15 1949.19 81.5342   4
   2   3  16 459.870 47.0515  29
   2  -3  16 535.934 52.9135  31
   2   3  16 507.190 36.3925   4
   2   3  16 436.959 45.2180   5
   2   3  17 1327.80 75.0635  29
   2  -3  17 1308.03 79.2691  31
   2   3  17 1284.11 71.9174   5
   2  -3  18 65.0156 23.4552  31
   2   3  18 65.2231 22.6273  29
   2   3  18 57.3584 19.2786   5
   2   3  19 5741.11 170.829  29
   2  -3  19 5892.50 178.865  31
   2   3  19 5653.74 162.085   5
   2  -3  20 2.14796 17.5747  31
   2   3  20 7.19753 13.8668  29
   2  -3  21 217.763 23.7873  31
   2  -3  22 38.8680 10.2787  31
  -2  -4  19 118.312 14.9482  31
  -2  -4  18 294.167 26.5315  31
  -2   4  17 3802.92 125.045   5
   2  -4 -17 3778.36 117.018  14
   2   4 -17 3594.26 99.1698  16
  -2  -4  17 3737.39 120.473  31
  -2   4  16 504.618 44.5924   5
   2  -4 -16 520.253 42.6561  14
   2   4 -16 506.574 31.7151  16
  -2  -4  16 528.731 43.1569  31
   2   4 -15 341.990 29.4353  16
   2  -4 -15 317.097 38.1163  14
  -2   4  15 288.583 30.7635  12
  -2  -4  15 302.532 24.7869  10
  -2   4  15 304.411 38.9696   5
  -2  -4  15 341.630 37.5607  31
  -2   4  14 1123.20 64.7639  12
  -2  -4  14 1118.81 50.3149  10
   2   4 -14 1176.74 57.8393  16
   2  -4 -14 1181.15 75.2099  14
  -2   4  14 1196.13 75.7661   5
  -2  -4  14 1180.18 69.9761  31
  -2   4  13 70.5688 24.7187  12
   2   4 -13 45.4689 14.0094  17
   2   4 -13 53.4074 19.1256  16
  -2  -4  13 47.6337 16.5823  10
   2  -4 -13 58.7487 21.6095  13
   2  -4 -13 101.457 31.7392  14
  -2   4  13 22.5456 23.7744   5
  -2   4  12 1854.19 94.5360  12
  -2  -4  12 1860.29 73.7350  10
   2   4 -12 1825.59 70.6287  17
   2  -4 -12 1816.07 99.8515  14
   2   4 -12 1808.05 79.4086  16
   2  -4 -12 1617.53 86.4801  13
  -2   4  12 1716.87 97.7303   5
   2  -4 -11 156.693 34.8993  14
   2  -4 -11 186.711 33.1854  13
  -2  -4  11 177.026 25.5454  14
  -2   4  11 136.368 31.1986   5
   2  -4 -11 86.5416 56.9290   6
  -2   4  11 32.0670 36.9227  24
   2   4 -11 110.118 22.3537  19
   2   4 -11 133.289 22.1861  17
   2   4 -11 82.9657 23.2417  16
  -2  -4  11 100.495 20.9307  10
  -2  -4  11 129.711 18.0829  11
  -2   4  11 94.9807 28.5165  12
   2   4 -11 146.122 48.6099   3
  -2   4  10 5079.46 283.334  24
  -2  -4  10 5091.59 147.444  11
  -2  -4  10 5422.27 158.801  10
  -2   4  10 5107.08 187.046  12
   2   4 -10 5496.03 165.710  16
   2   4 -10 5537.61 156.315  17
   2  -4 -10 5576.93 349.258   6
  -2   4  10 5623.55 192.260   5
   2  -4 -10 5794.57 197.856  14
   2   4 -10 4957.14 259.189   3
   2  -4 -10 5348.93 181.918  13
   2  -4  -9 699.982 56.1646  13
  -2  -4   9 656.667 83.0668  27
  -2   4   9 631.735 85.8469  25
  -2   4   9 443.149 91.3185  24
   2  -4  -9 468.506 90.5803  23
  -2  -4   9 629.601 44.0353  10
  -2  -4   9 548.880 37.9955  11
  -2   4   9 469.712 54.8503  12
   2   4  -9 604.248 46.8319  16
  -2   4   9 619.921 41.6108  17
   2   4  -9 760.886 46.2597  17
   2  -4  -9 647.777 59.3120  14
   2   4  -9 698.975 92.0302   3
  -2   4   9 526.789 78.4296   1
  -2  -4   9 475.912 68.4011   7
  -2   4   9 697.694 59.7750   5
   2  -4  -8 26.8018 26.0903  14
   2  -4  -8 42.7019 22.6420  13
  -2  -4   8 9.17887 30.1622  27
   2  -4  -8 12.9578 30.1086  23
  -2   4   8 51.1539 44.0738  24
  -2   4   8-9.17291 28.5959  25
  -2  -4   8 12.4189 12.7746  11
   2   4  -8 4.21588 14.6956  17
  -2   4   8-6.98630 15.8699  17
   2   4  -8 14.4947 19.6072  16
  -2  -4   8 41.9009 17.4718  10
   2   4  -8 35.6165 35.8348   3
  -2   4   8 39.8251 32.7166   1
  -2  -4   8-7.05665 20.7412   7
  -2   4   8 6.80396 20.9149   5
  -2   4   7 3665.05 232.663   1
   2   4  -7 4057.37 220.984   3
  -2  -4   7 4356.65 134.837  14
   2  -4  -7 4450.82 156.007  13
  -2  -4   7 4161.22 236.262  27
   2  -4  -7 4422.45 270.215  23
  -2   4   7 3758.17 219.005  25
  -2   4   7 4180.92 127.267  19
   2   4  -7 4210.67 135.725  17
  -2   4   7 4344.35 142.793  17
   2  -4  -7 4310.64 160.696  14
  -2  -4   7 4087.36 200.986   7
  -2   4   7 4394.86 163.547  12
  -2  -4   7 4188.73 131.951  10
  -2  -4   7 4375.47 128.893  11
  -2   4   7 4504.48 155.483   5
   2   4  -6 907.133 98.1348   3
  -2   4   6 854.504 115.263   1
  -2  -4   6 882.215 52.4138  14
   2  -4  -6 886.871 61.5248  13
  -2  -4   6 842.680 107.095  27
   2  -4  -6 909.430 120.017  23
  -2   4   6 871.570 100.143  25
  -2   4   6 950.599 51.8183  19
   2   4  -6 815.194 51.6368  17
  -2   4   6 799.806 55.7098  17
   2  -4  -6 944.328 67.3252  14
  -2  -4   6 748.791 84.9971   7
  -2  -4   6 875.114 50.6131  10
  -2   4   6 983.112 69.5552  12
  -2   4   6 865.280 58.6435   5
   2  -4  -5 7813.37 232.071  13
  -2  -4   5 8088.94 217.579  14
  -2  -4   5 7559.67 351.208  27
   2  -4  -5 8111.36 374.264  23
  -2   4   5 8150.72 332.131  25
  -2   4   5 7917.71 377.524  24
  -2  -4   5 7994.42 214.974  10
  -2   4   5 8117.60 241.297  12
   2   4  -5 8168.45 219.359  17
   2   4  -5 7923.84 220.735  16
  -2   4   5 8118.64 230.146  17
   2  -4  -5 7771.77 239.583  14
  -2  -4   5 7588.99 299.562   7
  -2   4   5 7509.38 362.570   1
  -2   4   5 8066.34 226.109   5
   2  -4  -4 28.8259 22.8349  14
  -2  -4   4 144.579 23.3204  14
   2  -4  -4 58.5086 22.3569  13
  -2  -4   4-11.2015 34.9304  27
  -2   4   4 45.1208 31.1136  25
   2  -4  -4 11.8581 36.9766  23
  -2   4   4 12.7331 37.4341  24
   2   4  -4 34.9066 22.6380  24
  -2   4   4 28.4102 22.0229  12
   2   4  -4 38.1219 18.6638  17
  -2   4   4 51.4230 21.0109  17
   2   4  -4 109.657 23.6374  16
  -2  -4   4 29.0384 16.7200  10
  -2   4   4 49.0423 45.9439   1
  -2  -4   4 7.54838 23.5485   7
   2  -4  -4 12.6424 32.1915   6
  -2   4   4 49.5889 18.5479   5
  -2  -4   4 108.606 44.1201   6
   2  -4  -3 21.4446 21.1262  14
   2  -4  -3 51.3459 21.1783  13
  -2  -4   3 61.4633 18.6823  14
   2  -4  -3 17.0721 37.6374  27
  -2  -4   3-11.2612 43.7881  27
   2  -4  -3 46.3659 36.1403  23
  -2   4   3 86.1963 51.1853  24
   2   4  -3 12.9284 28.5055  24
  -2   4   3 26.7622 18.5511  12
  -2   4   3 31.5098 20.8464  17
   2   4  -3 58.0613 19.2866  16
  -2  -4   3 51.6476 18.5866  10
   2   4  -3 24.0783 11.7209   4
  -2   4   3-12.3164 49.5708   1
  -2  -4   3 36.5800 31.5236   6
  -2  -4   3 7.91565 24.6845   7
  -2   4   3 33.9563 15.9163   5
   2  -4  -3 24.0985 41.5307   6
  -2  -4   2 163.833 25.0276  14
   2  -4  -2 217.249 31.7584  13
   2  -4  -2 191.698 52.1264  27
  -2  -4   2 89.7200 48.1718  27
   2   4  -2 155.154 40.2854  24
  -2   4   2 212.920 66.2805  24
   2  -4  -2 136.471 48.8453  23
  -2   4   2 164.913 29.1028  12
  -2   4   2 179.468 31.0951  17
   2   4  -2 150.254 24.4032  16
  -2  -4   2 167.925 25.8989  10
  -2   4   2 110.564 55.7488   1
   2   4  -2 163.466 21.9199   4
   2  -4  -2 229.660 60.9386   6
  -2  -4   2 123.322 42.8530   7
  -2  -4   2 306.199 65.4827   6
   2  -4  -1 35.4886 35.7436  27
   2  -4  -1 111.716 47.8914  23
  -2   4   1 90.3626 48.4212  24
   2   4  -1 45.7330 32.6978  24
  -2   4   1 91.9012 23.9989  12
  -2   4   1 56.1851 22.8589  17
   2   4  -1 103.876 23.2878  17
  -2  -4   1 70.7622 19.6291  14
   2  -4  -1 87.3989 22.4077  13
   2   4  -1 80.4899 21.6285  16
   2   4  -1 76.1407 18.0460   4
  -2  -4   1 171.831 50.6063   6
  -2  -4   1 95.2627 39.2601   7
   2  -4  -1 87.4132 46.8426   6
   2   4  -1 80.9025 16.6695   5
  -2   4   0 452.939 85.2510   1
   2  -4   0 381.848 38.6585  13
  -2  -4   0 298.241 71.1622  27
   2  -4   0 380.830 68.3671  27
  -2   4   0 362.839 73.1125  24
   2   4   0 316.931 60.1920  24
   2  -4   0 390.624 33.7227  18
   2   4   0 358.113 35.2271  17
   2   4   0 441.326 36.8239  16
  -2  -4   0 409.601 36.9051  14
  -2   4   0 350.042 36.8372  12
   2   4   0 306.560 30.6212   4
   2  -4   0 303.410 70.8649   6
  -2  -4   0 440.448 76.4879   6
   2   4   0 405.262 32.8383   5
  -2  -4   0 342.633 67.3406   7
   2  -4   0 237.954 57.0136   7
   2  -4   1 1165.63 64.9438  13
  -2  -4  -1 1146.54 132.680  27
   2   4   1 1419.84 123.936  24
  -2   4  -1 1130.38 120.367  24
  -2   4  -1 1114.82 60.6576  12
   2   4   1 1156.75 57.3448  16
   2  -4   1 1170.22 56.0496  18
   2   4   1 1152.24 60.8938  17
  -2  -4  -1 1089.35 61.6421  14
   2  -4   1 1075.74 62.9737  14
   2  -4   1 1026.43 98.2233   7
  -2  -4  -1 1069.45 114.554   7
   2  -4   1 1118.78 119.301   6
  -2  -4  -1 1187.77 121.990   6
   2   4   1 1173.12 57.9151   5
   2   4   1 1147.82 58.8704   4
  -2   4  -1 881.533 116.723   1
  -2  -4  -2 472.851 80.2468   7
   2   4   2 555.623 41.8261   4
   2   4   2 599.377 42.5101   5
   2  -4   2 769.561 97.1833   6
  -2  -4  -2 553.654 87.7128   6
  -2  -4  -2 451.909 83.3684  27
   2  -4   2 568.194 85.5373  27
  -2   4  -2 642.174 87.3763  24
   2   4   2 475.066 78.6809  24
   2   4   2 603.405 49.8669  19
   2  -4   2 591.967 37.9610  18
   2   4   2 606.681 44.4849  17
   2   4   2 672.621 41.5720  16
  -2   4  -2 628.736 47.2987  17
   2  -4   2 644.288 47.6020  14
  -2  -4  -2 591.540 45.4512  14
   2  -4   2 636.006 72.9267   7
  -2   4  -2 613.710 42.6406  12
   2  -4   2 545.355 39.3626  10
  -2   4  -2 720.318 104.680   1
   2  -4   3 5741.82 270.526   6
  -2  -4  -3 5326.28 278.699   6
   2   4   3 5512.96 164.879   5
   2   4   3 5305.02 164.974   4
  -2  -4  -3 5554.81 281.015  27
   2  -4   3 5830.54 274.216  27
  -2   4  -3 5419.07 256.417  24
   2   4   3 5649.34 274.750  24
   2   4   3 5162.59 169.458  19
   2   4   3 5499.08 152.916  16
  -2   4  -3 5689.37 172.467  17
   2   4   3 5431.28 161.937  17
  -2  -4  -3 5228.05 166.348  14
   2  -4   3 5306.82 165.237  14
   2  -4   3 5111.29 217.707   7
   2  -4   3 5730.04 156.962  10
  -2   4  -3 5323.09 284.905   1
  -2  -4  -4 3685.02 218.442  27
   2   4   4 3374.50 212.918  24
  -2   4  -4 3171.25 185.011  24
   2  -4   4 3537.64 111.422  10
   2   4   4 3488.99 125.867  19
  -2   4  -4 3644.15 127.470  17
   2   4   4 3470.78 116.954  17
  -2   4  -4 3591.81 220.579   1
  -2  -4  -4 3520.21 125.487  14
   2  -4   4 3514.29 120.884  14
  -2  -4  -4 3518.94 225.275   6
   2   4   4 3606.64 125.507   5
   2  -4   4 3823.61 212.477   6
  -2  -4  -5 439.763 41.0669  14
  -2   4  -5 342.082 70.0064   1
  -2  -4  -5 515.463 84.7074  27
   2   4   5 389.494 74.4085  24
   2   4   5 463.352 40.7698  19
  -2   4  -5 488.728 41.6689  17
   2   4   5 504.237 37.9233  17
   2  -4   5 493.462 39.8846  14
   2  -4   5 486.958 34.2042  10
  -2  -4  -5 384.478 78.1081   6
   2   4   5 418.717 41.2507   5
  -2  -4  -6 564.256 47.3456  14
  -2   4  -6 538.397 81.8282   1
  -2  -4  -6 519.166 79.8685  27
   2   4   6 410.633 78.8261  24
   2   4   6 517.984 41.2296  19
  -2   4  -6 552.121 43.3274  17
   2   4   6 442.023 34.6420  17
   2  -4   6 501.084 38.7778  14
   2   4   6 468.022 44.1483   5
  -2  -4  -6 532.280 92.9597   6
   2  -4   6 531.677 35.1152  10
  -2  -4  -7 4209.96 221.122  27
   2  -4   7 4306.23 122.931  10
   2   4   7 4040.83 130.674  19
   2   4   7 3902.67 121.022  17
  -2   4  -7 4067.03 140.774  16
  -2   4  -7 4355.76 138.833  17
   2  -4   7 4224.16 131.219  14
  -2   4  -7 3952.01 221.333   1
  -2  -4  -7 4182.15 143.284  14
   2   4   7 4361.23 149.600   5
  -2  -4  -7 4117.41 258.689   6
  -2  -4  -8 2550.64 106.159  14
  -2   4  -8 2512.73 168.944   1
   2   4   8 2630.66 192.742  24
   2   4   8 2507.17 92.3455  19
  -2   4  -8 2724.15 100.255  17
  -2   4  -8 2609.58 105.387  16
  -2  -4  -8 2661.47 167.954  27
   2  -4   8 2709.96 94.9448  14
   2   4   8 2867.85 116.475   5
  -2  -4  -8 2338.36 198.551   6
   2  -4   8 2685.40 89.7148  10
   2  -4   9 15564.0 365.467  14
   2   4   9 14987.4 528.443  24
   2   4   9 15253.4 359.940  19
  -2   4  -9 15548.1 382.981  16
  -2   4  -9 15790.6 373.232  17
  -2  -4  -9 16089.8 390.126  14
   2  -4   9 14253.1 356.526  10
   2   4   9 16602.1 404.035   5
  -2  -4  -9 16134.7 586.078   6
   2  -4  10 4016.20 122.963  14
   2   4  10 3949.58 230.179  24
   2   4  10 3917.79 114.484  19
   2  -4  10 3779.91 115.025  10
  -2  -4 -10 4297.38 143.140  14
   2   4  10 4101.38 151.583   5
  -2  -4 -10 4041.67 270.941   6
   2   4  10 4071.74 145.138   4
  -2   4 -10 4081.25 136.572  16
  -2   4 -10 4122.15 126.259  17
   2  -4  10 4137.36 139.429  31
   2  -4  11 264.885 34.0025  31
   2   4  11 232.936 34.9479   4
  -2   4 -11 258.571 26.5752  17
   2  -4  11 310.753 28.2278  14
   2   4  11 236.192 37.2164   5
  -2  -4 -11 334.079 80.7279   6
  -2  -4 -11 297.287 34.5725  14
  -2   4 -11 245.457 31.9784  16
   2   4  11 364.372 66.7909  24
  -2  -4 -12 22.1197 16.1533  14
  -2   4 -12 10.8780 16.6138  16
   2   4  12-2.76619 20.5280   4
   2  -4  12 5.69597 19.4068  31
   2   4  12 13.5719 22.5761   5
  -2   4 -13 195.860 26.1566  16
   2   4  13 157.693 31.9165   5
   2   4  13 229.693 31.7338   4
   2  -4  13 201.471 31.3289  31
   2   4  14 1859.86 79.7067   4
  -2   4 -14 1931.61 74.3893  16
   2  -4  14 1887.62 87.2323  31
  -2   4 -15 193.632 22.1872  16
   2  -4  15 225.793 30.7056  31
   2   4  15 216.672 25.7434   4
   2   4  16-2.38791 17.3692   5
   2  -4  16-6.74972 16.5316  31
   2   4  17 75.4852 19.3340   5
   2  -4  17 52.8772 16.8158  31
   2   4  18 86.8036 15.8610   5
   2  -4  18 80.2838 16.1448  31
   2   5 -14 846.943 37.4192  16
  -2   5  14 909.568 43.2248   4
  -2   5  14 896.512 46.3125   5
   2   5 -13 104.533 16.8349  16
  -2   5  13 121.080 22.1981   5
   2  -5 -13 92.0221 19.9228  14
   2   5 -12 4.22951 9.70517  17
   2   5 -12 9.07171 12.5697  16
  -2  -5  12 10.2004 9.11940  10
  -2   5  12 2.30551 17.2762   5
   2  -5 -12 22.7582 17.0537  14
   2   5 -11-6.10613 12.4334  19
   2   5 -11 1.30010 10.8916  17
   2   5 -11-1.71495 13.2158  16
  -2  -5  11-1.24050 9.98462  10
  -2   5  11 2.50537 16.6695   5
   2  -5 -11-2.60101 18.1304  14
   2   5 -10 141.673 21.2695  19
   2   5 -10 255.658 24.5321  17
   2   5 -10 191.512 25.2148  16
  -2  -5  10 173.643 21.2827  10
  -2   5  10 171.530 29.1545   5
   2  -5 -10 252.235 34.0541  14
   2   5  -9 29.4062 16.2188  19
   2   5  -9 33.2102 15.4475  17
  -2  -5   9 33.4709 14.7711  10
  -2   5   9 44.0878 19.9966   5
   2  -5  -9 21.2580 21.8730  14
  -2  -5   8 983.622 50.8545  10
   2   5  -8 958.412 50.1257  17
   2   5  -8 928.702 52.8722  19
   2  -5  -8 948.760 63.3232  14
  -2   5   8 924.215 56.7601   5
   2  -5  -8 866.168 54.0570  13
  -2  -5   7 6730.47 181.206  10
   2   5  -7 6593.37 188.300  16
   2   5  -7 6340.14 180.934  17
   2   5  -7 6649.21 190.810  19
   2  -5  -7 6936.50 208.556  14
  -2   5   7 6183.93 187.757   5
   2  -5  -7 6538.00 193.656  13
  -2  -5   7 7244.44 184.510  14
  -2  -5   6 762.413 42.1852  11
  -2  -5   6 749.363 45.0228  10
   2   5  -6 692.933 47.8764  16
  -2   5   6 674.179 46.8673  17
   2   5  -6 752.287 47.3009  17
   2   5  -6 672.079 50.5425  19
   2  -5  -6 745.617 57.3533  14
  -2   5   6 722.449 47.6585   5
   2  -5  -6 759.728 52.1370  13
  -2  -5   6 820.465 46.8973  14
   2   5  -5 3761.34 134.117  19
  -2   5   5 3549.54 119.867  19
   2   5  -5 3926.45 128.251  16
  -2   5   5 3657.20 129.683  17
   2   5  -5 3840.74 124.711  17
   2  -5  -5 3807.54 139.712  14
  -2  -5   5 3737.53 115.366  11
  -2  -5   5 3928.60 121.637  10
  -2  -5   5 3866.27 122.577  14
   2  -5  -5 3776.95 131.925  13
  -2   5   4 162.705 28.7530  17
   2  -5  -4 136.943 25.0103  18
   2   5  -4 176.073 27.5110  17
   2   5  -4 180.020 28.5708  16
  -2  -5   4 139.512 24.1586  10
   2  -5  -4 127.186 27.9507  14
  -2  -5   4 136.794 23.9069  14
   2  -5  -4 139.009 25.7403  13
   2   5  -4 142.519 31.6263  19
  -2   5   4 119.215 25.8788  19
  -2   5   3 15.9288 20.6471  19
   2   5  -3 5.88981 23.5078  19
  -2   5   3 36.6735 24.1755  17
   2  -5  -3 17.1762 16.9949  18
   2   5  -3 2.27159 17.3496  16
  -2   5   3 20.3678 17.1240  16
  -2  -5   3 26.8225 17.0213  10
  -2  -5   3 35.9516 18.2577  14
   2  -5  -3 14.7496 20.5659  14
  -2  -5   3 11.1365 34.7179  27
  -2   5   2 4444.09 275.865   1
  -2  -5   2 4673.45 143.742  14
  -2  -5   2 4132.36 256.562  27
  -2   5   2 4580.57 268.834  24
  -2   5   2 4622.39 157.931  19
   2   5  -2 4601.38 158.097  19
  -2  -5   2 4638.12 143.987  10
  -2   5   2 5104.72 161.718  17
   2   5  -2 4642.04 147.033  17
   2  -5  -2 4496.73 138.124  18
  -2   5   2 4510.46 147.354  16
   2   5  -2 4606.58 144.844  16
   2  -5  -2 4665.73 267.335   6
   2  -5  -2 4515.34 155.178  14
   2  -5  -1 889.085 53.5510  10
  -2  -5   1 969.370 55.7970  10
   2   5  -1 1001.96 58.3051  17
  -2   5   1 910.973 61.3294  17
   2   5  -1 918.464 53.4918  16
  -2   5   1 962.403 59.1233  16
   2  -5  -1 857.559 111.779   6
  -2   5   1 860.936 51.0992   4
  -2  -5   1 785.651 100.034   6
   2   5  -1 890.005 45.8210   4
  -2  -5   1 937.541 54.3002  14
  -2  -5   1 977.393 102.857   7
  -2   5   1 780.497 106.993  24
  -2  -5   0 4758.57 241.627   7
  -2  -5   0 4777.60 148.407  14
  -2  -5   0 4363.42 258.735  27
   2   5   0 4118.60 216.892  24
  -2   5   0 4773.76 257.224  24
   2  -5   0 4743.47 144.447  10
  -2  -5   0 4978.64 151.036  10
  -2   5   0 4590.40 157.156  17
  -2   5   0 4888.14 155.637  16
   2   5   0 4861.04 144.403  16
   2   5   0 4750.38 148.891  17
  -2   5   0 4474.48 274.249   1
   2   5   0 4644.17 137.330   4
  -2  -5   0 4576.44 249.631   6
   2  -5   0 4052.26 244.609   6
  -2   5   0 4619.31 137.267   4
   2  -5   1 1.74607 13.5775  34
  -2  -5  -1-4.65205 15.4763  14
  -2  -5  -1-10.9772 32.2623  27
   2   5   1 42.4430 34.1618  24
   2   5   1 5.89379 21.6526  19
   2   5   1-6.90930 17.9088  17
  -2   5  -1-15.9896 19.3841  16
   2   5   1 13.5352 14.4887  16
  -2  -5  -1-7.22741 23.0797  10
   2  -5   1-3.98284 16.9380  10
   2   5   1-1.93594 14.2246   4
  -2   5  -1 12.0712 33.1863   1
   2  -5   1-10.1890 28.0118   6
  -2  -5  -1-10.1449 31.6247   6
  -2  -5  -1-46.0118 39.4260   7
  -2   5  -2 2803.47 206.691   1
   2  -5   2 2734.86 106.433  14
  -2  -5  -2 2634.08 193.184  27
   2   5   2 2843.10 182.898  24
   2  -5   2 2861.07 97.6246  10
   2   5   2 2761.88 113.059  19
   2   5   2 2884.95 105.027  17
  -2   5  -2 2871.03 112.258  17
  -2   5  -2 2825.59 110.632  16
  -2  -5  -2 2783.32 187.392   7
  -2  -5  -2 2935.69 107.024  14
   2   5   2 3013.80 103.493   4
  -2  -5  -2 2873.98 200.831   6
   2  -5   2 3008.27 197.606   6
  -2  -5  -3 1555.26 143.673  27
   2  -5   3 1615.20 66.1725  10
   2   5   3 1448.59 76.3515  19
  -2   5  -3 1453.71 76.0176  17
   2   5   3 1666.94 73.0085  17
  -2   5  -3 1686.71 80.5686  16
   2  -5   3 1502.27 72.4567  14
  -2  -5  -3 1529.41 73.7750  14
   2   5   3 1658.94 70.7953   5
   2   5   3 1474.08 70.5742   4
   2   5   4 13.9596 17.7756   4
   2   5   4 4.96880 19.3278  19
   2   5   4 34.0552 17.5500  17
  -2   5  -4 34.9286 20.9097  17
  -2  -5  -4 42.7415 19.2802  14
   2  -5   4 43.3187 17.8739  14
   2  -5   4 16.1075 13.6107  10
  -2   5  -4 53.8999 22.0010  16
   2   5   4 36.2875 17.0475   5
   2   5   5 67.3295 20.1002  19
   2   5   5 70.1417 18.2580  17
  -2   5  -5 44.8728 21.2897  17
   2   5   5 86.7696 22.9883   4
  -2  -5  -5 63.4281 21.4566  14
   2  -5   5 51.0854 18.5529  14
  -2   5  -5 72.6422 22.7256  16
   2   5   5 38.0607 18.9412   5
   2   5   6 251.903 29.0524  19
  -2   5  -6 271.429 31.4738  17
   2   5   6 239.283 31.0064   4
   2  -5   6 280.020 29.3211  14
  -2  -5  -6 260.302 31.4755  14
   2   5   6 243.702 30.6826   5
  -2   5  -7 1451.10 70.9900  16
  -2   5  -7 1400.76 65.6418  17
   2   5   7 1498.30 73.3454   4
   2   5   7 1481.92 72.8714   5
   2  -5   7 1438.69 62.5630  14
  -2  -5  -7 1477.68 69.5713  14
   2   5   7 1361.24 60.9151  19
  -2   5  -8 631.318 41.5244  17
  -2   5  -8 679.435 46.2964  16
   2  -5   8 724.846 41.0640  14
  -2  -5  -8 585.202 42.4442  14
   2   5   8 646.438 48.7457   4
   2   5   8 733.388 50.7362   5
  -2  -5  -9 216.149 26.5963  14
   2  -5   9 192.369 22.5340  14
   2   5   9 156.478 26.2133   4
   2   5   9 288.891 33.5336   5
  -2   5  -9 234.427 24.9132  17
  -2   5  -9 232.642 28.0791  16
   2  -5  10 889.082 43.8071  14
  -2  -5 -10 796.884 45.8440  14
   2   5  10 911.252 53.5160   4
   2   5  10 916.841 56.1178   5
  -2   5 -10 967.157 51.1643  16
  -2   5 -10 960.272 44.6728  17
   2   5  11 1068.36 59.0365   5
  -2   5 -11 951.277 41.7235  17
  -2   5 -11 1014.03 50.7283  16
  -2   5 -12 612.153 36.2344  19
   2   5  12 698.014 41.8106   4
   2   5  12 715.205 46.8067   5
  -2   5 -12 635.427 37.7990  16
  -2   5 -13 122.223 17.4868  16
   2   5  13 125.152 21.2129   5
   2   5  13 149.151 19.7059   4
   2   5  14 1037.20 49.7902   5
  -2  -6   6 1612.85 56.6220  14
   2  -6  -6 1597.61 62.7981  14
   2   6  -6 1671.80 57.8844  17
   2   6  -5 251.757 22.8236  19
  -2  -6   5 267.011 20.8600  14
   2  -6  -5 219.268 22.7772  14
  -2  -6   5 215.359 19.3669  10
   2   6  -5 302.134 23.3847  17
   2   6  -4-10.1034 12.9017  19
  -2  -6   4-1.12125 9.39343  14
   2  -6  -4 9.17580 10.6601  14
  -2  -6   4-6.60454 10.6687  10
   2   6  -3 272.307 25.8473  19
  -2  -6   3 310.769 23.1834  14
   2  -6  -3 347.848 27.2480  14
  -2  -6   3 301.646 23.0587  10
   2   6  -3 283.656 24.1180  17
  -2   6   3 268.719 23.7065  17
  -2   6   2 1028.07 45.7950  19
   2   6  -2 1000.23 49.3538  19
   2  -6  -2 1033.83 48.5801  14
  -2  -6   2 1146.99 45.7108  14
  -2  -6   2 1027.23 44.1866  10
   2   6  -2 1061.72 47.2027  17
  -2   6   2 956.250 47.0635  17
  -2   6   1 105.092 19.2646  19
  -2  -6   1 132.913 17.1020  14
  -2  -6   1 101.839 16.4136  10
  -2   6   1 121.215 19.9182  17
   2   6  -1 139.222 19.4477  17
   2   6   0 1183.82 49.8782  17
  -2   6   0 1135.92 52.9325  17
  -2  -6   0 1210.87 48.1385  14
  -2  -6   0 1169.83 48.1810  10
   2   6   0 1028.36 51.6200  19
  -2   6   0 1072.28 52.8826  19
  -2   6  -1 1415.82 58.9540  17
   2   6   1 1412.05 54.4231  17
  -2  -6  -1 1332.37 52.3480  14
   2  -6   1 1434.52 55.7816  14
  -2  -6  -1 1418.54 54.4710  10
   2   6   1 1296.27 56.6981  19
  -2   6  -2 653.481 36.9467  16
   2   6   2 641.830 37.3727  19
  -2  -6  -2 667.072 34.1652  14
   2  -6   2 627.463 34.6458  14
  -2  -6  -2 643.860 35.5217  10
   2   6   3 135.080 18.2623  19
  -2  -6  -3 146.032 19.0065  10
  -2   6  -3 151.256 19.7199  17
   2  -6   3 131.623 16.9808  14
  -2  -6  -3 137.416 17.3182  14
  -2   6  -3 152.893 20.2737  16
   2   6   4 75.6335 13.8860  19
  -2  -6  -4 70.2526 14.3574  10
  -2  -6  -4 82.2145 13.7832  14
   2  -6   4 90.0083 14.4844  14
  -2   6  -4 106.755 16.9773  17
  -2   6  -4 102.002 16.8582  16
  -2   6  -5 94.7196 14.8979  17
   2  -6   5 49.8922 11.4626  14
  -2   6  -5 46.7225 16.1274  19
  -2   6  -5 55.0200 13.8036  16
  -2   6  -6 7.36631 11.9617  19
  -2   6  -6 30.6055 11.7335  16
  -2   6  -6 14.7929 9.88792  17
   2  -6   7 1235.68 42.6065  34
   2  -6   9 318.568 17.8052  32
  -3   0  24 1607.31 62.0321  30
  -3   0  23 2.06329 15.3120  30
  -3   0  23-1.51276 11.4450  29
   3   0 -23 28.1485 13.6932  13
  -3   0  22 1923.41 79.1455  20
  -3   0  22 2112.80 81.6127   9
  -3   0  22 2072.40 91.9902  30
  -3   0  22 2201.23 85.5032  29
   3   0 -22 2184.05 83.1542  13
   3   0 -21 1.84430 12.5682  15
  -3   0  21 7.33193 15.8605   9
  -3   0  21 15.9354 20.6824  30
  -3   0  21 7.92365 17.1404  29
  -3   0  21 22.1062 17.4986  20
   3   0 -20 4830.81 150.914  15
  -3   0  20 5093.35 166.343   9
  -3   0  20 5252.78 181.558  30
  -3   0  20 5284.73 172.420  29
  -3   0  20 5212.99 167.866  20
  -3   0  19 12.5336 18.9859  20
   3   0 -19-9.21086 27.0714   3
   3   0 -19 13.8272 16.5914  15
  -3   0  19 6.18047 19.5328   9
  -3   0  19 10.1257 21.3341  29
  -3   0  19-3.88723 24.9000  30
  -3   0  19 16.2990 17.4012  11
  -3   0  18 1385.82 79.9917  20
   3   0 -18 1219.84 123.516   3
   3   0 -18 1362.14 69.5147  15
  -3   0  18 1453.68 84.0869  29
  -3   0  18 1375.98 88.0735  30
  -3   0  18 1412.14 75.1708  11
  -3   0  17 9.87638 19.6514  20
   3   0 -17 9.35789 33.6843   3
   3   0 -17-7.10404 15.9467  15
  -3   0  17-3.21893 18.6231   9
  -3   0  17-3.56069 19.9247  29
  -3   0  17-8.42994 20.8520  11
  -3   0  16 821.763 59.8170  20
   3   0 -16 703.394 91.8272   3
   3   0 -16 728.673 48.7364  15
  -3   0  16 834.010 59.6383   9
  -3   0  16 870.303 62.6651  29
  -3   0  16 775.884 53.5537  11
   3   0 -15 6.51369 13.7260  15
  -3   0  15-2.96477 17.6992   9
   3   0 -15 6.46115 17.7649  22
  -3   0  15 21.1651 17.7747  20
   3   0 -15-8.51618 26.5488   3
   3   0 -14 939.522 85.2047  22
  -3   0  14 1042.81 62.7296  20
  -3   0  14 988.900 60.2030   9
   3   0 -14 879.363 50.6516  15
   3   0 -14 894.537 95.1726   3
  -3   0  14 1025.00 57.1815  11
   3   0 -13 5.62615 20.2537  22
  -3   0  13 15.3835 15.5373  20
   3   0 -13-1.88167 11.2358  15
  -3   0  13 17.3824 19.9705   8
  -3   0  13 37.0521 17.5990   9
   3   0 -13 7.28011 26.2068   3
  -3   0  13 33.3576 16.7831  11
   3   0 -12 6264.69 227.075  22
  -3   0  12 6092.43 177.158  20
   3   0 -12 5898.29 164.781  15
   3   0 -12 6072.06 246.896   3
  -3   0  12 5654.47 156.745  12
  -3   0  12 6021.12 174.190   9
  -3   0  12 5980.75 228.830   8
  -3   0  12 6287.94 168.869  11
  -3   0  11-3.17533 10.8182  11
  -3   0  11 17.3408 9.60308  12
  -3   0  11 2.08780 12.2723  20
   3   0 -11-4.07665 18.9443  21
  -3   0  11 30.0324 21.4449   8
  -3   0  11-1.96971 11.2105   9
  -3   0  11-1.42690 10.3790  10
   3   0 -11-12.1383 22.7384   3
  -3   0  10 30049.5 668.439  11
   3   0 -10 30773.4 768.179   3
   3   0 -10 31156.9 729.393  21
  -3   0  10 30181.4 665.121  10
  -3   0  10 31015.8 748.864   8
  -3   0  10 31433.9 679.120   9
  -3   0   9-1.20113 6.95230  27
  -3   0   9 16.5007 21.0004   8
  -3   0   9 7.71571 8.87431  10
   3   0  -9 3.43229 15.1328  21
  -3   0   9 50.0827 12.5671  11
  -3   0   9 11.8934 7.31440   1
   3   0  -9 35.0140 24.3798   3
  -3   0   8 153567. 3204.94   8
   3   0  -8 152840. 3189.63  21
  -3   0   8 147758. 3129.80  10
   3   0  -8 155051. 3228.95   3
  -3   0   7-6.56748 15.6364   8
   3   0  -7 8.63957 16.3904  21
   3   0  -7 20.4864 20.8574   3
  -3   0   6 172995. 3620.08   8
   3   0  -6 173114. 3613.22  21
  -3   0   6 168947. 3622.41   7
   3   0  -6 169973. 3638.74   3
  -3   0   5 2.62367 12.7876   8
  -3   0   5 2.70291 14.0432   7
   3   0  -5-6.52730 17.2923   3
   3   0  -5 17.1588 13.9513  21
   3   0  -4 122749. 2619.76  21
  -3   0   4 122777. 2627.35  25
  -3   0   4 125914. 2622.64   7
   3   0  -3 12.6897 13.7251  21
  -3   0   3 14.4846 11.3784   7
  -3   0   3-2.12070 12.2701  25
  -3   0   2 206.121 22.6913   7
  -3   0   2 241.608 25.6652   8
  -3   0   2 197.598 21.8278  25
   3   0  -1 7.06570 10.8599   3
   3   0  -1-1.90458 10.6585   2
  -3   0   1 15.3121 10.1261   7
   3   0  -1 6.44436 9.76257  24
  -3   0   0 21790.4 462.712   7
   3   0   0 21535.5 476.382  24
   3   0   0 21542.7 474.767  22
   3   0   0 20441.7 473.095   3
   3   0   0 20644.5 477.362   2
   3   0   0 20133.9 470.423  21
  -3   0  -1 5.65223 5.75940   7
   3   0   1 7.19278 8.54479  22
   3   0   2 36513.7 772.905  22
   3   0   2 36209.9 767.152  23
  -3   0  -2 35545.6 764.788   7
   3   0   3-1.74535 10.7294  24
   3   0   4 1140.03 55.5919  24
   3   0   5 1.98640 10.5248  24
   3   0   6 133649. 2817.36  24
   3   0   8 42398.7 954.382  24
  -3   0  -8 43077.7 963.426   3
  -3   0  -8 42889.5 930.976   1
   3   0   8 44315.9 927.873  18
  -3   0  -9 9.32628 13.3192   3
   3   0   9-10.8241 12.7535  20
   3   0  10 28493.8 635.757   9
  -3   0 -10 29526.2 688.217   3
   3   0  10 28926.9 641.396  20
   3   0  10 28593.3 652.216  24
   3   0  11-3.97300 15.4470  20
  -3   0 -11-4.12141 16.0240   3
   3   0  11-1.76134 12.1404   9
   3   0  12 40681.6 893.978   9
   3   0  12 40140.0 900.237  20
   3   0  12 40614.4 905.524  31
   3   0  12 41147.4 912.738  29
  -3   0 -12 41765.7 960.761   3
   3   0  13 8.81289 15.6955   9
   3   0  13 2.48499 15.0568  20
   3   0  13 5.97669 16.7223  29
   3   0  13-8.09147 18.8008  31
  -3   0 -13 29.9992 22.6463   3
   3   0  14 501.770 45.7426  31
   3   0  14 645.038 45.2600   9
   3   0  14 508.266 44.9570  20
   3   0  14 517.306 48.8756  29
   3   0  15 8.84937 17.6084  20
   3   0  15 10.7161 21.6432  29
   3   0  15 3.16157 17.3842  31
   3   0  16 9179.72 263.532  20
   3   0  16 9352.66 278.346  29
   3   0  16 9277.55 267.466  31
   3   0  17 35.1214 22.9874  20
   3   0  17 7.84704 20.7902  29
   3   0  17 3.34045 19.3280  31
   3   0  18 800.564 58.1731  20
   3   0  18 833.419 65.7853  29
   3   0  18 668.439 54.8384  31
   3   0  19 2.97643 19.0655  31
   3   0  19-11.2609 23.0751  29
   3   0  20 6923.61 219.285  29
   3   0  20 6873.32 200.788  31
   3   0  21 11.9451 21.9432  29
   3   0  22 1723.70 79.7735  29
   3   0  23 1.78112 13.6009  29
   3   0  23 14.4985 18.0071  30
   3   0  24 4816.83 130.001  29
   3   0  24 5448.04 139.447  30
  -3   1  24 2207.29 71.2828  29
  -3  -1  24 2369.08 76.9832  30
  -3   1  23 84.1040 17.1093  20
   3   1 -23 49.6436 13.0324  13
  -3   1  23 61.0185 17.0469  29
  -3  -1  23 79.3837 18.9480  30
  -3   1  22 461.133 37.7539  20
  -3  -1  22 420.129 34.1897  31
   3  -1 -22 463.062 35.3500  13
   3   1 -22 497.471 32.8394  15
  -3   1  22 437.726 36.9118  30
  -3  -1  22 485.096 43.0498  30
  -3   1  22 496.324 40.7783  29
  -3   1  21 1058.95 64.7076  29
  -3   1  21 986.021 60.9618  30
  -3  -1  21 1030.75 66.2721  30
  -3  -1  21 1081.65 60.9545  31
  -3   1  21 1009.19 61.0694   9
  -3   1  21 1001.66 60.9735  20
   3  -1 -21 1024.31 57.3880  13
   3   1 -21 973.683 51.9125  15
  -3   1  20 1844.69 89.8491  30
  -3  -1  20 1628.31 91.6218  30
  -3   1  20 1769.42 90.1696  29
  -3   1  20 1727.85 87.1828   9
  -3   1  20 1740.30 87.3521  20
   3  -1 -20 1667.98 79.8416  13
   3   1 -20 1691.92 74.1893  15
  -3  -1  19 203.929 26.7838  11
  -3   1  19 241.845 36.7469  20
  -3  -1  19 243.722 29.5157  20
  -3   1  19 225.389 38.5653  29
  -3   1  19 251.236 37.1011  30
  -3  -1  19 194.450 37.3381  30
  -3  -1  19 261.724 32.5622  29
  -3  -1  19 278.078 32.0205   9
  -3   1  19 196.836 33.9711   9
   3  -1 -19 213.266 27.6120  15
   3   1 -19 244.532 29.6407  15
   3  -1 -19 201.717 30.9020  13
  -3  -1  18 16.3165 15.5140  11
  -3  -1  18 21.2368 16.3239  20
   3  -1 -18 111.926 47.9544   2
   3   1 -18 38.2433 34.4170   3
  -3   1  18 33.3012 24.0143  30
  -3  -1  18 4.07001 26.0734  30
  -3   1  18 3.76125 24.7217  29
  -3  -1  18 28.3356 19.5348  29
  -3  -1  18 16.1828 16.1047   9
  -3   1  18 14.3174 22.0074   9
   3   1 -18 19.3050 17.1951  15
   3  -1 -18 12.1511 14.7301  15
   3  -1 -18 29.6736 19.0116  13
  -3  -1  17 11575.1 289.229  11
  -3  -1  17 11298.2 297.173  20
   3  -1 -17 11028.6 420.282   3
   3   1 -17 10615.3 411.949   3
  -3  -1  17 11023.7 299.915  29
  -3   1  17 10967.5 317.445  30
  -3   1  17 11515.5 320.642  29
  -3  -1  17 11239.8 296.871   9
   3   1 -17 11162.5 291.180  15
   3  -1 -17 11053.7 290.609  15
   3  -1 -17 10941.9 301.142  13
   3   1 -16 6510.60 262.995  22
  -3  -1  16 7081.13 209.227  20
   3  -1 -16 7014.35 316.377   3
   3   1 -16 6959.38 311.113   3
  -3   1  16 7347.32 230.601  30
  -3  -1  16 6884.33 212.031  29
  -3  -1  16 7521.71 212.503   9
  -3  -1  16 7249.65 196.972  10
  -3   1  16 7333.05 222.810  11
  -3  -1  16 7261.51 200.654  11
   3  -1 -16 6997.39 203.806  15
  -3  -1  15 7149.66 205.455  20
   3   1 -15 7216.71 308.073   3
   3  -1 -15 6472.12 302.083   3
  -3  -1  15 7100.21 209.666  29
  -3  -1  15 6734.08 188.969  10
  -3  -1  15 7022.24 204.250   9
   3  -1 -15 6880.47 199.613  15
  -3   1  15 7129.03 217.340  11
  -3  -1  15 7208.86 194.586  11
  -3   1  14 22570.3 521.983  11
  -3  -1  14 21775.0 487.952  10
  -3  -1  14 21654.8 490.458  11
   3  -1 -14 21373.5 617.761  22
   3   1 -14 20197.5 550.257  21
  -3  -1  14 22175.8 506.532  20
   3   1 -14 20531.3 629.343   3
   3  -1 -14 21092.6 638.118   3
  -3  -1  14 21661.1 510.588  29
  -3  -1  14 21235.4 503.771   9
  -3   1  14 20246.9 518.005   9
  -3   1  14 20739.6 624.084   8
   3   1 -14 21322.1 475.973  16
   3  -1 -14 21502.3 501.081  15
  -3   1  14 21042.8 496.427  12
  -3  -1  13 2830.91 103.655  20
   3  -1 -13 2531.36 159.973  22
  -3   1  13 2856.30 114.644  20
   3   1 -13 2824.40 134.572  21
   3   1 -13 2727.87 168.133   3
   3  -1 -13 2658.70 170.443   3
   3   1 -13 2721.55 85.9521  16
   3  -1 -13 2643.44 99.4753  15
  -3  -1  13 2742.90 100.843   9
  -3   1  13 2854.28 114.145   9
  -3   1  13 2748.00 171.424   8
  -3   1  13 2850.54 101.513  12
  -3  -1  13 2748.90 91.1737  10
  -3   1  13 2670.37 110.633  11
  -3  -1  13 2876.65 93.3738  11
  -3  -1  12 933.030 45.1379  11
   3   1 -12 946.800 73.7439  21
  -3   1  12 965.585 59.8437  20
   3  -1 -12 1060.79 100.304  22
  -3  -1  12 849.985 50.5440  20
   3   1 -12 838.108 90.5043   3
   3  -1 -12 807.264 90.3623   3
  -3  -1  12 937.853 80.7999   7
  -3   1  12 933.570 59.4863   9
  -3   1  12 1131.34 105.829   8
  -3  -1  12 892.513 50.6513   9
  -3  -1  12 985.324 70.6609   8
   3   1 -12 867.420 41.9497  16
   3  -1 -12 911.616 52.2954  15
  -3   1  12 1170.26 57.6133  12
  -3   1  11 21340.9 493.464  12
  -3  -1  11 22187.1 567.446   7
  -3   1  11 21302.7 543.778  24
   3   1 -11 21664.6 548.013  21
   3  -1 -11 21005.6 601.139  22
  -3   1  11 21768.9 506.697  20
   3   1 -11 21334.0 598.427   3
   3  -1 -11 22683.2 621.507   3
  -3  -1  11 22448.4 539.327   8
  -3   1  11 21540.1 613.334   8
  -3   1  11 21024.4 503.800   9
   3   1 -11 20060.5 474.220  16
   3  -1 -11 21426.9 493.643  15
  -3  -1  11 22613.1 479.849  11
  -3  -1  10 1420.28 92.2957   7
  -3  -1  10 1375.60 52.5508  11
  -3   1  10 1315.60 65.4267  20
   3   1 -10 1342.25 86.3914  21
   3  -1 -10 1241.44 102.636  22
   3   1 -10 1325.86 46.4115  17
  -3   1  10 1393.29 110.788   8
  -3   1  10 1407.97 66.5521   9
  -3  -1  10 1403.05 79.6403   8
  -3   1  10 1426.80 62.4068  12
   3   1 -10 1313.39 101.201   3
   3  -1 -10 1502.37 116.788   3
   3  -1 -10 1529.85 64.3275  15
   3   1 -10 1239.63 50.7124  16
  -3  -1   9 1245.35 67.0325  27
  -3  -1   9 1344.94 48.7928  11
  -3   1   9 999.241 54.1997  11
   3  -1  -9 1223.15 97.5486  22
   3   1  -9 1202.69 79.8079  21
  -3   1   9 1140.50 66.3986   1
   3  -1  -9 1376.19 105.114   3
   3   1  -9 1268.01 93.4773   3
  -3   1   9 1155.93 53.8221  12
  -3   1   9 1142.12 95.6941   8
  -3  -1   9 1180.95 71.2991   8
  -3   1   9 1155.66 56.9980   9
   3  -1  -9 1255.84 56.3308  15
   3   1  -9 1191.69 47.1783  16
  -3  -1   9 1302.54 84.3997   7
   3   1  -8 2606.67 79.9344  16
   3  -1  -8 2595.36 88.7169  15
  -3   1   8 2667.02 89.6104  12
  -3  -1   8 2799.68 114.252  27
   3   1  -8 2808.81 124.055  21
   3  -1  -8 2681.16 144.526  22
  -3  -1   8 2890.34 128.186   7
  -3   1   8 3063.98 146.120  25
  -3   1   8 2722.79 147.625   8
  -3  -1   8 2879.74 115.341   8
  -3   1   8 2786.85 92.5336   9
   3  -1  -8 3036.05 154.258   3
  -3   1   8 2855.51 116.262   1
  -3  -1   8 2919.00 81.5940  11
  -3  -1   8 2661.82 80.9466  10
  -3   1   8 2537.28 90.1487  11
  -3  -1   7 38681.6 854.174  27
   3  -1  -7 38696.6 904.654  22
  -3  -1   7 35729.6 857.725   7
  -3   1   7 36618.2 902.074   8
   3  -1  -7 38137.2 908.495   3
  -3   1   7 37639.3 853.632   1
  -3  -1   7 36501.6 792.650  10
  -3   1   7 36081.1 805.278  11
  -3  -1   6 42413.7 942.160  27
   3  -1  -6 42322.0 985.449   3
  -3   1   6 40546.7 940.708   1
   3  -1  -6 42460.9 976.544  22
   3   1  -6 40907.0 883.965  24
  -3   1   6 43645.5 967.926  25
  -3   1   6 38612.6 970.309   8
  -3   1   5 6316.10 206.564   1
   3  -1  -5 6835.86 234.451   2
   3   1  -5 6418.59 205.745   3
   3  -1  -5 6573.98 227.275   3
   3  -1  -5 6421.86 221.872  22
  -3   1   5 6482.90 216.394  25
   3   1  -5 6737.98 166.102  24
  -3  -1   5 6289.98 204.785  27
  -3   1   4 11.9489 19.8508   8
   3  -1  -4 29.7406 21.8542  22
   3  -1  -4-4.20498 19.5429   2
   3   1  -4 8.68998 13.7966   3
  -3   1   4 3.35600 15.2036   1
   3  -1  -4 35.4165 22.0223   3
   3   1  -4 34.4379 10.9285  24
  -3  -1   4 5.13261 11.9296   7
   3   1  -3 198642. 4195.32   3
   3  -1  -3 204971. 4226.83   3
  -3   1   3 192867. 4215.77   1
   3  -1  -3 195570. 4230.46   2
   3  -1  -3 202206. 4220.64  22
   3   1  -3 201397. 4169.70  24
  -3   1   3 209167. 4228.13   8
  -3  -1   3 195641. 4193.55   7
  -3   1   2 25641.2 588.680   8
  -3  -1   2 24274.5 567.844   7
   3  -1  -2 24183.2 584.295  22
   3  -1  -2 25489.0 595.983   2
   3   1  -2 24362.7 558.948   3
   3  -1  -2 23565.5 573.542   6
  -3  -1   2 24118.5 559.413   6
   3   1  -2 24809.2 549.385  24
   3  -1  -1 113517. 2410.54   2
   3   1  -1 112613. 2369.71   3
   3  -1  -1 111746. 2386.83   6
  -3  -1   1 112004. 2377.36   6
  -3   1   1 113175. 2399.36   8
  -3  -1   1 110366. 2387.04   7
   3   1  -1 113970. 2372.40  24
   3   1   0 29747.5 658.846   3
  -3   1   0 30868.0 707.596   1
   3  -1   0 29423.2 679.694   6
  -3  -1   0 31107.1 678.955   6
  -3   1   0 30808.3 688.946   8
  -3  -1   0 29508.1 687.866   7
   3   1   0 30745.1 678.742  24
   3   1   1 45237.7 999.484   3
  -3   1  -1 49794.6 1060.83   1
   3  -1   1 46856.5 1029.72   6
  -3  -1  -1 48978.3 1035.86   6
  -3   1  -1 48741.6 1036.51   8
   3   1   1 47595.7 1037.74  24
   3  -1   1 50087.0 1060.88  23
  -3   1  -2 266.648 33.0366   1
  -3  -1  -2 238.439 27.3452   6
   3  -1   2 211.668 23.3195   6
  -3   1  -2 210.856 24.7854   8
   3  -1   2 194.208 29.8099  23
   3   1   2 231.413 29.4642  24
  -3   1  -3 306.401 35.3870   1
  -3  -1  -3 287.927 32.6779   6
   3  -1   3 328.499 28.3564   6
  -3   1  -3 297.922 25.8618   8
   3  -1   3 289.084 35.2402  23
  -3   1  -4 38742.9 845.856   1
   3  -1   4 36850.9 846.018  23
  -3  -1  -4 38262.0 841.432   6
  -3   1  -5 24116.8 564.240   1
  -3  -1  -5 23713.4 564.848  27
   3   1   5 23671.6 567.330  24
  -3  -1  -5 23600.7 567.710   6
   3   1   6 15279.2 392.067  24
  -3  -1  -6 14944.7 383.513  27
  -3   1  -6 15275.0 383.281   1
  -3  -1  -7 16598.5 412.519  27
  -3   1  -7 16927.5 412.904   1
   3   1   7 15988.0 378.902  20
   3   1   7 17430.4 427.624  24
   3   1   8 58109.7 1292.33  24
   3   1   8 56586.7 1243.88  20
   3  -1   8 58490.0 1229.92  18
  -3  -1  -8 57583.6 1271.12  27
  -3   1  -8 57238.7 1271.45   1
   3   1   8 59176.3 1242.84   9
   3   1   8 58637.9 1237.25   5
   3   1   9 1160.83 51.6380   5
   3  -1   9 1215.28 48.8974  18
  -3  -1  -9 1045.68 59.8915  27
   3   1   9 1193.15 56.3303   9
   3   1   9 1174.30 75.1283  24
  -3   1  -9 1273.59 64.7557   1
   3  -1  10 12458.5 296.984  20
   3   1  10 13017.1 305.484   5
   3   1  10 12298.0 291.209   4
   3  -1  10 12931.9 298.910  18
   3   1  10 12903.1 312.926   9
   3   1  10 13055.4 351.384  24
   3   1  11 6294.72 183.027   9
   3   1  11 6252.90 209.490  24
   3  -1  11 6260.73 169.339  20
   3  -1  11 6344.16 169.964  18
   3   1  11 6339.82 188.882  29
   3  -1  11 6482.42 192.172  30
   3   1  11 6627.43 183.596  26
   3   1  11 6699.59 187.552  28
  -3   1 -11 6270.16 235.768   3
   3   1  11 6318.50 174.894   5
   3   1  12 64.1759 22.3134  30
   3  -1  12 71.5620 21.2909  29
   3  -1  12 41.0882 20.9531  30
   3  -1  12 76.5928 16.7154  20
   3   1  12 86.9439 21.6406   9
  -3   1 -12 81.5469 30.8931   3
   3   1  12 60.8663 20.0826  24
   3   1  12 77.3393 23.6989  28
   3   1  12 55.4647 17.1539   5
   3  -1  13 839.450 48.1363  20
   3   1  13 856.797 58.7046  20
  -3   1 -13 727.269 78.3677   3
   3   1  13 818.021 48.6090   5
   3   1  13 709.108 55.6057  30
   3  -1  13 834.545 60.6547  30
   3  -1  13 806.657 59.0545  31
   3  -1  13 721.860 53.6495  29
   3  -1  14 4917.56 149.633  20
   3   1  14 5092.09 171.081  20
  -3   1 -14 4779.73 219.651   3
   3  -1  14 4665.04 169.667  31
   3   1  14 4800.29 149.765   5
   3  -1  14 5178.21 178.373  30
   3   1  14 5119.88 174.897  30
   3  -1  14 4901.80 166.272  29
   3   1  15 941.874 66.1998  20
  -3   1 -15 905.454 92.9604   3
   3   1  15 931.476 69.2125  30
   3  -1  15 1034.47 73.1601  30
   3  -1  15 1023.24 67.6751  29
   3  -1  15 993.027 69.7997  31
   3   1  15 989.656 55.7406   5
   3  -1  16 2549.68 118.261  31
   3  -1  16 2676.53 115.703  29
   3  -1  16 2672.77 125.163  30
   3   1  16 2464.45 119.177  30
   3   1  16 2396.34 93.9601   5
   3   1  16 2494.55 115.912  20
   3  -1  17 72.2337 28.2805  31
   3   1  17 92.8517 31.4535  29
   3   1  17 75.6346 27.5086  30
   3  -1  17 88.2937 27.0397  29
   3  -1  17 160.204 35.9121  30
   3   1  17 109.486 28.1929  20
   3   1  18 2683.65 120.391  20
   3  -1  18 2698.33 122.323  31
   3  -1  18 2788.70 119.794  29
   3   1  18 2636.09 124.199  30
   3  -1  18 2653.94 127.734  30
   3   1  18 2737.62 127.007  29
   3  -1  19 2055.40 101.206  31
   3   1  19 2071.57 104.947  30
   3  -1  19 2164.07 110.313  30
   3  -1  19 2157.77 100.238  29
   3   1  19 2055.09 107.074  29
   3  -1  20-12.1808 18.9858  31
   3  -1  20 8.42260 18.2187  29
   3   1  20-19.8809 21.7758  30
   3   1  20 13.8136 21.5307  29
   3  -1  20 3.61211 22.2052  30
   3  -1  21 165.955 26.1443  29
   3   1  21 176.338 30.4546  30
   3   1  21 224.465 33.8446  29
   3  -1  21 182.481 29.0890  31
   3  -1  21 165.585 32.0259  30
   3   1  22 2.44673 17.4299  29
   3  -1  22-1.62028 13.3636  29
   3   1  22 23.9839 17.9829  30
   3  -1  22-7.63559 19.6138  30
   3  -1  22 7.67550 14.3784  31
   3   1  23 2018.20 72.4072  30
   3   1  23 2053.49 78.7364  29
   3  -1  23 1981.88 78.9938  30
   3   1  24 10.4812 9.60811  29
   3  -1  24 13.2826 10.1189  30
  -3  -2  23 1806.92 61.4064  31
  -3  -2  23 1800.22 61.6025  30
  -3   2  23 1804.11 64.9697  29
   3   2 -22 559.549 32.3206  15
  -3   2  22 510.110 36.6164  20
  -3  -2  22 579.350 39.0545  30
  -3  -2  22 586.261 39.2181  31
   3   2 -21 111.070 19.9664  15
  -3  -2  21 150.677 26.0788  30
  -3  -2  21 123.459 24.4668  31
  -3   2  21 142.892 24.6027  20
   3  -2 -21 131.264 21.0541  13
  -3   2  21 117.857 19.7387   5
   3   2 -20 502.918 37.7369  15
  -3   2  20 549.560 46.7388   9
  -3  -2  20 484.648 45.3451  30
  -3   2  20 430.646 42.4708  20
   3  -2 -20 504.076 40.9649  13
  -3   2  20 509.296 41.2213   5
  -3   2  19 19.5304 18.8323  20
  -3   2  19 3.27837 20.7215   9
  -3  -2  19-6.70846 19.0905  30
   3   2 -19 8.86211 15.6142  15
   3  -2 -19-2.72118 16.7284  13
  -3   2  18 402.673 46.3129   9
  -3  -2  18 310.542 29.8474  10
  -3  -2  18 389.288 46.0872  30
   3  -2 -18 420.704 43.8474  13
  -3   2  18 361.071 42.6899  20
   3  -2 -17 10084.1 285.808  13
  -3  -2  17 10019.5 256.370  11
  -3   2  17 10305.9 298.717  20
   3   2 -17 9949.67 397.490   3
  -3  -2  17 10574.4 301.592  30
  -3   2  17 10297.6 279.759  30
  -3  -2  17 9803.84 256.328  10
  -3   2  17 10835.6 303.352   9
   3  -2 -17 10018.6 463.146   6
  -3   2  16 9126.68 249.167  12
   3  -2 -16 9718.28 274.172  13
  -3  -2  16 9109.76 238.931  10
  -3  -2  16 9042.99 237.502  11
  -3   2  16 10008.2 285.474  20
   3  -2 -16 8852.13 392.221   2
   3   2 -16 9078.12 381.837   3
  -3   2  16 9070.11 262.251  30
  -3  -2  16 9611.05 282.967  30
  -3   2  16 9341.36 280.788   9
   3  -2 -16 9660.34 257.866  15
   3   2 -16 9293.23 231.551  16
   3  -2 -16 9122.45 442.449   6
   3  -2 -15 7260.17 222.983  13
  -3   2  15 7004.87 207.131  12
  -3  -2  15 6947.44 190.257  10
  -3  -2  15 7050.08 188.723  11
  -3   2  15 7037.75 227.734  20
   3   2 -15 6775.02 318.006   3
   3  -2 -15 6853.31 334.826   2
  -3   2  15 6760.10 212.266  30
  -3  -2  15 6980.98 195.662   9
  -3   2  15 7231.40 231.588   9
   3  -2 -15 6997.10 209.655  15
   3   2 -15 7380.37 189.056  16
   3  -2 -15 6788.77 373.959   6
  -3  -2  14 954.874 48.5185  11
  -3  -2  14 853.103 47.6331  10
   3   2 -14 827.458 80.3313  21
  -3   2  14 1020.75 71.4308  20
   3   2 -14 752.133 101.526   3
   3  -2 -14 989.809 119.623   2
  -3   2  14 819.719 59.4382  30
  -3  -2  14 866.878 51.0772   9
  -3   2  14 955.031 70.3305   9
   3   2 -14 1065.06 52.8037  16
   3  -2 -14 936.900 61.3795  15
   3  -2 -14 1000.46 68.5694  13
  -3   2  14 980.714 61.9969  12
   3  -2 -13 3264.19 133.640  13
  -3   2  13 3162.64 123.813  12
  -3  -2  13 2993.12 161.950   7
  -3   2  13 3038.26 162.551  24
  -3   2  13 3451.56 135.447  20
   3   2 -13 3219.22 164.792  21
   3  -2 -13 3451.26 225.997   2
   3   2 -13 2899.20 192.540   3
  -3   2  13 3106.06 131.836   9
  -3  -2  13 3329.41 110.211   9
  -3  -2  13 3403.03 106.752  10
  -3  -2  13 3294.74 104.155  11
   3   2 -13 3370.86 108.814  16
   3  -2 -13 3256.75 124.456  15
   3  -2 -12 338.516 41.1449  13
  -3   2  12 327.785 37.9001  12
  -3  -2  12 341.573 51.8850   7
  -3   2  12 379.260 58.6854  24
  -3   2  12 287.637 38.1587  20
   3   2 -12 284.162 50.6840  21
   3   2 -12 502.417 29.9609  17
   3  -2 -12 226.569 63.8269   2
  -3   2  12 342.545 40.7456   9
  -3  -2  12 404.349 32.0732   9
  -3  -2  12 342.655 29.5919  10
  -3  -2  12 354.493 27.8646  11
   3   2 -12 327.989 30.2823  16
   3  -2 -12 382.439 40.4754  15
  -3   2  11 25703.5 617.515  12
   3  -2 -11 25827.1 625.046  13
  -3  -2  11 27947.9 694.070   7
  -3   2  11 26934.2 721.703  24
   3   2 -11 27160.3 693.406  21
  -3   2  11 26952.2 622.984  20
   3   2 -11 26386.4 579.353  17
   3  -2 -11 26548.2 784.131   2
  -3  -2  11 26464.4 639.036   8
  -3   2  11 26063.4 621.906   9
  -3   2  11 25965.5 783.889   8
  -3  -2  11 27302.7 587.082  11
  -3  -2  11 25850.6 588.544  10
   3   2 -11 27574.6 594.175  16
   3  -2 -11 24310.6 614.627  15
   3  -2 -10 219.004 29.8756  15
   3   2 -10 163.838 20.8493  16
  -3   2  10 228.837 58.3065   8
  -3   2  10 215.273 29.8957   9
  -3  -2  10 146.930 28.6172   8
  -3   2  10 169.799 34.4794   1
   3  -2 -10 149.842 48.8081   2
   3  -2 -10 148.996 27.0354  13
  -3  -2  10 124.242 28.9983  27
  -3   2  10 209.245 47.9916  24
  -3   2  10 190.891 45.7081  25
  -3   2  10 207.855 28.9810  20
   3   2 -10 141.510 17.3112  17
  -3  -2  10 150.146 18.2196  11
  -3  -2  10 192.799 21.9321  10
  -3   2  10 164.314 26.9212  12
  -3  -2  10 145.938 34.1823   7
   3  -2  -9 3526.58 121.723  15
  -3   2   9 3354.51 120.822   9
  -3   2   9 3327.19 204.915   8
   3   2  -9 3591.30 180.517   3
  -3   2   9 3527.77 164.075   1
   3  -2  -9 3780.37 213.809   2
   3  -2  -9 3393.87 126.202  13
  -3   2   9 3513.34 124.132  12
  -3  -2   9 3386.69 157.553  27
  -3   2   9 3485.99 183.801  25
  -3   2   9 3456.35 121.571  20
   3   2  -9 3522.46 100.849  17
   3   2  -9 3543.83 107.570  16
  -3  -2   9 3409.74 102.715  11
  -3  -2   9 3727.33 166.653   7
   3  -2  -8 7404.16 202.416  15
  -3   2   8 7511.59 203.237   9
  -3   2   8 7127.12 310.865   8
   3  -2  -8 7516.17 308.960   2
  -3   2   8 7318.17 265.700   1
   3   2  -8 8162.89 280.017   3
  -3   2   8 7356.07 206.717  12
   3  -2  -8 6947.87 205.588  13
  -3  -2   8 7589.22 183.296  14
  -3  -2   8 7059.86 257.938  27
  -3   2   8 6472.75 269.668  25
  -3   2   8 7066.87 200.579  20
   3   2  -8 7430.46 188.346  16
   3   2  -8 7535.92 182.159  17
  -3  -2   8 7068.96 182.976  11
  -3  -2   8 7240.73 253.278   7
   3  -2  -7 16240.9 400.530  15
  -3  -2   7 17079.8 460.371   7
  -3   2   7 17207.4 401.377   9
  -3   2   7 16875.1 489.376   1
   3   2  -7 16576.1 475.333   3
   3  -2  -7 17175.9 520.667   2
  -3  -2   7 17980.1 384.460  14
   3  -2  -7 17030.1 408.187  13
  -3   2   7 17064.6 409.264  12
  -3  -2   7 16081.1 477.848  27
  -3   2   7 16052.0 485.686  25
  -3   2   7 16612.4 400.053  20
   3   2  -7 17358.0 389.226  16
   3   2  -7 17110.7 383.186  17
  -3  -2   7 17291.8 383.915  11
   3  -2  -7 16366.7 530.127   6
  -3  -2   6 5154.53 132.079  14
   3  -2  -6 4936.18 149.233  13
  -3  -2   6 4936.65 208.805  27
   3   2  -6 5134.12 147.591  24
  -3   2   6 4910.46 142.882  20
   3   2  -6 5046.88 132.969  17
   3   2  -6 5088.80 137.155  16
   3   2  -6 4911.94 195.379   3
   3  -2  -6 5049.84 223.496   2
  -3   2   6 4610.47 208.174   1
  -3  -2   6 5346.77 191.284   7
  -3   2   6 5376.07 144.840   9
   3  -2  -6 5146.50 146.895  15
   3  -2  -6 5534.92 241.506   6
  -3  -2   5 113168. 2322.96  14
  -3   2   5 108561. 2343.60  12
   3  -2  -5 112214. 2343.38  13
  -3  -2   5 105553. 2441.42  27
   3   2  -5 112488. 2354.61  24
  -3  -2   5 110775. 2323.37  10
   3   2  -5 109184. 2326.64  16
   3   2  -5 111564. 2324.20  17
   3  -2  -5 112513. 2463.46   2
   3   2  -5 111214. 2408.64   3
  -3   2   5 109701. 2453.81   1
  -3  -2   5 112978. 2405.22   7
  -3   2   5 113468. 2485.32   8
   3  -2  -5 109642. 2338.58  15
   3  -2  -5 114176. 2475.09   6
   3  -2  -4 20193.2 462.299  13
  -3   2   4 20459.3 463.731  12
  -3  -2   4 19864.3 445.078  14
  -3  -2   4 21502.5 562.085  27
   3   2  -4 20986.5 485.174  24
  -3  -2   4 19128.8 446.080  10
   3   2  -4 20420.8 447.460  17
   3  -2  -4 21459.3 560.423   2
  -3   2   4 20016.0 558.867   1
  -3   2   4 21162.9 576.541   8
   3  -2  -4 20055.5 458.612  15
   3  -2  -4 20989.8 566.019   6
  -3  -2   4 22596.8 531.173   6
  -3  -2   3 33393.1 707.709  14
  -3   2   3 34168.8 723.263  12
   3  -2  -3 32139.5 721.807  13
  -3  -2   3 34126.4 824.014  27
   3   2  -3 33551.5 754.697  24
  -3  -2   3 31435.4 708.128  10
   3   2  -3 32914.2 709.503  16
   3   2  -3 32246.9 707.838  17
  -3   2   3 34251.7 831.793   1
  -3   2   3 35421.6 835.364   8
   3  -2  -3 33014.3 720.346  15
   3  -2  -3 32670.6 819.803   6
  -3  -2   3 34431.9 788.016   6
  -3   2   2 26916.2 685.176   8
   3  -2  -2 27813.6 649.717  27
   3  -2  -2 25916.4 672.613   6
  -3  -2   2 27140.5 656.288   6
   3  -2  -2 26035.2 589.792  13
   3   2  -2 26908.8 630.766  24
  -3   2   1 3875.24 168.902   8
  -3  -2   1 3995.92 162.993   7
   3  -2  -1 3629.91 111.636  13
   3  -2  -1 3942.74 155.913  27
   3  -2  -1 3799.96 165.532   6
  -3  -2   1 4147.87 161.915   6
   3  -2  -1 3538.71 171.741  23
   3   2  -1 4066.21 148.729  24
   3  -2   0 22013.6 563.600   6
  -3  -2   0 22675.4 561.801   6
  -3   2   0 21639.0 585.400   1
  -3  -2   0 22190.5 582.026  27
   3  -2   0 21992.8 550.984  27
  -3   2   0 21487.4 562.592   8
   3   2   0 21630.2 543.411  24
   3   2   1 876.369 41.9054  19
   3  -2   1 873.737 69.9910   6
  -3  -2  -1 921.368 71.8971   6
   3   2   1 908.161 68.2804  24
  -3  -2  -1 841.608 75.9205  27
   3   2   2 474.809 29.6111   5
  -3  -2  -2 456.334 54.1214   6
   3  -2   2 539.056 53.7920   6
  -3  -2  -2 505.046 60.3166  27
   3  -2   2 472.810 50.2318  27
  -3   2  -2 535.283 61.2121   1
   3   2   2 435.527 31.5425  25
   3   2   2 490.569 52.7307  24
   3   2   3 24420.0 568.972  25
   3   2   3 26088.9 640.322  24
   3  -2   3 27224.7 665.020  23
   3   2   3 24908.4 558.618  19
   3   2   3 25703.7 561.127   5
  -3  -2  -3 26208.0 646.379   6
   3  -2   3 26702.1 627.180   6
  -3  -2  -3 26622.1 655.821  27
  -3   2  -3 26804.2 659.262   1
   3   2   3 25523.7 558.708  12
   3  -2   3 24370.1 576.794   7
   3  -2   4 47625.7 1012.57   7
  -3   2  -4 48119.2 1104.19   1
  -3  -2  -4 48760.8 1101.57  27
   3  -2   4 49257.8 1113.11  23
   3   2   4 46019.8 1000.97  19
   3  -2   4 45588.4 1004.92  13
   3   2   4 46036.4 1005.28   5
  -3  -2  -4 47531.3 1099.64   6
   3  -2   4 49050.4 1069.51   6
   3   2   4 46737.9 1001.91  12
   3   2   5 18252.6 411.111  12
   3   2   5 17513.2 412.284  20
   3   2   5 18020.8 408.587  19
   3  -2   5 18281.2 403.883  18
  -3  -2  -5 17767.7 501.257   6
   3  -2   5 19471.6 477.047   6
  -3   2  -5 18652.6 499.891   1
   3  -2   5 18458.0 414.763   7
  -3  -2  -5 18219.6 495.505  27
   3  -2   6 42720.8 923.125  14
  -3  -2  -6 44725.2 1028.01  27
  -3  -2  -6 40757.6 962.746  23
   3   2   6 44531.9 1033.77  24
   3   2   6 43869.1 940.669  20
   3   2   6 45011.9 931.339  19
   3  -2   6 43718.0 927.050  18
  -3   2  -6 44431.0 933.497  17
  -3   2  -6 45397.0 1032.52   1
   3   2   6 44723.4 935.850  12
  -3  -2  -6 44911.0 1048.73   6
   3  -2   6 39929.4 932.012   7
   3  -2   7 30279.2 676.564  14
  -3  -2  -7 33386.4 781.160  27
   3   2   7 32556.0 791.672  24
   3   2   7 32388.9 684.989  19
   3   2   7 31114.9 699.532  20
   3  -2   7 31781.1 682.696  18
  -3   2  -7 32664.1 688.310  17
  -3  -2  -7 31118.8 687.816  14
  -3   2  -7 32548.0 780.433   1
   3   2   7 31824.3 691.318  12
   3   2   7 30335.4 698.591   5
  -3  -2  -7 31565.0 807.300   6
  -3  -2  -8 28029.2 702.352  27
   3   2   8 27644.2 724.363  24
   3   2   8 28397.2 615.780  19
   3   2   8 28967.8 638.849  20
   3  -2   8 27965.2 616.948  18
  -3   2  -8 28368.1 618.916  17
   3  -2   8 28028.6 610.276  14
  -3   2  -8 28594.3 707.824   1
   3   2   8 28194.5 625.232  12
   3   2   8 28527.7 637.082   5
  -3  -2  -8 29166.0 756.238   6
  -3  -2  -9 107919. 2378.07  27
   3   2   9 109895. 2416.58  24
   3   2   9 109751. 2303.96  12
   3   2   9 109141. 2291.17  19
   3   2   9 111489. 2323.48  20
   3  -2   9 108457. 2296.16  18
   3  -2   9 108590. 2288.03  14
   3   2   9 111572. 2320.43   5
  -3  -2  -9 110601. 2468.89   6
  -3   2  -9 109199. 2383.97   1
   3   2  10 58.6041 21.5445  28
   3   2  10 47.9574 12.9621  19
   3   2  10 48.1775 18.8499  20
   3  -2  10 54.2541 14.1970  18
   3   2  10 42.3057 26.6675  24
   3   2  10 41.4730 17.8076  26
   3   2  10 49.1862 20.1533  29
   3  -2  10 70.7267 23.6760  31
   3  -2  10 62.3164 19.9558  30
   3  -2  10 60.2706 12.4879  14
   3   2  10 56.3015 19.9846   5
  -3  -2 -10 104.572 40.5112   6
   3   2  11 2718.59 147.897  24
  -3   2 -11 2818.25 91.7687  16
   3  -2  11 2837.69 92.0975  18
   3   2  11 2737.21 81.3309  19
   3   2  11 2742.54 110.510  20
   3   2  11 2758.79 104.555  28
   3   2  11 2964.40 109.197   5
  -3  -2 -11 2986.04 191.277   6
   3   2  11 2530.97 101.014  30
   3   2  11 2647.35 108.009  29
   3  -2  11 2603.30 106.742  30
   3  -2  11 2717.64 112.323  31
  -3   2 -12 2084.33 75.2713  16
   3   2  12 2133.36 98.5367  20
   3   2  12 2094.51 91.4565   5
  -3  -2 -12 2150.68 168.646   6
   3   2  12 2051.40 80.7133   4
   3   2  12 2120.81 92.0204  30
   3  -2  12 2005.42 98.7743  31
   3  -2  12 2133.84 97.3773  30
   3   2  12 2155.97 98.2819  29
   3   2  12 2192.05 129.338  24
   3   2  13 602.870 66.6387  24
   3   2  13 622.914 54.5693  20
  -3   2 -13 608.455 80.2120   3
   3  -2  13 631.708 53.6739  30
   3   2  13 538.348 47.3413  30
   3   2  13 612.208 53.2320  29
   3   2  13 609.450 48.8799   5
   3   2  13 558.340 39.2236   4
  -3  -2 -13 597.337 94.8146   6
   3  -2  13 571.631 53.6507  31
   3  -2  13 680.468 38.4384  32
   3   2  14 17.9072 21.7084  20
   3   2  14 20.0053 12.6917   4
  -3   2 -14 25.5051 31.8577   3
   3   2  14 33.9610 19.2581  30
   3   2  14 35.7461 22.6019  29
   3  -2  14 52.8584 26.3249  31
   3  -2  14 38.6278 24.4853  30
   3   2  14 23.5364 18.0963   5
  -3  -2 -14 24.3902 33.5324   6
   3  -2  14 36.0073 13.3338  32
   3   2  15 5972.21 202.010  20
  -3   2 -15 6109.31 275.839   3
   3   2  15 6057.88 192.302  30
   3  -2  15 5977.63 200.304  30
   3   2  15 6032.17 201.980  29
  -3  -2 -15 5573.08 308.978   6
   3   2  15 5762.77 184.478   5
   3  -2  15 5486.12 199.272  31
   3   2  16 9506.37 278.718  20
  -3   2 -16 8732.22 351.189   3
   3   2  16 8684.90 261.841  30
   3  -2  16 9752.74 279.530  30
   3   2  16 8799.88 274.160  29
  -3  -2 -16 9345.16 415.306   6
   3   2  16 9182.21 255.972   5
   3  -2  16 9685.97 284.030  31
   3   2  17 2022.08 104.226  20
   3   2  17 1909.25 94.6792  30
   3  -2  17 2226.66 107.448  30
   3   2  17 2042.62 104.522  29
   3   2  17 1957.01 88.3585   5
   3  -2  17 1955.21 104.412  31
  -3   2 -17 1762.81 141.117   3
   3   2  18 785.321 56.4358  30
   3  -2  18 721.524 59.8580  30
   3   2  18 632.180 57.6221  29
   3   2  18 762.175 49.2340   5
   3  -2  19 820.465 60.6939  30
   3   2  19 771.529 59.7152  29
   3   2  20 7314.77 216.486  29
   3  -2  20 7188.98 213.099  30
   3  -2  21 685.869 48.4626  31
   3  -2  21 675.295 47.2302  30
   3   2  21 697.715 49.2861  29
   3   2  22 73.2661 19.4452  29
   3  -2  22 53.6056 15.9126  31
   3  -2  22 49.9814 15.2164  30
   3  -2  23 1055.97 43.6145  31
   3   2  23 1133.59 46.5285  29
  -3  -3  22 82.6746 11.5883  31
  -3   3  21 49.1396 12.9014  29
  -3  -3  21 33.4873 14.1736  31
   3   3 -20 79.2504 15.3580  15
  -3   3  20 59.7184 17.7436  29
  -3  -3  20 90.7239 20.7276  31
  -3   3  20 86.5702 18.2449   5
  -3   3  20 87.2248 18.5702  20
  -3   3  19-7.05192 17.2716  20
   3  -3 -19 2.19643 15.6469  14
   3   3 -19 10.5779 12.1517  15
  -3   3  19 9.19309 16.8868   5
  -3  -3  19 10.4562 14.4869  30
  -3   3  19-28.2950 21.7772  29
  -3  -3  19-10.2752 19.2483  31
  -3   3  18 5.63167 19.4143  20
   3  -3 -18 19.1458 17.0553  13
  -3  -3  18 29.4616 14.1202  10
  -3   3  18 34.0231 21.8542   5
  -3  -3  18 20.2229 18.2419  30
  -3   3  18 33.5437 21.3497  29
   3  -3 -17 558.678 47.4981  13
  -3  -3  17 500.733 33.7232  10
   3   3 -17 480.217 32.0649  16
  -3   3  17 566.139 49.9881  29
  -3  -3  17 477.247 43.2755  30
  -3   3  17 563.057 49.9263  20
  -3   3  16-3.52310 19.0246  20
   3  -3 -16 6.64999 18.6081  13
  -3  -3  16 27.3031 14.2987  10
  -3  -3  16-17.7190 21.4824  30
  -3   3  16 3.43653 19.5608  29
   3   3 -16 13.9250 14.8076  16
  -3  -3  15 2140.37 99.1480  30
  -3   3  15 2290.87 108.172  29
  -3   3  15 2406.40 101.838  12
  -3  -3  15 2297.60 82.6632  10
  -3  -3  15 2065.85 75.9693  11
  -3   3  15 2406.85 111.015  20
   3  -3 -15 2103.11 105.739  13
  -3   3  15 2166.68 110.852   9
   3  -3 -15 1928.23 205.256   6
   3   3 -15 2136.74 83.8028  16
  -3   3  14 904.553 67.3097  29
  -3  -3  14 931.965 63.4671  30
  -3  -3  14 849.358 83.4193   7
  -3  -3  14 1011.88 51.5948  10
  -3  -3  14 945.680 47.3725  11
  -3   3  14 956.927 65.5635  12
   3   3 -14 890.904 91.5606  21
  -3   3  14 969.592 69.9287  20
   3   3 -14 913.803 53.6449  16
  -3   3  14 751.197 64.8713   9
   3  -3 -14 855.922 67.7739  13
   3   3 -14 901.651 111.651   3
  -3   3  13 1813.15 94.7770  12
   3  -3 -13 1712.47 100.185  13
  -3  -3  13 1808.79 123.433   7
   3  -3 -13 1579.33 170.458  23
  -3   3  13 1951.85 145.512  24
   3   3 -13 1838.04 135.870  21
  -3   3  13 1664.30 93.9360  20
   3   3 -13 1904.15 70.6474  17
   3   3 -13 1932.76 81.8850  16
  -3   3  13 1570.07 93.8001   9
  -3  -3  13 2001.17 77.6359  10
  -3  -3  13 1909.60 71.2599  11
   3   3 -13 2037.10 165.728   3
   3  -3 -12 113.856 33.2629  13
  -3  -3  12 119.071 37.1782   7
   3  -3 -12 58.2994 48.0173  23
  -3   3  12 159.422 53.4851  24
   3   3 -12 155.536 44.3966  21
  -3   3  12 119.295 29.1452  20
   3   3 -12 380.961 30.1015  17
   3  -3 -12 405.192 41.1782  15
   3   3 -12 127.441 26.5597  16
  -3  -3  12 129.769 23.1748  10
  -3   3  12 123.702 30.8658   9
  -3  -3  12 182.108 23.5483  11
  -3   3  12 128.301 31.8302  12
   3   3 -12 191.408 58.3866   3
  -3   3  11 65723.5 1480.42  12
   3  -3 -11 63640.7 1485.27  13
  -3  -3  11 67756.4 1559.97   7
   3  -3 -11 65176.3 1725.73  23
  -3   3  11 68366.6 1637.48  24
  -3   3  11 65445.7 1469.58  20
   3   3 -11 69980.6 1433.39  17
   3  -3 -11 67987.3 1467.06  15
   3   3 -11 69253.1 1447.62  16
  -3   3  11 66687.9 1477.37   9
  -3  -3  11 66895.5 1431.66  11
  -3  -3  11 65550.0 1438.25  10
   3   3 -11 64424.7 1619.04   3
  -3   3  10 6854.51 273.968   1
   3   3 -10 6429.39 294.263   3
   3  -3 -10 6545.17 218.370  13
  -3   3  10 6741.68 218.887  12
  -3  -3  10 6609.34 263.709  27
  -3   3  10 6958.03 303.834  25
  -3   3  10 6746.82 316.495  24
   3  -3 -10 6732.62 359.966  23
  -3   3  10 6753.73 206.779  20
   3   3 -10 6812.18 192.115  16
   3   3 -10 7420.26 185.569  17
   3  -3 -10 7168.10 210.499  15
  -3   3  10 6920.50 213.286   9
  -3  -3  10 6533.70 181.312  11
  -3  -3  10 6705.46 187.290  10
  -3  -3  10 6140.88 260.600   7
  -3   3   9 20887.4 624.560   1
   3   3  -9 20841.3 634.003   3
  -3   3   9 20713.1 533.076  12
   3  -3  -9 22309.3 536.446  13
  -3  -3   9 21672.6 496.141  14
  -3  -3   9 21463.3 618.695  27
  -3   3   9 22466.3 688.398  24
   3  -3  -9 22004.4 726.654  23
  -3   3   9 21705.4 646.697  25
  -3   3   9 21943.6 517.554  20
  -3   3   9 19853.0 500.326  17
   3   3  -9 22565.0 495.314  17
   3   3  -9 22264.6 504.793  16
   3  -3  -9 22638.0 523.646  15
  -3   3   9 22388.7 523.963   9
  -3  -3   9 21243.4 493.613  11
  -3  -3   9 22543.0 498.423  10
  -3  -3   9 20214.1 597.465   7
   3   3  -8 4025.06 208.186   3
  -3   3   8 3949.98 218.201   1
  -3  -3   8 4258.37 126.716  14
   3  -3  -8 4267.17 153.380  13
  -3  -3   8 3888.34 209.346  27
  -3   3   8 4066.44 217.996  25
   3  -3  -8 4353.01 264.442  23
  -3   3   8 4230.88 245.779  24
  -3   3   8 4176.84 137.998  20
   3   3  -8 4240.63 126.510  17
   3   3  -8 4204.19 132.265  16
   3  -3  -8 4444.38 146.146  15
  -3   3   8 4336.50 141.892   9
  -3  -3   8 3893.83 190.622   7
  -3  -3   8 4050.38 123.716  11
  -3  -3   8 4283.05 126.271  10
   3  -3  -8 3778.89 254.495   6
  -3  -3   7 19674.5 605.514  27
  -3   3   7 18992.5 589.424  25
   3  -3  -7 21774.9 676.587  23
  -3   3   7 18175.3 607.054   1
   3   3  -7 19099.2 574.110   3
   3   3  -7 20266.5 462.721  17
   3   3  -7 20182.4 468.568  16
   3  -3  -7 19897.8 482.244  15
  -3   3   7 19909.7 473.336   9
  -3  -3   7 20707.0 561.829   7
   3  -3  -7 20365.9 493.734  13
  -3  -3   7 21438.8 463.352  14
   3  -3  -7 20769.4 672.829   6
  -3  -3   6 3082.68 190.588  27
  -3   3   6 2891.17 175.020  25
   3  -3  -6 3299.05 213.905  23
   3   3  -6 3054.05 166.119   3
  -3   3   6 3112.13 197.070   1
   3   3  -6 3090.46 101.927  17
   3  -3  -6 3318.73 117.289  15
  -3  -3   6 3314.45 165.531   7
  -3  -3   6 3257.82 101.845  14
  -3   3   6 3158.81 123.040  12
   3  -3  -6 3162.48 121.214  13
   3  -3  -6 2922.95 203.656   6
  -3  -3   5 39896.1 1040.69  27
   3   3  -5 39146.1 919.889  24
   3  -3  -5 42546.1 1080.44  23
   3   3  -5 39490.4 973.009   3
  -3   3   5 39685.8 1053.99   1
   3   3  -5 39425.9 866.979  17
   3  -3  -5 39908.2 884.661  15
  -3  -3   5 40462.6 974.846   7
  -3   3   5 40952.3 897.873  12
   3  -3  -5 39428.1 891.901  13
  -3  -3   5 39750.1 866.674  14
   3  -3  -5 39819.7 1066.10   6
  -3  -3   4 1002.90 108.193  27
   3   3  -4 1030.71 76.9312  24
   3  -3  -4 973.222 112.782  23
  -3   3   4 927.972 107.402   1
   3   3  -4 1147.97 54.2389  16
   3   3  -4 1166.88 53.1568  17
   3  -3  -4 1012.83 57.7299  15
  -3  -3   4 1200.86 97.3086   7
  -3   3   4 1168.23 64.0833  12
   3  -3  -4 1119.10 62.7473  13
  -3  -3   4 1135.06 52.2053  14
   3   3  -4 1033.44 43.9885   4
   3  -3  -4 1048.29 112.566   6
  -3  -3   4 1215.35 101.362   6
  -3   3   3 9530.72 246.248  12
  -3  -3   3 9206.43 228.976  14
   3  -3  -3 8913.10 244.737  13
   3  -3  -3 8907.82 314.260  27
  -3  -3   3 8986.15 355.393  27
   3  -3  -3 9476.59 368.284  23
   3   3  -3 9175.37 290.518  24
  -3  -3   3 9126.69 228.971  10
   3   3  -3 8958.99 228.090  17
   3   3  -3 9052.19 228.743  16
   3  -3  -3 8893.55 239.822  15
  -3  -3   3 9300.31 319.788   7
  -3   3   3 9314.08 368.391   1
   3  -3  -3 9634.48 364.006   6
   3   3  -3 9025.42 219.496   4
  -3  -3   3 8742.65 317.870   6
   3   3  -2 434.182 55.3934  24
   3  -3  -2 329.149 65.0703  23
   3  -3  -2 444.280 38.1866  13
  -3   3   2 479.210 38.1360  12
   3   3  -2 484.869 33.0704  16
   3  -3  -2 414.472 37.5856  14
  -3  -3   2 510.622 34.0289  14
  -3  -3   2 496.537 65.7443   7
   3  -3  -2 350.284 56.0393  27
   3   3  -2 419.117 28.8180   4
   3  -3  -2 447.056 73.3684   6
   3   3  -2 400.362 29.0316   5
  -3  -3   2 406.826 61.4829   6
   3  -3  -1 4628.67 144.852  13
  -3   3   1 4736.65 141.519  12
   3   3  -1 4313.06 130.590  17
   3   3  -1 4760.07 130.785  16
   3  -3  -1 4806.50 209.443  27
  -3  -3   1 4522.46 132.216  14
   3  -3  -1 4434.18 141.700  14
   3   3  -1 4544.10 128.068   4
   3  -3  -1 4655.35 225.824   6
  -3  -3   1 4294.89 206.753   6
   3   3  -1 4712.99 130.850   5
   3  -3  -1 4485.58 234.336  23
   3   3  -1 4460.40 191.765  24
   3  -3   0 8931.03 346.319  23
   3   3   0 8774.36 298.495  24
  -3   3   0 9843.20 369.168   1
   3   3   0 8717.41 218.330  17
   3   3   0 8767.95 215.107  16
   3  -3   0 9217.49 313.095  27
  -3  -3   0 8923.97 345.356  27
   3  -3   0 8577.24 228.890  14
  -3  -3   0 8388.41 218.796  14
   3  -3   0 8736.72 325.998   6
  -3  -3   0 9129.55 322.891   6
   3   3   0 8659.24 218.111   5
   3   3   0 8407.49 215.702   4
   3  -3   0 8692.32 231.070  13
  -3   3   0 8283.52 224.440  12
   3  -3   1 13877.2 330.631  13
  -3  -3  -1 13320.6 449.463  27
   3  -3   1 13634.4 455.524  23
   3   3   1 14053.7 416.812  24
  -3   3  -1 13393.1 320.323  12
   3   3   1 13348.1 309.815  16
   3   3   1 13166.0 314.053  17
  -3  -3  -1 13261.8 317.353  14
   3  -3   1 13049.6 323.696  14
  -3   3  -1 14031.4 464.348   1
   3   3   1 13152.4 317.176   5
   3  -3   1 13405.6 430.845   6
  -3  -3  -1 12892.8 426.128   6
   3   3   1 12822.0 314.716   4
   3  -3   2 11413.7 286.376  13
  -3  -3  -2 11916.8 406.480  27
   3  -3   2 10465.5 361.673  27
   3   3   2 11927.5 377.153  24
  -3   3  -2 11194.5 275.066  12
   3   3   2 11352.0 266.397  16
   3   3   2 11138.1 271.431  17
   3  -3   2 11338.7 273.259  18
   3  -3   2 11197.1 280.305  14
  -3  -3  -2 11188.4 276.559  14
   3  -3   2 11108.3 331.295   7
  -3   3  -2 11780.1 412.875   1
   3   3   2 11178.1 277.917   5
  -3  -3  -2 11609.1 390.438   6
   3  -3   2 11646.6 381.584   6
  -3   3  -3 4435.11 228.305   1
   3  -3   3 3980.59 131.204  13
  -3  -3  -3 4219.55 215.919  27
   3   3   3 4142.04 201.730  24
   3   3   3 4178.28 130.051  19
   3  -3   3 4196.44 120.913  18
   3   3   3 4172.07 114.301  16
   3   3   3 4151.16 120.649  17
  -3   3  -3 4315.05 132.455  17
  -3  -3  -3 4288.66 126.537  14
   3  -3   3 4426.17 129.373  14
   3  -3   3 3876.15 156.391   7
  -3   3  -3 4085.37 120.655  12
   3  -3   3 3945.53 114.265  10
   3   3   3 4176.69 128.928   5
  -3  -3  -3 4167.21 210.648   6
   3  -3   3 4184.32 196.884   6
  -3   3  -4 1442.04 124.617   1
   3  -3   4 1433.94 66.6801  13
  -3  -3  -4 1375.36 118.346  27
   3   3   4 1345.88 111.283  24
   3   3   4 1397.65 63.1847  19
   3   3   4 1324.00 55.2401  17
   3  -3   4 1271.74 53.8445  18
  -3   3  -4 1293.52 62.9237  17
  -3  -3  -4 1350.49 60.7202  14
   3  -3   4 1269.26 58.9091  14
   3  -3   4 1309.74 76.6579   7
   3  -3   4 1326.30 51.1178  10
  -3  -3  -4 1505.74 123.229   6
   3   3   4 1264.42 62.9050   5
   3  -3   4 1274.81 102.368   6
   3   3   5 1743.77 76.3566   5
  -3  -3  -5 1704.33 136.452   6
   3  -3   5 1869.32 122.370   6
  -3  -3  -5 1757.01 133.890  27
   3   3   5 1916.41 135.234  24
   3  -3   5 1878.43 62.4639  10
   3   3   5 1759.10 73.2728  19
  -3   3  -5 1769.06 75.2351  17
   3  -3   5 1723.96 65.3124  18
   3   3   5 1936.64 67.1654  17
  -3  -3  -5 1754.58 72.7609  14
   3  -3   5 1785.85 69.9371  14
  -3   3  -5 1737.93 135.725   1
  -3  -3  -6 11.8594 11.9828  14
   3  -3   6 24.0384 12.1298  14
  -3  -3  -6 23.0199 28.7511  27
  -3   3  -6 55.8580 29.8990   1
   3   3   6 31.3317 14.7158  19
   3  -3   6 23.9226 11.3337  18
  -3   3  -6 8.05364 14.6506  17
   3   3   6 18.1983 11.0634  17
   3  -3   6 18.9140 9.40092  10
   3   3   6 25.6139 16.2362   5
  -3  -3  -6-8.94061 26.2798   6
   3  -3   7 2008.18 87.7730  31
  -3  -3  -7 2351.96 88.8220  14
  -3   3  -7 2314.91 152.911   1
   3  -3   7 2456.74 81.7585  14
  -3  -3  -7 2463.05 153.478  27
   3   3   7 2217.46 153.104  24
   3   3   7 2299.96 84.2425  19
   3  -3   7 2325.08 78.2332  18
  -3   3  -7 2377.83 88.0624  17
   3  -3   7 2301.64 73.4388  10
  -3  -3  -7 2274.78 164.925   6
   3   3   7 2293.39 95.4606   5
   3  -3   8 5051.70 142.401  14
  -3  -3  -8 5013.23 229.380  27
   3   3   8 5316.45 250.669  24
   3   3   8 5252.96 147.515  19
  -3   3  -8 5287.11 152.528  17
   3  -3   8 5024.11 161.818  31
  -3  -3  -8 5362.38 157.418  14
  -3  -3  -8 5124.61 266.306   6
   3   3   8 5651.60 170.858   5
  -3   3  -8 5258.16 237.361   1
  -3   3  -9 48.6299 28.8843   1
   3  -3   9 11.2211 17.7461  31
  -3  -3  -9 59.3849 28.2787  27
   3   3   9 52.8807 14.6528  19
  -3   3  -9 27.6880 15.5993  17
  -3  -3  -9 32.3782 31.7285   6
   3  -3   9 39.2447 12.7472  14
  -3  -3  -9 22.2211 15.1586  14
   3   3   9 50.7769 31.7146  24
   3  -3  10 5098.10 140.803  14
   3   3  10 5103.76 246.043  24
   3   3  10 5055.84 139.653  19
  -3   3 -10 5093.80 145.723  17
   3   3  10 5138.39 159.860  29
  -3  -3 -10 5370.89 158.468  14
  -3  -3 -10 5722.32 293.013   6
   3  -3  10 5089.47 171.117  31
   3   3  11 12959.8 444.227  24
   3   3  11 13210.8 309.754  19
  -3   3 -11 14274.4 334.271  16
   3   3  11 13206.8 341.780  29
   3  -3  11 13180.4 315.305  14
  -3  -3 -11 13696.8 517.384   6
   3   3  11 13052.5 338.882   4
   3  -3  11 14025.4 359.647  31
  -3   3 -12 4125.86 128.086  16
   3  -3  12 3860.66 149.016  31
   3   3  12 3867.81 204.821  24
   3   3  12 3616.13 136.162  29
   3   3  12 3960.56 146.357   5
  -3  -3 -12 3963.88 255.734   6
   3   3  12 3771.72 132.851   4
   3   3  13 331.926 36.2437   4
  -3  -3 -13 381.226 82.3655   6
  -3   3 -13 324.333 70.4901   3
  -3   3 -13 344.859 32.6317  16
   3  -3  13 431.048 48.8527  31
   3   3  13 507.280 71.3150  24
   3   3  13 383.672 42.2611  29
   3   3  14 26.4469 23.8237  24
   3  -3  14 57.3931 15.6540  32
  -3   3 -14 48.1141 17.1058  16
   3   3  14 88.5125 21.5122   4
  -3   3 -14 29.0631 34.8882   3
   3  -3  14 52.3029 24.8804  31
   3   3  14 41.2821 21.6646  29
   3   3  14 73.2857 26.8338   5
  -3  -3 -14 26.2817 33.4644   6
   3  -3  15 3614.66 146.444  31
  -3   3 -15 3889.80 223.755   3
   3   3  15 3674.09 138.514   5
   3   3  15 3632.17 117.659   4
   3   3  15 3611.89 137.735  29
   3   3  16 2165.92 97.1843   5
   3   3  16 2135.52 98.6623  29
   3  -3  16 2094.68 104.311  31
   3   3  17 10.3341 17.8077   5
   3  -3  17 29.7735 23.3148  31
   3   3  17-5.72662 18.5810  29
   3   3  18 8.48644 15.5978   5
   3   3  18 55.6990 19.6941  29
   3  -3  18 29.4933 20.3356  31
   3   3  19 794.437 43.3607   5
   3  -3  19 893.340 56.0603  31
   3   3  19 783.847 48.4018  29
   3  -3  20 274.550 29.4064  31
   3  -3  21 41.9066 13.3742  31
  -3  -4  19 1378.33 47.7433  31
   3   4 -18 273.723 22.7530  15
  -3   4  18 322.044 27.8798   5
  -3  -4  18 266.766 24.9158  31
  -3   4  17 30.3609 12.8895   4
  -3  -4  17 35.9328 17.1393  31
  -3  -4  17 29.3618 10.5811  10
   3   4 -17 15.2891 10.0410  16
   3  -4 -17 15.1991 13.8285  14
  -3   4  17 31.6381 16.2619   5
  -3  -4  16 2365.93 93.7449  31
  -3  -4  16 2273.37 73.8959  10
  -3   4  16 2272.17 96.6910   5
   3   4 -16 2418.37 77.3692  16
   3  -4 -16 2329.10 95.7115  14
   3  -4 -15-3.06295 19.6206  14
   3  -4 -15 16.4996 15.4917  13
   3   4 -15 8.05627 13.7058  16
  -3  -4  15 13.3887 11.5580  10
  -3  -4  15 16.0126 18.3958  31
  -3   4  15 6.19683 19.5849   5
  -3   4  15 4.36697 14.8793  12
   3  -4 -14 294.808 36.4167  13
   3  -4 -14 350.334 43.6278  14
  -3  -4  14 346.670 27.8682  10
  -3   4  14 344.271 37.8522  12
  -3   4  14 417.885 45.7934   5
   3   4 -14 410.525 34.3528  16
   3  -4 -13 9.83350 18.6572  13
   3  -4 -13-3.92960 25.1721  14
   3   4 -13 10.4594 11.1990  17
  -3   4  13 6.36369 20.1128  12
  -3  -4  13 28.8008 15.5496  10
  -3   4  13 15.0001 20.9856   5
   3   4 -13 12.6235 15.7668  16
   3  -4 -12 29.2577 28.1743  14
   3  -4 -12 114.270 31.0701  13
  -3   4  12 81.6466 26.8829  12
  -3  -4  12 65.2653 15.1587  11
   3   4 -12 47.7659 16.0026  17
  -3  -4  12 62.7266 17.8201  10
   3   4 -12 83.6424 21.1780  16
  -3   4  12 19.5444 23.3664   5
  -3   4  11 2606.35 121.518   5
  -3   4  11 2639.41 190.104  24
   3   4 -11 2405.45 86.7689  19
   3   4 -11 2573.69 89.6593  17
   3  -4 -11 2247.09 112.194  13
  -3  -4  11 2450.70 91.8934  10
  -3  -4  11 2465.36 84.3770  11
  -3   4  11 2372.35 115.131  12
   3  -4 -11 2391.56 121.170  14
   3   4 -11 2575.89 98.9833  16
   3  -4 -10 306.453 86.8575   6
  -3   4  10 210.950 37.8625   5
  -3  -4  10 268.761 51.7642   7
  -3   4  10 391.550 81.9835  24
   3  -4 -10 313.037 79.8283  23
   3   4 -10 260.913 29.4587  19
   3   4 -10 292.221 29.8778  17
   3  -4 -10 251.945 39.4942  13
   3  -4 -10 317.678 46.7126  14
   3   4 -10 327.841 66.2628   3
  -3  -4  10 277.656 27.3233  11
  -3   4  10 278.530 42.9541  12
  -3  -4  10 265.217 30.4396  10
   3   4 -10 314.494 34.7614  16
  -3   4   9 329.388 67.5823   1
   3   4  -9 310.076 66.0180   3
  -3  -4   9 313.621 62.0402  27
  -3   4   9 417.578 89.4461  24
  -3   4   9 305.450 63.1102  25
   3  -4  -9 464.886 96.9070  23
   3   4  -9 269.327 32.7037  19
   3   4  -9 340.572 33.1450  17
  -3   4   9 429.699 37.2382  17
   3   4  -9 333.858 36.3841  16
  -3  -4   9 392.987 34.6118  14
   3  -4  -9 292.388 45.4255  14
   3  -4  -9 318.410 41.8320  13
  -3  -4   9 309.462 32.7224  10
  -3  -4   9 342.312 31.5605  11
   3  -4  -9 262.268 81.9779   6
  -3   4   9 322.813 43.9800   5
  -3  -4   9 320.596 58.3859   7
   3  -4  -8 3250.83 138.766  14
   3   4  -8 2713.58 179.303   3
  -3   4   8 2579.33 190.077   1
  -3  -4   8 3386.48 110.846  14
   3  -4  -8 3015.74 129.587  13
  -3  -4   8 2680.47 184.890  27
  -3   4   8 2688.00 214.339  24
   3  -4  -8 3044.47 238.955  23
  -3   4   8 2942.87 195.249  25
   3   4  -8 3122.33 113.068  19
   3   4  -8 3187.79 108.774  17
  -3   4   8 2812.26 111.354  17
  -3  -4   8 3253.61 106.597  11
  -3  -4   8 3342.97 110.230  10
  -3   4   8 3218.63 131.115   5
  -3  -4   8 2971.19 175.531   7
   3  -4  -8 2622.70 229.863   6
   3  -4  -7 5895.60 203.327  14
  -3  -4   7 6020.36 257.514   7
   3   4  -7 5354.33 259.106   3
  -3   4   7 5725.34 302.926   1
   3  -4  -7 6311.68 202.601  13
  -3  -4   7 6415.86 174.104  14
  -3  -4   7 5854.73 294.347  27
  -3   4   7 5798.86 282.709  25
   3  -4  -7 5826.79 330.422  23
   3   4  -7 5961.82 179.741  19
  -3   4   7 5704.01 161.601  19
  -3   4   7 5754.04 183.558  17
   3   4  -7 6087.91 174.065  17
  -3  -4   7 6174.90 173.012  10
  -3  -4   7 5987.45 168.775  11
  -3   4   7 6513.57 211.110  12
   3  -4  -7 5732.66 336.568   6
  -3   4   7 5927.53 192.110   5
   3   4  -6 9.41095 17.9668  16
  -3  -4   6 6.10107 16.3708  10
  -3   4   6 12.2136 33.5786   1
   3   4  -6 78.2746 39.0079   3
  -3  -4   6 4.08978 15.0271  14
   3  -4  -6 20.3077 19.8966  13
   3  -4  -6-11.0296 24.7595  14
  -3  -4   6-11.1455 32.7578  27
  -3   4   6-9.62480 33.1710  25
   3  -4  -6-13.6220 37.4507  23
  -3   4   6 27.9231 16.4518  19
   3   4  -6 26.2641 20.6058  19
  -3   4   6 2.98723 18.6259  17
   3   4  -6 45.3840 20.0873  17
  -3   4   6 18.7563 22.0515  12
  -3  -4   6 22.4512 29.0976   7
  -3   4   6 2.89259 19.9391   5
   3  -4  -6 42.5943 41.7293   6
   3  -4  -5 3716.23 143.241  14
  -3  -4   5 3505.38 190.221   7
   3   4  -5 3540.93 188.740   3
  -3   4   5 3290.13 233.920   1
  -3  -4   5 3358.01 226.166  27
  -3   4   5 3175.53 240.509  24
   3  -4  -5 3422.62 244.209  23
  -3   4   5 3504.56 212.187  25
   3   4  -5 3589.92 129.776  19
   3   4  -5 3616.82 121.247  17
  -3   4   5 3460.19 133.785  17
   3   4  -5 3752.39 125.179  16
   3  -4  -5 3658.04 139.747  13
  -3  -4   5 3729.23 119.944  14
  -3   4   5 3614.66 144.569  12
  -3  -4   5 3489.92 118.859  10
  -3   4   5 3781.51 129.438   5
   3  -4  -5 3220.74 239.759   6
  -3  -4   4 2286.23 151.440   7
  -3   4   4 2266.31 193.054   1
   3   4  -4 2107.25 137.973   3
   3  -4  -4 2374.56 194.928  23
  -3   4   4 2090.34 191.123  24
  -3   4   4 2296.42 168.109  25
   3   4  -4 2282.05 97.4998  19
   3   4  -4 2149.94 88.7137  16
   3   4  -4 2151.98 87.3628  17
  -3   4   4 2285.12 102.626  17
  -3  -4   4 1991.84 174.489  27
  -3  -4   4 2197.37 86.3601  14
   3  -4  -4 2133.77 100.575  13
   3   4  -4 2244.93 75.2353   4
  -3   4   4 2138.74 88.4115   5
   3  -4  -4 2218.30 188.724   6
  -3   4   4 2222.21 103.745  12
   3   4  -3 318.130 53.7463   3
  -3   4   3 464.259 93.8393   1
  -3  -4   3 336.616 75.3973  27
   3  -4  -3 399.939 83.5572  23
  -3   4   3 318.817 83.2236  24
   3   4  -3 333.922 53.2273  24
   3   4  -3 400.656 41.8759  19
  -3   4   3 405.655 42.8640  17
   3   4  -3 431.473 37.0105  16
   3  -4  -3 331.909 39.0049  13
  -3  -4   3 457.039 37.1068  14
  -3   4   3 432.502 43.4257  12
   3   4  -3 428.412 30.8468   4
   3  -4  -3 329.175 77.4916   6
  -3  -4   3 393.727 66.5263   7
  -3  -4   3 315.141 65.3348   6
  -3  -4   2 2941.27 181.104   7
   3   4  -2 3046.61 158.847   3
  -3  -4   2 2915.58 212.465  27
  -3   4   2 2996.08 221.108  24
   3  -4  -2 3145.18 219.985  23
   3   4  -2 2998.82 166.751  24
   3   4  -2 3028.45 119.042  19
  -3   4   2 3168.22 123.909  17
   3   4  -2 3255.13 110.393  16
   3  -4  -2 2803.73 204.775   6
   3   4  -2 3212.07 101.469   4
  -3  -4   2 2832.44 186.566   6
  -3   4   2 3167.76 121.449  12
   3  -4  -2 3233.41 124.153  13
  -3  -4   2 2968.59 107.042  14
   3  -4  -1 15140.6 387.889  13
   3   4  -1 15801.6 362.326   4
   3  -4  -1 15664.6 541.258   6
  -3  -4   1 14034.8 496.462   6
   3  -4  -1 14826.7 548.585  23
  -3   4   1 14652.1 550.984  24
   3   4  -1 15135.2 471.581  24
   3   4  -1 15629.0 386.502  19
   3   4  -1 15140.7 370.955  17
   3   4  -1 15505.9 368.003  16
  -3   4   1 15254.5 388.591  17
  -3  -4   1 14685.4 497.391   7
  -3   4   1 15199.7 382.145  12
  -3  -4   1 14959.7 368.475  14
   3  -4  -1 15112.4 386.383  14
  -3  -4   0 2652.14 100.507  14
   3  -4   0 2605.69 107.741  14
   3  -4   0 2512.06 158.327   7
  -3  -4   0 2482.62 172.464   7
  -3   4   0 2853.70 214.403   1
   3  -4   0 2632.48 109.488  13
  -3  -4   0 2848.66 204.765  27
   3  -4   0 2375.18 187.763  23
  -3   4   0 2826.80 203.978  24
   3   4   0 2857.05 169.987  24
   3   4   0 2653.02 109.147  19
   3   4   0 2829.09 101.777  17
   3  -4   0 2828.30 102.693  18
   3   4   0 2864.67 98.9476  16
  -3   4   0 2827.90 106.754  12
   3   4   0 2810.85 97.6477   4
   3   4   0 2737.97 96.7738   5
   3  -4   0 2451.11 185.940   6
  -3  -4   0 2636.55 182.177   6
   3  -4   1 1605.57 81.3268  13
  -3  -4  -1 1425.83 146.520  27
  -3   4  -1 1612.53 148.575  24
   3   4   1 1491.57 125.080  24
  -3   4  -1 1472.30 71.9838  12
   3  -4   1 1633.58 71.0095  18
   3   4   1 1677.21 73.1901  17
  -3   4  -1 1583.62 81.2325  17
   3   4   1 1553.56 67.3785  16
  -3   4  -1 1786.96 166.803   1
   3  -4   1 1439.56 113.304   7
  -3  -4  -1 1470.46 134.935   7
   3  -4   1 1561.38 77.9262  14
  -3  -4  -1 1540.27 71.8697  14
   3   4   1 1596.04 70.9810   4
  -3  -4  -1 1682.17 143.714   6
   3  -4   1 1254.48 129.150   6
   3   4   1 1644.29 71.4435   5
   3  -4   2 541.560 46.8140  13
  -3  -4  -2 391.973 80.5914  27
  -3   4  -2 587.560 89.4279  24
   3   4   2 564.445 81.5091  24
   3   4   2 533.668 46.8750  19
   3   4   2 577.705 41.5994  17
   3  -4   2 651.931 41.8775  18
  -3   4  -2 579.522 48.1422  17
   3   4   2 496.196 35.9178  16
   3  -4   2 636.877 46.5748  14
  -3  -4  -2 566.154 43.0652  14
  -3   4  -2 599.796 98.0206   1
  -3   4  -2 543.893 40.7578  12
   3  -4   2 534.038 37.8410  10
  -3  -4  -2 579.726 90.0699   6
   3   4   2 558.902 42.7073   4
   3  -4   2 483.023 78.9418   6
   3   4   2 491.140 40.8807   5
  -3  -4  -3 24841.7 749.493  27
  -3   4  -3 24155.7 712.051  24
   3   4   3 24610.9 709.012  24
   3   4   3 23259.4 567.999  19
   3  -4   3 24133.1 547.199  18
   3   4   3 25164.0 555.712  17
  -3   4  -3 23411.7 569.433  17
  -3  -4  -3 23397.7 558.874  14
   3  -4   3 24518.5 563.687  14
  -3   4  -3 23475.4 750.993   1
   3  -4   3 25174.1 547.000  10
   3   4   3 23934.2 561.964   4
  -3  -4  -3 23838.4 726.633   6
   3   4   3 24951.6 564.091   5
   3  -4   3 24458.4 711.348   6
  -3  -4  -4 869.261 109.756  27
  -3   4  -4 859.321 97.9033  24
   3   4   4 936.689 108.394  24
   3   4   4 1029.13 61.2917  19
   3   4   4 1061.24 55.5115  17
  -3   4  -4 1028.75 63.0015  17
   3  -4   4 953.662 56.8730  14
  -3  -4  -4 1125.01 60.4568  14
  -3   4  -4 986.626 120.439   1
   3  -4   4 1016.23 49.3262  10
  -3  -4  -4 1133.90 123.559   6
   3   4   4 1095.83 61.9123   5
   3  -4   4 1064.25 110.911   6
   3   4   4 914.067 58.7833   4
   3  -4   5 9135.87 240.173  14
  -3  -4  -5 8737.10 369.365  27
   3   4   5 9106.40 367.891  24
   3   4   5 8647.63 244.285  19
   3   4   5 9116.98 232.304  17
  -3   4  -5 9059.22 248.684  17
  -3  -4  -5 8999.05 243.824  14
  -3   4  -5 8603.06 376.067   1
   3  -4   5 9257.98 224.826  10
  -3  -4  -5 8999.52 385.930   6
   3   4   5 9084.15 249.619   5
   3   4   5 8963.24 247.998   4
   3  -4   6 1236.29 61.4462  14
  -3  -4  -6 1007.70 113.276  27
   3   4   6 1286.24 127.204  24
   3   4   6 1380.24 67.7387  19
  -3   4  -6 1300.53 69.0655  17
   3   4   6 1284.75 57.6951  17
  -3  -4  -6 1379.55 68.8665  14
  -3   4  -6 1189.65 123.228   1
   3  -4   6 1335.09 54.7609  10
  -3  -4  -6 1003.95 120.878   6
   3   4   6 1206.91 70.1486   5
   3   4   6 1265.54 70.2794   4
  -3  -4  -7 59.0013 42.5055   6
   3   4   7 73.6757 26.2123   5
   3   4   7 81.8823 21.1830  19
  -3   4  -7 92.2274 23.3055  17
   3  -4   7 79.7577 19.9717  14
  -3  -4  -7 81.1695 21.7455  14
   3   4   7 66.5017 25.1511   4
  -3   4  -7 75.8693 36.9064   1
  -3  -4  -7 54.0695 32.4767  27
  -3  -4  -8 4090.37 217.729  27
   3   4   8 4191.30 238.004  24
   3   4   8 4224.91 131.909  19
  -3   4  -8 4134.06 144.055  16
  -3   4  -8 4397.75 138.637  17
   3  -4   8 4367.55 130.353  14
  -3  -4  -8 4212.80 140.222  14
   3   4   8 4467.66 154.255   5
  -3  -4  -8 4565.03 267.650   6
  -3   4  -8 3994.52 221.717   1
   3   4   9 1.71880 14.8357  19
  -3   4  -9 8.49348 15.7569  17
   3  -4   9 3.46112 13.0913  14
  -3  -4  -9-9.63411 15.4277  14
  -3   4  -9-2.57826 20.2266  16
  -3  -4  -9 24.8238 34.1228   6
   3   4   9-3.19229 21.4974   5
   3   4   9 19.8591 39.9608  24
   3  -4  10 10.2446 16.4053  31
   3   4  10 9.51231 31.2568  24
   3   4  10 2.97776 11.9838  19
  -3   4 -10-5.71353 16.5573  17
  -3   4 -10-7.37361 17.8778  16
  -3  -4 -10-25.1629 39.2203   6
   3   4  10-13.0683 26.0760   5
  -3  -4 -10 9.22572 15.5319  14
   3  -4  10 5.00588 12.5031  14
   3   4  10 14.0832 20.4875   4
   3  -4  11 78.1585 16.9693  14
   3   4  11 97.9765 42.4326  24
   3   4  11 39.2422 24.3016   5
  -3   4 -11 36.9556 19.5410  16
  -3   4 -11 83.7466 17.6152  17
   3  -4  11 42.7423 20.0589  31
   3   4  11 54.2988 21.8906   4
   3   4  12 3.21250 23.6045   5
  -3   4 -12 2.12197 15.7472  16
   3  -4  12 16.2802 18.7028  31
   3   4  12 10.1723 17.1261   4
   3  -4  13 4850.44 160.068  31
  -3   4 -13 5074.08 147.229  16
   3   4  13 5114.82 155.915   4
   3  -4  14-2.56674 15.7788  31
  -3   4 -14 1.62614 14.1373  16
   3   4  14 1.97665 14.5236   4
   3   4  15 196.041 29.2509   5
   3   4  15 192.663 22.6705   4
   3  -4  15 191.399 28.1684  31
  -3   4 -15 190.247 20.3352  16
   3  -4  16 18.7066 15.7311  31
   3   4  16 30.3264 18.0136   5
   3  -4  17 4023.98 112.059  34
   3  -4  17 3642.28 116.861  31
   3   4  17 3874.97 118.316   5
   3  -4  18 788.897 39.0785  31
  -3   5  14 640.412 35.4548   4
   3   5 -14 653.416 30.9926  16
  -3   5  13 993.891 51.8895   5
  -3  -5  13 1025.02 39.1931  10
   3   5 -13 1089.80 45.1644  16
   3  -5 -13 934.461 51.4941  14
   3   5 -12 4700.53 122.532  17
   3   5 -12 4871.48 132.623  16
   3  -5 -12 4483.85 146.713  14
  -3   5  12 4360.67 142.306   5
  -3  -5  12 4957.21 124.478  10
   3   5 -11 42.3370 13.6875  17
   3   5 -11 63.5709 17.1279  16
  -3  -5  11 33.4764 12.7919  10
   3  -5 -11 50.9546 21.0567  14
  -3   5  11 28.6607 17.0361   5
  -3  -5  10 1434.67 57.5284  10
   3   5 -10 1343.09 56.0265  17
   3   5 -10 1402.71 54.4195  19
   3  -5 -10 1272.87 73.0908  14
   3  -5 -10 1156.92 61.3172  13
  -3   5  10 1205.84 67.4574   5
   3   5  -9 256.294 25.7643  17
   3   5  -9 246.105 25.6162  19
   3  -5  -9 209.331 33.1242  14
  -3  -5   9 249.831 26.1931  14
   3  -5  -9 217.821 29.7039  13
  -3   5   9 170.296 28.6001   5
  -3   5   9 208.774 32.7179  12
  -3  -5   9 236.775 25.5378  10
  -3  -5   8 2340.22 85.2898  10
  -3   5   8 2104.03 102.560  12
   3   5  -8 2333.12 84.0765  17
   3   5  -8 2449.83 87.4191  19
   3   5  -8 2276.78 88.2512  16
   3  -5  -8 2263.22 103.722  14
  -3  -5   8 2401.96 84.6931  14
   3  -5  -8 2329.82 97.1389  13
  -3   5   8 2108.01 89.8214   5
   3   5  -7 2437.29 92.2136  19
  -3   5   7 2310.73 89.5053  17
   3   5  -7 2468.94 89.1813  17
   3  -5  -7 2422.25 107.174  14
   3   5  -7 2432.30 93.2929  16
  -3  -5   7 2471.87 87.7989  14
   3  -5  -7 2280.01 99.4576  13
  -3   5   7 2499.72 110.929  12
  -3  -5   7 2570.23 89.8036  10
  -3  -5   7 2333.75 82.7575  11
   3   5  -6 32.4964 22.7601  19
   3   5  -6 43.4590 19.2626  17
  -3   5   6 14.3612 17.0588  17
   3   5  -6 26.0738 18.2103  16
  -3  -5   6 35.6227 16.0736  10
   3  -5  -6 25.4927 22.7064  14
  -3  -5   6 27.4265 15.9045  14
   3  -5  -6 16.7940 18.4021  13
  -3  -5   6 18.4689 14.5014  11
  -3   5   6 16.5298 21.4593  12
  -3   5   5 929.429 58.7606  17
   3   5  -5 985.329 54.5288  17
  -3  -5   5 979.789 52.3097  10
  -3   5   5 1052.59 67.1837  12
  -3  -5   5 984.110 50.3851  11
   3   5  -5 832.057 52.3560  16
   3  -5  -5 943.781 63.2418  14
  -3  -5   5 928.034 50.4494  14
   3  -5  -5 1025.31 63.6190  13
   3  -5  -5 815.824 55.3391  18
  -3   5   5 889.091 49.2689  19
   3   5  -5 870.990 56.5718  19
  -3   5   4 3539.49 131.530  17
   3  -5  -4 3476.50 124.683  18
  -3  -5   4 3776.09 119.718  10
   3   5  -4 3730.08 123.371  16
   3  -5  -4 3334.31 129.603  13
  -3  -5   4 3529.00 116.898  14
  -3   5   4 3629.75 122.026  19
   3   5  -4 3708.38 130.951  19
  -3   5   3 2148.84 91.9512  16
   3  -5  -3 2292.83 91.9717  18
  -3   5   3 2171.66 100.019  17
  -3   5   3 2332.51 101.359  12
  -3  -5   3 2190.09 87.3289  10
   3   5  -3 2346.11 90.9348  16
  -3  -5   3 2529.87 90.0228  14
   3  -5  -3 2289.96 99.6404  13
  -3   5   3 2243.47 94.3059  19
   3   5  -3 2437.99 101.582  19
   3   5  -2 5109.45 164.717  19
   3   5  -2 4980.44 151.601  17
  -3   5   2 5179.34 168.682  17
   3  -5  -2 4890.80 148.985  18
   3  -5  -2 4792.50 148.953  10
   3   5  -2 5040.36 150.658  16
  -3  -5   2 5066.67 148.670  14
   3   5  -2 4702.07 133.793   4
   3   5  -1 6356.81 195.323  19
  -3   5   1 6711.13 200.970  17
   3  -5  -1 6272.19 176.465  18
   3   5  -1 6512.13 184.253  17
   3   5  -1 6359.73 169.229   4
   3  -5  -1 6400.77 178.946  10
  -3  -5   1 6338.16 179.250  14
   3  -5  -1 6046.84 191.397  14
   3   5  -1 6272.43 178.703  16
   3  -5   0 539.479 39.1915  10
   3   5   0 580.763 37.9261   4
   3   5   0 599.657 44.0129  17
   3   5   0 545.746 39.6064  16
   3  -5   0 563.670 46.5979  14
  -3  -5   0 619.604 43.2245  14
  -3  -5  -1 8.42639 15.7869  14
   3  -5   1-1.75019 14.7767  34
  -3   5  -1 22.0184 21.4032  16
   3   5   1 10.8213 16.2188  17
   3   5   1 11.2430 13.7704   4
  -3  -5  -1-11.3607 31.2339  27
   3  -5   1 14.1547 13.8827  10
  -3  -5  -2 4945.40 160.117  10
   3  -5   2 5234.29 145.650  10
  -3   5  -2 5524.46 170.526  17
   3   5   2 5507.07 157.344  17
  -3   5  -2 5500.33 170.561  16
   3   5   2 5177.58 166.556  19
   3  -5   2 5298.86 161.185  14
  -3  -5  -2 5104.89 155.279  14
   3  -5   2 4972.97 149.760  34
   3   5   2 5192.94 153.525   4
  -3   5  -3 362.096 38.1674  16
  -3   5  -3 441.259 40.9387  17
   3   5   3 307.493 31.1795  17
  -3  -5  -3 343.136 36.7458  10
  -3  -5  -3 467.792 37.6597  14
   3  -5   3 364.881 34.9740  14
   3   5   3 343.916 38.2057  19
   3   5   3 375.819 34.7219   4
  -3  -5  -4 5469.37 164.092  14
   3  -5   4 5923.72 167.150  14
   3   5   4 5648.90 171.605  19
   3   5   4 6064.27 170.176   4
   3   5   4 5639.28 165.832   5
   3   5   4 5243.25 156.981  17
  -3   5  -4 5860.30 175.546  17
  -3   5  -4 5747.11 176.668  16
  -3   5  -5 498.786 43.5861  17
   3   5   5 482.060 40.0871  19
   3  -5   5 535.188 38.7184  14
  -3  -5  -5 528.390 39.9238  14
   3   5   5 519.137 41.4448   5
   3   5   5 550.858 42.8379   4
  -3   5  -6 631.019 45.5322  17
   3   5   6 706.910 45.2155  19
   3  -5   6 706.029 42.5273  14
  -3  -5  -6 598.643 42.1262  14
   3   5   6 783.675 50.7105   4
   3   5   6 681.255 48.0928   5
   3   5   7 13.8170 16.2294   4
   3   5   7-3.42005 14.2152  19
  -3  -5  -7 1.88668 13.4403  14
   3  -5   7 3.29428 12.2230  14
  -3   5  -7 6.91837 17.2800  16
  -3   5  -7-4.02562 16.8624  17
   3   5   7 4.69769 17.7686   5
   3   5   8 427.837 30.0928  19
  -3   5  -8 433.879 33.9482  17
  -3   5  -8 378.566 35.8294  16
  -3  -5  -8 379.820 31.3349  14
   3   5   8 402.217 37.1175   4
   3   5   8 412.630 38.0397   5
   3  -5   8 416.139 30.1349  14
  -3   5  -9 738.264 41.4436  17
  -3   5  -9 725.875 46.6982  16
   3   5   9 833.231 50.6112   4
   3   5   9 806.276 52.0741   5
   3  -5   9 737.378 39.3253  14
  -3   5 -10 2711.91 85.9217  17
  -3   5 -10 2721.09 94.9389  16
  -3   5 -11 981.058 48.7479  16
   3   5  11 1026.44 56.3686   5
   3  -5  12 1884.66 63.6925  32
   3   5  12 1903.68 77.1380   5
   3   5  12 1754.48 69.1148   4
  -3   5 -12 1829.18 66.5847  16
   3  -5  13-6.35724 13.7180  34
  -3   5 -13-5.55075 10.7597  16
   3   5  13 1.29570 10.8547   4
   3   5  13 6.96142 12.2652   5
   3   5  14 89.0735 16.5241   5
   3  -5  15 282.409 20.4759  34
   3  -6  -6 542.855 33.4289  14
   3   6  -6 547.600 29.0039  17
   3   6  -5 199.696 19.0924  19
  -3  -6   5 163.639 17.5007  10
  -3  -6   5 211.780 18.5361  14
   3  -6  -5 189.533 20.8001  14
   3   6  -4 306.721 24.5201  19
  -3  -6   4 282.224 21.4315  14
  -3  -6   4 283.904 21.9757  10
   3   6  -3-16.5095 14.2244  19
  -3  -6   3 9.59750 9.07027  14
  -3  -6   3 5.64500 9.74507  10
  -3   6   3 14.5439 11.6578  17
   3   6  -3 1.22641 10.6623  17
   3   6  -2 124.788 19.1797  19
  -3  -6   2 135.560 16.2437  14
  -3  -6   2 112.768 16.0436  10
  -3   6   2 135.127 19.4983  17
   3   6  -2 108.287 16.5881  17
  -3   6   1 1857.90 65.7797  19
  -3  -6   1 1925.79 62.6354  14
   3  -6  -1 1874.01 67.5653  14
  -3  -6   1 1785.23 60.6661  11
  -3  -6   1 1867.70 63.8166  10
   3   6  -1 1971.89 66.3911  17
  -3   6   1 1791.63 70.0418  17
  -3   6   0 284.241 26.4088  19
  -3  -6   0 365.079 24.3680  14
   3  -6   0 334.226 26.3252  14
  -3  -6   0 343.924 25.2556  10
  -3   6   0 318.936 28.5067  17
   3   6   0 352.405 25.9607  17
   3   6   1 373.494 28.8034  19
  -3   6  -1 462.715 33.9199  19
   3  -6   1 409.579 28.2569  14
  -3  -6  -1 467.494 26.7142  14
  -3  -6  -1 505.327 29.9809  10
   3   6   1 392.294 26.5962  17
   3   6   2 38.0985 13.7371  19
  -3   6  -2 50.8379 14.9911  16
  -3  -6  -2 65.5314 12.1597  14
   3  -6   2 54.5912 13.6501  14
  -3   6  -3 1357.79 54.6960  16
  -3   6  -3 1438.21 55.8595  17
   3  -6   3 1343.67 49.7336  14
  -3   6  -4 267.861 23.8213  16
  -3   6  -4 258.283 22.4313  17
   3  -6   4 275.917 20.6105  14
   3   6   4 249.671 20.7708  19
  -3   6  -5 107.770 16.2478  16
  -3   6  -5 80.6497 13.6943  17
  -3  -6  -5 93.0934 14.9335  10
  -3   6  -6 41.7937 13.3304  19
  -3  -6  -6 31.0845 11.2462  10
   3  -6   8 9.68870 7.73743  32
  -4   0  24 2098.31 69.8921  30
   4   0 -23-3.08784 11.2304  13
  -4   0  23-1.88913 14.1557  30
  -4   0  23-6.43445 11.0273  29
   4   0 -22 9355.36 235.934  15
  -4   0  22 9824.87 246.563   9
  -4   0  22 10392.2 262.426  30
  -4   0  22 9594.37 245.538  29
   4   0 -22 9581.05 247.372  13
  -4   0  22 9436.53 243.710  20
   4   0 -21 11.4078 13.8295  15
  -4   0  21 2.37113 15.1882   9
  -4   0  21 3.00038 19.7181  30
  -4   0  21-9.75082 15.4078  29
   4   0 -21-2.30823 15.5440  13
  -4   0  21-4.68443 15.0030  20
  -4   0  20 4213.55 143.820   9
  -4   0  20 4076.55 144.495  29
  -4   0  20 4124.90 154.887  30
  -4   0  20 4174.82 143.321  20
   4   0 -20 4210.47 134.318  15
   4   0 -19 4.78872 15.5375  15
  -4   0  19 3.02808 18.8790   9
  -4   0  19 16.0358 21.5976  29
  -4   0  19 3.73458 22.9580  30
  -4   0  19-12.1816 18.7214  20
  -4   0  19-13.5971 19.7804  11
  -4   0  18 64.2878 23.1505  20
   4   0 -18 24.9587 16.6198  15
  -4   0  18 44.4548 20.6163   9
  -4   0  18 50.9769 23.6985  29
  -4   0  18 19.4907 24.3126  30
   4   0 -18 49.5425 32.5656   3
  -4   0  18 5.66636 19.7601  11
  -4   0  17 3.25658 19.7315  20
   4   0 -17 4.99556 15.9995  15
  -4   0  17-6.40796 21.8315   9
  -4   0  17-10.3771 21.8633  29
  -4   0  17 2.83433 19.0869  11
   4   0 -17-9.88046 29.0389   3
   4   0 -16 7396.32 212.210  15
  -4   0  16 7631.63 227.941   9
   4   0 -16 7474.79 323.819   3
  -4   0  16 7695.26 219.899  11
  -4   0  16 7690.67 229.153  20
   4   0 -15-2.31981 13.2030  15
  -4   0  15-2.96110 16.2814   9
   4   0 -15-9.11248 25.0521   3
  -4   0  15-2.56897 17.5046  11
  -4   0  15 12.2277 15.8823  20
   4   0 -15 7.18572 22.4001  22
  -4   0  14 12345.1 326.181  20
   4   0 -14 12278.2 309.898  15
  -4   0  14 11994.4 395.056   8
  -4   0  14 12666.6 324.518   9
   4   0 -14 12018.7 425.919   3
   4   0 -14 11973.9 396.642  22
  -4   0  14 12825.5 316.674  11
   4   0 -13 4.05533 11.7315  15
  -4   0  13 6.49088 17.8451   8
  -4   0  13 27.5572 15.6193   9
  -4   0  13-5.51800 12.5335  10
   4   0 -13-15.8440 30.8007   3
  -4   0  13 5.29198 14.5492  20
   4   0 -13 6.28733 21.6684  22
  -4   0  13 25.4981 12.3649  12
  -4   0  13-2.10442 14.6693  11
  -4   0  12 16193.6 373.846  11
   4   0 -12 15214.2 355.710  16
   4   0 -12 15813.5 374.151  15
  -4   0  12 16051.2 383.410   9
  -4   0  12 15988.0 462.842   8
  -4   0  12 15667.6 367.406  10
  -4   0  12 15611.5 366.057  12
   4   0 -12 16794.4 464.474  22
   4   0 -12 15780.1 486.465   3
  -4   0  11 16.8275 21.0150   8
  -4   0  11-5.89227 11.2482  10
   4   0 -11 9.11815 9.32559  16
   4   0 -11 5.17801 11.8968  15
   4   0 -11-5.36119 20.8442  22
  -4   0  10 33631.6 793.945   8
  -4   0  10 31952.4 695.246  10
   4   0 -10 31766.2 689.151  16
   4   0 -10 32263.7 704.283  15
   4   0 -10 31738.1 809.711   3
   4   0 -10 31294.4 767.218  21
  -4   0   9 9.19284 17.8718   8
  -4   0   9 1.14795 9.31841  10
   4   0  -9 12.2520 8.94164  16
   4   0  -9 11.6494 11.0174  15
  -4   0   9 24.4561 12.0058   1
   4   0  -9 11.1692 20.9238   3
   4   0  -9-3.95248 17.4258  21
   4   0  -8 142980. 3147.46  21
   4   0  -8 151519. 3190.33   3
  -4   0   8 151861. 3163.11   8
  -4   0   8 149236. 3080.92  11
  -4   0   8 145889. 3077.08  10
   4   0  -8 146731. 3086.41  15
  -4   0   8 150315. 3162.58   7
   4   0  -7 3.35890 15.2138  21
   4   0  -7-4.64706 19.3153   3
  -4   0   7 7.47594 14.5333   8
  -4   0   7 7.91688 7.76401  11
   4   0  -7-2.44036 9.05497  15
  -4   0   7 18.7052 18.6432   7
  -4   0   6 611.267 51.2636   8
   4   0  -6 478.721 45.0532  21
  -4   0   6 473.052 45.8893   7
  -4   0   5 19.5660 15.5288  25
   4   0  -5 14.6737 15.8464  21
  -4   0   5-2.98796 14.2287   7
  -4   0   4 3719.68 137.978  25
  -4   0   4 4027.88 138.319   7
   4   0  -3-7.72425 14.4082  21
  -4   0   3 21.2689 14.6187   8
  -4   0   3 9.50624 13.9701  25
  -4   0   3 2.39310 12.9218   7
   4   0  -3 9.27382 16.0612   3
  -4   0   2 126981. 2792.81   8
  -4   0   2 131309. 2783.47   7
   4   0  -2 134714. 2802.41   3
   4   0  -2 133787. 2808.43   2
  -4   0   2 133971. 2782.18  25
   4   0  -1-2.19072 11.8301  21
   4   0  -1 23.9467 13.5741  24
  -4   0   1 8.74772 10.9096   7
   4   0  -1 2.54517 14.2435   2
   4   0  -1 30.7737 15.9424   3
  -4   0   0 55250.6 1140.72   7
   4   0   0 52125.2 1152.09  21
   4   0   0 53123.7 1156.69   3
   4   0   0 52273.0 1161.85   2
   4   0   0 53803.1 1159.80  24
   4   0   0 52697.0 1155.64  22
   4   0   1 2.17128 12.1503  24
  -4   0  -1 2.23481 7.61444   7
   4   0   1 15.7904 11.9552  22
   4   0   1 3.27392 9.77180  21
   4   0   2 134191. 2817.32  22
  -4   0  -2 134435. 2800.96   7
   4   0   3-2.34473 11.1661  24
   4   0   3 15.0475 6.61741  23
  -4   0  -3 4.54684 5.82705   7
  -4   0  -4 38545.2 833.968   7
   4   0   4 40579.1 876.579  24
   4   0   5-2.61645 11.8509  24
   4   0   6 22441.1 534.176  24
   4   0   7 4.69130 9.03861  18
   4   0   7 5.73001 12.6309  24
  -4   0  -8 23056.1 544.384   3
   4   0   8 22954.4 556.077  24
   4   0   8 23860.3 515.885  18
   4   0   8 22833.9 518.016  20
  -4   0  -9 5.86517 13.2830   3
   4   0   9-3.06073 12.7220  24
   4   0   9 13.5575 11.7140  18
   4   0   9 1.64948 13.6046  20
  -4   0 -10 26908.6 638.243   3
   4   0  10 26568.3 629.755  24
   4   0  10 26763.4 601.281  20
   4   0  11 4.50835 13.8614  26
   4   0  11 26.9781 15.2516  20
   4   0  11 17.6314 17.1658  29
  -4   0 -11 19.2587 16.9838   3
   4   0  12 27634.4 632.319  20
   4   0  12 27676.1 638.278  31
   4   0  12 27835.5 645.556  29
   4   0  13-2.54464 15.1895  20
   4   0  13-5.60494 20.1753  31
   4   0  13 9.30495 19.6043  29
   4   0  14 5927.42 184.922  20
   4   0  14 5929.11 188.961  31
   4   0  14 5882.94 194.645  29
   4   0  15 17.7719 18.9760  20
   4   0  15 12.8962 17.7306  31
   4   0  15 21.9272 23.1015  29
   4   0  16 29709.8 711.526  31
   4   0  16 31235.1 727.477  29
   4   0  17 3.93941 23.1561  29
   4   0  17 3.35421 19.0903  31
   4   0  18 815.510 60.5466  31
   4   0  18 935.251 69.9601  29
   4   0  19-5.80520 18.0966  31
   4   0  19 14.7862 22.0654  29
   4   0  20 137.114 26.1123  31
   4   0  20 150.424 31.3994  29
   4   0  21 5.71570 19.4733  29
   4   0  22 1437.91 70.0905  29
   4   0  23 8.18006 12.3763  29
   4   0  23-1.87756 14.3369  30
   4   0  24 53.6855 12.6938  30
   4   0  24 38.5220 9.80571  29
  -4  -1  24 288.341 22.2459  30
  -4   1  24 241.827 18.5906  29
  -4   1  23 838.371 42.8868  20
  -4  -1  23 872.391 47.8710  30
  -4   1  23 893.316 45.1390  29
   4   1 -23 791.081 40.9054  13
   4   1 -22 6.11188 12.0940  15
  -4   1  22-2.02629 13.8089   9
  -4   1  22 22.4591 15.5921  20
  -4  -1  22 34.4298 14.3124  31
  -4  -1  22 9.63374 16.7897  30
  -4   1  22 12.7748 15.3297  29
  -4   1  22 14.8903 14.2144  30
   4  -1 -22 3.67635 13.6426  13
   4   1 -21 873.114 48.6641  15
  -4   1  21 854.601 55.2654   9
  -4   1  21 807.898 53.7188  20
  -4   1  21 865.115 54.9389  30
  -4  -1  21 883.242 60.4778  30
  -4   1  21 853.668 56.2114  29
   4  -1 -21 889.762 53.1366  13
  -4  -1  20 6810.38 187.902  11
   4   1 -20 6704.99 190.415  15
   4  -1 -20 6659.45 187.414  15
  -4   1  20 6742.83 206.686   9
  -4  -1  20 6665.08 190.264   9
  -4   1  20 6842.35 206.533  20
  -4   1  20 7175.67 212.151  29
  -4   1  20 6886.37 206.451  30
  -4  -1  20 6973.42 216.707  30
   4  -1 -20 6862.14 200.892  13
  -4  -1  19 2093.35 85.1354  11
  -4   1  19 2002.30 97.8188  20
  -4  -1  19 2014.20 86.3754  20
   4  -1 -19 2034.85 85.8675  15
   4   1 -19 2087.92 87.7758  15
  -4  -1  19 2024.94 88.0146   9
  -4   1  19 2046.07 100.567  29
  -4   1  19 2126.56 100.436  30
  -4  -1  19 2268.61 110.502  30
   4  -1 -19 2123.59 94.7174  13
  -4  -1  18 575.313 43.8790  11
  -4  -1  18 533.628 43.9945  20
   4  -1 -18 576.113 94.2424   2
   4   1 -18 451.694 78.5858   3
   4  -1 -18 530.324 86.2387   3
   4   1 -18 616.629 45.9133  15
   4  -1 -18 599.067 45.9247  15
  -4  -1  18 500.183 44.7224   9
  -4  -1  18 520.729 44.4765  29
  -4   1  18 617.100 54.7461  29
  -4   1  18 588.315 54.5145  30
  -4  -1  18 591.583 57.9821  30
   4  -1 -18 635.900 50.6902  13
  -4  -1  17 1594.13 73.6896  11
  -4  -1  17 1458.86 75.2046  20
   4  -1 -17 1490.77 140.998   3
   4   1 -17 1260.13 128.783   3
   4  -1 -17 1371.54 143.849   2
   4   1 -17 1518.18 75.1340  15
   4  -1 -17 1579.78 76.3320  15
  -4  -1  17 1460.08 76.2071   9
  -4   1  17 1470.62 87.1035  30
  -4  -1  17 1478.43 77.3065  29
   4  -1 -17 1529.92 81.3768  13
   4   1 -16 7158.70 283.767  22
  -4  -1  16 7516.32 215.075  20
   4   1 -16 7547.41 325.663   3
   4  -1 -16 6817.89 322.178   3
  -4  -1  16 7145.32 214.327  29
  -4  -1  16 7429.74 214.511   9
   4   1 -16 7367.46 209.796  15
   4  -1 -16 7010.83 209.517  15
  -4   1  16 7586.07 226.797  11
  -4  -1  16 7321.81 204.853  11
  -4   1  15 22939.2 595.489  11
  -4  -1  15 25458.0 575.698  11
   4   1 -15 24464.8 648.870  21
  -4  -1  15 25128.7 588.352  20
   4  -1 -15 25476.6 748.994   3
   4   1 -15 25711.6 737.010   3
  -4  -1  15 26155.4 593.143  29
  -4  -1  15 25176.9 587.260   9
  -4   1  15 26256.5 608.662   9
  -4   1  15 24788.8 724.428   8
   4   1 -15 24862.4 556.621  16
   4  -1 -15 25379.4 587.389  15
  -4   1  15 25497.1 580.501  12
  -4  -1  14 8334.48 215.139  11
  -4  -1  14 8504.62 230.046  20
   4  -1 -14 7177.96 312.579  22
   4   1 -14 8011.90 277.682  21
  -4   1  14 7877.17 240.821  20
   4  -1 -14 8363.46 346.746   3
   4   1 -14 7728.83 325.926   3
  -4  -1  14 8126.05 229.457  29
  -4  -1  14 8223.89 226.791   9
  -4   1  14 8294.57 242.894   9
  -4   1  14 7355.39 325.233   8
  -4   1  14 8345.79 225.448  12
   4   1 -14 8011.02 202.938  16
   4  -1 -14 8273.40 227.291  15
   4  -1 -13 224.875 51.9305  22
   4   1 -13 5.16049 19.3453  21
  -4   1  13 12.0930 19.8793  20
  -4  -1  13 28.6805 16.6730  20
   4   1 -13 24.8960 31.0983   3
   4  -1 -13 9.28541 36.1074   3
  -4   1  13 27.3982 26.8495   8
  -4  -1  13 24.7218 17.8098   8
  -4  -1  13 20.3448 13.9122   9
  -4   1  13 30.0762 21.2066   9
   4  -1 -13 9.49809 14.8190  15
  -4  -1  13 22.5836 13.0338  11
  -4   1  13 18.9371 13.4886  12
  -4  -1  12 12438.0 288.066  11
   4  -1 -12 11784.6 407.881  22
  -4   1  12 12015.2 315.482  20
   4   1 -12 11737.6 355.408  21
   4   1 -12 12263.2 409.644   3
   4  -1 -12 11363.7 416.996   3
  -4  -1  12 11860.6 374.842   7
  -4  -1  12 12020.8 352.355   8
  -4   1  12 12088.6 314.488   9
  -4   1  12 12009.8 421.549   8
  -4  -1  12 11908.5 297.962   9
  -4   1  12 11678.9 302.042  12
   4   1 -12 11650.6 281.215  16
   4  -1 -12 11916.6 302.592  15
  -4  -1  11 20703.7 468.285  10
  -4  -1  11 21170.9 470.221  11
  -4   1  11 20713.3 493.231  11
   4   1 -11 20841.4 545.278  21
  -4   1  11 21892.9 500.695  20
   4  -1 -11 20271.8 601.615  22
   4   1 -11 20462.9 592.505   3
   4  -1 -11 21258.6 620.365   3
  -4  -1  11 20820.4 560.941   7
  -4   1  11 21441.9 620.902   8
  -4  -1  11 21008.0 539.582   8
  -4   1  11 21269.7 497.547   9
   4  -1 -11 21109.6 488.530  15
   4   1 -11 20710.0 467.543  16
  -4   1  11 20413.6 486.686  12
  -4   1  10 34054.5 754.133  12
  -4  -1  10 32656.8 776.127  27
  -4  -1  10 34967.3 736.999  11
  -4  -1  10 34629.7 736.214  10
  -4   1  10 32147.0 756.039  11
   4   1 -10 33578.8 814.107  21
   4  -1 -10 32306.2 870.407  22
   4  -1 -10 35562.6 896.685   3
  -4   1  10 33362.9 780.531   1
  -4  -1  10 34759.9 807.367   8
  -4   1  10 34329.8 760.713   9
  -4   1  10 34390.7 884.652   8
   4   1 -10 32842.8 735.189  16
   4  -1 -10 34879.2 756.095  15
  -4  -1  10 35212.5 832.009   7
  -4   1   9 3247.37 106.882  12
  -4  -1   9 3329.36 134.467  27
  -4   1   9 3417.24 168.407  25
   4  -1  -9 3232.74 175.556  22
   4   1  -9 3270.22 145.581  21
   4   1  -9 3080.04 89.6352  17
   4  -1  -9 3274.15 178.069   3
  -4   1   9 3119.61 133.316   1
  -4   1   9 3167.23 108.933   9
  -4  -1   9 3519.29 141.614   8
  -4   1   9 3458.22 179.758   8
  -4  -1   9 3260.12 95.2100  10
  -4  -1   9 3293.36 95.5957  11
  -4   1   9 3372.91 111.139  11
   4  -1  -9 3238.84 107.775  15
   4   1  -9 3409.59 96.9308  16
  -4   1   8 4537.48 137.160  12
  -4  -1   8 5265.57 181.654  27
  -4   1   8 5333.43 209.167  25
   4   1  -8 4859.76 181.751  21
   4  -1  -8 4541.67 213.379  22
   4   1  -8 4913.02 122.817  17
   4  -1  -8 4944.14 220.172   3
  -4   1   8 5301.24 183.842   1
  -4   1   8 4603.37 209.981   8
  -4   1   8 4913.78 140.407   9
  -4  -1   8 4735.34 172.569   8
  -4  -1   8 4884.33 127.345  10
  -4   1   8 4266.27 136.477  11
   4   1  -8 4694.13 126.628  16
   4  -1  -8 4785.00 139.273  15
  -4   1   7 185.737 20.6716  12
  -4  -1   7 84.6656 25.1562  27
  -4   1   7 25.6751 21.3670  25
   4  -1  -7 19.1778 25.7462  22
   4   1  -7 46.8197 23.3113  21
   4   1  -7 29.8330 9.35367  17
  -4   1   7 163.186 37.6949   8
  -4   1   7 31.5109 13.1358   9
  -4  -1   7 41.5669 10.8448  10
   4   1  -7 39.8209 10.8899  16
   4  -1  -7 36.1303 13.5823  15
   4   1  -7 9.55055 17.2183   3
  -4   1   7 53.2366 22.5392   1
   4  -1  -7 50.6080 33.5328   3
  -4   1   7 168.201 20.5384  11
  -4   1   6 11059.1 282.371  12
   4   1  -6 11985.0 345.171   3
  -4   1   6 12176.2 342.484   1
   4  -1  -6 12344.1 376.193   3
   4  -1  -6 12584.5 384.624   2
   4   1  -6 11458.4 329.789  21
   4  -1  -6 11213.6 366.709  22
   4   1  -6 11857.3 273.459  16
   4  -1  -6 12268.2 286.615  15
  -4  -1   6 12304.5 271.786  10
  -4   1   6 12840.3 357.438  25
   4   1  -6 12119.5 290.619  24
  -4  -1   6 11827.2 332.741   7
   4   1  -5 14854.1 388.650   3
  -4   1   5 13779.6 388.345   1
   4  -1  -5 14470.1 418.452   3
   4  -1  -5 14744.8 424.316   2
  -4  -1   5 14405.8 376.508   7
  -4   1   5 15047.2 396.542  25
   4   1  -5 13999.2 339.263  24
   4  -1  -5 13864.5 408.783  22
   4  -1  -4 367.886 50.9357   2
   4   1  -4 349.681 39.9306   3
  -4   1   4 264.405 39.7580   1
   4  -1  -4 348.666 48.3212   3
  -4  -1   4 342.282 36.7551   7
  -4   1   4 260.349 42.8317   8
   4   1  -4 350.421 28.7691  24
   4  -1  -4 269.534 43.4972  22
   4  -1  -3 872.530 72.7780   2
   4   1  -3 964.755 60.9403   3
  -4   1   3 821.513 65.4541   1
   4  -1  -3 1014.04 75.3607   3
  -4  -1   3 899.005 57.4016   7
  -4   1   3 910.452 71.6336   8
   4   1  -3 960.830 49.8471  24
   4  -1  -3 900.459 69.9555  22
   4   1  -2 7687.20 217.475   3
   4  -1  -2 7791.18 253.639   2
  -4  -1   2 7559.43 220.577   7
  -4   1   2 7658.21 244.530   8
   4   1  -2 7963.07 209.038  24
   4  -1  -2 7789.52 227.459   6
   4   1  -1 117514. 2461.37   3
  -4  -1   1 112890. 2475.69   7
  -4   1   1 122845. 2503.08   8
   4   1  -1 117851. 2463.13  24
   4  -1  -1 113456. 2471.28   6
  -4  -1   1 115723. 2456.98   6
  -4   1   0 11021.1 306.007   1
   4   1   0 10050.5 250.821   3
   4   1   0 9706.40 237.439   2
  -4   1   0 11128.4 289.681   8
  -4  -1   0 10565.6 279.809   7
   4   1   0 11005.2 271.946  24
   4  -1   0 9946.86 263.788   6
  -4  -1   0 10851.8 261.676   6
  -4   1  -1 18034.5 439.366   1
   4   1   1 16080.4 366.916   3
  -4   1  -1 17638.1 412.514   8
  -4  -1  -1 16948.2 413.995   7
   4   1   1 16586.1 405.823  24
   4  -1   1 16233.9 389.727   6
  -4  -1  -1 16639.1 393.040   6
  -4   1  -2 34739.0 772.542   1
  -4   1  -2 32832.6 734.871   8
   4   1   2 33579.0 746.112  24
   4  -1   2 31834.3 764.954  23
  -4  -1  -2 32577.9 730.885   6
   4  -1   2 31721.2 718.029   6
  -4   1  -3 112.100 25.0722   1
  -4   1  -3 105.928 18.0281   8
   4  -1   3 104.856 25.1371  23
   4  -1   3 169.015 20.2330   6
  -4  -1  -3 92.8151 19.1385   6
   4   1   4 24120.7 557.197  21
  -4   1  -4 25583.0 567.190   8
  -4  -1  -4 25313.7 589.727   6
   4  -1   4 26146.3 606.484  23
   4   1   5 33044.3 758.341  24
  -4   1  -5 32974.8 761.625   1
  -4  -1  -5 32733.0 749.196   6
   4   1   5 32411.6 692.245  21
   4   1   6 20458.5 469.973  20
   4  -1   6 21055.3 461.139  18
   4   1   6 21442.3 520.433  24
  -4  -1  -6 21706.9 521.943  27
  -4   1  -6 20831.6 518.369   1
  -4  -1  -6 20847.0 514.737   6
   4   1   7 9116.57 228.541  20
   4   1   7 9182.41 212.856  19
   4  -1   7 9181.54 217.930  18
   4   1   7 8792.72 268.063  24
  -4  -1  -7 9368.31 268.113  27
  -4   1  -7 9279.73 268.027   1
  -4  -1  -7 9158.67 273.717   6
   4   1   7 8917.16 220.028   5
   4   1   8 6024.85 147.841  19
   4  -1   8 5926.34 154.117  18
   4   1   8 5909.36 203.160  24
  -4  -1  -8 5819.03 193.374  27
  -4   1  -8 6016.79 195.028   1
  -4  -1  -8 6232.09 215.234   6
   4   1   8 5918.04 157.069   5
   4   1   9 56389.4 1179.39  19
   4  -1   9 56845.8 1190.28  18
   4   1   9 54610.1 1180.70   4
   4   1   9 56042.8 1193.40   5
  -4  -1  -9 55010.2 1233.51  27
   4   1   9 55161.2 1254.51  24
  -4   1  -9 55658.7 1234.80   1
   4  -1  10 1666.61 64.7987  18
   4   1  10 1526.52 91.8204  24
   4   1  10 1575.55 56.5966   4
   4   1  10 1644.17 66.0220   5
   4   1  11 32361.9 729.215   5
   4  -1  11 33591.4 730.100  18
   4   1  11 32380.1 750.496  29
   4  -1  11 31975.0 751.943  30
   4  -1  11 32361.3 746.232  29
   4   1  11 33638.9 752.229  30
   4   1  11 32906.5 786.505  24
   4   1  11 33848.4 750.099  28
   4  -1  11 33434.1 743.649  28
   4   1  11 34024.3 745.185  26
   4   1  12 910.587 48.8051   5
  -4   1 -12 739.497 75.6093   3
   4   1  12 846.345 67.4738  24
   4   1  12 845.590 56.9584  28
   4   1  12 811.900 54.1941  26
   4   1  12 815.830 57.0978  30
   4  -1  12 776.232 57.8991  30
   4  -1  12 752.919 53.7723  29
   4   1  12 762.073 55.6594  29
   4  -1  12 774.070 41.9593  32
   4   1  12 780.604 48.9917  31
   4   1  13 6624.00 183.017   5
  -4   1 -13 6322.58 252.245   3
   4   1  13 6490.00 201.760  20
   4   1  13 6838.98 205.175  28
   4  -1  13 6691.97 207.556  31
   4  -1  13 6657.67 174.016  32
   4   1  13 6328.90 188.057  31
   4   1  13 6294.64 204.357  30
   4  -1  13 6696.38 209.698  30
   4  -1  13 6697.53 203.617  29
   4   1  14 6410.95 204.221  20
  -4   1 -14 6056.07 253.416   3
   4   1  14 6666.38 210.955  30
   4  -1  14 6753.87 214.868  30
   4  -1  14 6636.86 206.094  29
   4   1  14 7278.27 213.887  28
   4   1  14 6115.34 188.420  31
   4  -1  14 6368.71 208.293  31
   4   1  14 6354.30 181.206   5
   4  -1  15 969.855 69.7693  31
   4   1  15 1023.45 71.5414  30
   4  -1  15 970.936 71.6228  30
   4  -1  15 873.109 65.2554  29
   4   1  15 969.869 53.0955   5
   4   1  15 1192.60 73.4093  20
   4  -1  16 350.633 46.1989  31
   4  -1  16 448.074 51.4021  30
   4  -1  16 356.470 42.9647  29
   4   1  16 389.837 49.4129  30
   4   1  16 384.116 43.9717  20
   4  -1  17 45.2780 24.1855  31
   4  -1  17 86.8112 29.4621  30
   4  -1  17 32.2053 25.7766  29
   4   1  17 19.7157 25.6034  30
   4  -1  18 1135.77 75.1464  31
   4   1  18 1172.89 79.5075  30
   4  -1  18 1075.00 77.1928  30
   4  -1  18 1125.85 73.5403  29
   4   1  18 1215.45 80.8248  29
   4  -1  19 96.8985 26.3094  31
   4   1  19 99.6871 29.8025  29
   4  -1  19 110.671 28.1630  29
   4   1  19 143.207 32.5097  30
   4  -1  19 103.008 30.0143  30
   4  -1  20 1201.07 70.1917  31
   4   1  20 1133.27 71.8099  30
   4  -1  20 1392.26 80.3629  30
   4  -1  20 1198.83 68.5569  29
   4   1  20 1332.62 78.9701  29
   4  -1  21 232.658 30.4770  31
   4   1  21 192.718 31.0051  29
   4   1  21 212.476 31.3347  30
   4  -1  21 173.033 25.3532  29
   4  -1  21 166.698 31.3954  30
   4  -1  22 1879.19 73.8694  31
   4   1  22 1864.95 76.7093  30
   4  -1  22 1899.86 70.1652  29
   4  -1  22 1879.36 82.2230  30
   4   1  22 1928.95 81.8392  29
   4   1  23 2502.91 81.7793  30
   4  -1  23 2704.62 91.5456  30
   4   1  23 2814.16 91.7446  29
   4   1  24 596.842 29.4875  29
   4  -1  24 605.541 29.9810  30
  -4  -2  23 287.451 20.9226  31
  -4  -2  23 285.096 20.8375  30
  -4   2  23 346.347 24.1584  29
   4   2 -22 387.250 27.1453  15
  -4   2  22 403.384 30.9004  20
  -4  -2  22 377.153 31.2757  30
  -4   2  22 411.922 32.2012  29
  -4  -2  22 355.561 29.4893  31
  -4   2  21 5324.36 158.679  20
  -4  -2  21 5586.91 161.458  30
  -4   2  21 5129.53 158.397  29
  -4  -2  21 5491.60 159.664  31
   4   2 -21 5256.50 147.021  15
  -4   2  21 5089.54 147.231   5
   4  -2 -21 5195.95 150.414  13
  -4  -2  20 1225.28 68.6550  30
  -4   2  20 1169.71 65.9468  20
  -4   2  20 1083.44 64.1413   9
   4  -2 -20 1209.26 62.7396  13
   4   2 -20 1127.69 56.4959  15
  -4  -2  19 401.036 44.1300  30
  -4   2  19 384.131 42.0587  20
  -4   2  19 408.574 43.4365   9
   4  -2 -19 361.378 38.6392  13
   4   2 -19 413.505 36.1457  15
  -4  -2  18 6563.13 183.556  11
  -4   2  18 7037.87 217.119  20
  -4  -2  18 7366.84 221.895  30
  -4   2  18 6953.55 217.433   9
  -4  -2  18 6414.03 182.981  10
   4  -2 -18 7041.09 210.243  13
   4   2 -18 6847.22 196.198  15
  -4  -2  17 342.751 32.1970  11
  -4   2  17 504.914 50.9962  20
   4  -2 -17 472.790 83.4047   2
   4   2 -17 341.200 70.4117   3
  -4  -2  17 415.667 48.1737  30
  -4   2  17 384.338 46.4607   9
  -4  -2  17 369.206 33.1671  10
   4  -2 -17 406.867 43.6773  13
   4   2 -17 355.954 28.0673  16
   4  -2 -17 468.776 41.9224  15
  -4   2  16 92.5956 22.6764  12
  -4  -2  16 1.95241 14.3570  11
  -4   2  16 14.9856 23.3644  20
   4  -2 -16 24.1935 37.7137   2
   4   2 -16 40.9351 38.3455   3
  -4   2  16 58.9278 23.5236  30
  -4  -2  16 6.72364 14.9230   9
  -4  -2  16 15.6621 13.5064  10
  -4   2  16 11.4773 20.6646   9
   4   2 -16 34.8152 14.3213  16
   4  -2 -16 31.8584 21.2879  15
  -4  -2  15 595.988 40.0848  10
  -4  -2  15 552.054 38.4881  11
  -4   2  15 581.894 55.4896  20
   4   2 -15 580.902 67.5030  21
   4   2 -15 428.811 76.6958   3
   4  -2 -15 668.868 101.228   2
  -4   2  15 494.632 46.6397  30
  -4  -2  15 607.468 43.8882   9
  -4   2  15 619.658 57.8016   9
   4   2 -15 614.319 39.6295  16
   4  -2 -15 596.621 49.8922  15
   4  -2 -15 562.697 52.2017  13
  -4   2  15 582.920 48.3514  12
   4  -2 -14 4783.21 168.165  13
  -4   2  14 4616.58 158.566  12
  -4  -2  14 4191.56 134.487  10
  -4  -2  14 4688.61 136.953  11
   4   2 -14 4920.38 208.460  21
  -4   2  14 4850.49 171.583  20
   4  -2 -14 4468.50 269.692   2
  -4   2  14 4377.98 155.286  30
  -4  -2  14 4667.03 144.224   9
  -4   2  14 4681.49 170.932   9
  -4  -2  14 4224.85 206.646   7
   4  -2 -14 4539.32 158.390  15
   4   2 -14 4799.94 138.726  16
   4  -2 -13 123.349 28.6566  13
  -4  -2  13 127.277 37.5267   7
  -4   2  13 45.7548 26.3649  24
  -4   2  13 125.286 28.7578  20
   4   2 -13 115.126 37.0459  21
   4   2 -13 88.5256 20.3722  16
   4  -2 -13 115.412 26.9818  15
  -4  -2  13 86.3009 20.0051   9
  -4   2  13 110.796 52.7726   8
  -4   2  13 89.6981 27.9557   9
  -4   2  13 31.4613 20.7518  12
  -4  -2  13 72.7931 17.1770  11
   4  -2 -13 172.859 58.8207   2
   4  -2 -12 14260.7 374.220  13
  -4   2  12 14055.8 364.888  12
  -4  -2  12 13852.8 430.714   7
  -4   2  12 13564.2 439.175  24
   4   2 -12 14584.7 438.391  21
  -4   2  12 14321.8 369.042  20
   4   2 -12 13680.8 323.040  17
   4   2 -12 13923.0 335.375  16
   4  -2 -12 14104.6 364.147  15
  -4   2  12 13791.9 368.252   9
  -4  -2  12 13672.9 387.836   8
  -4   2  12 13834.3 520.182   8
  -4  -2  12 14068.5 331.262  11
   4  -2 -12 13842.5 520.597   2
  -4   2  11 1141.41 69.3165  12
   4  -2 -11 1110.86 71.4772  13
  -4  -2  11 1222.60 97.7690   7
  -4   2  11 1206.28 109.160  24
   4   2 -11 1096.37 97.6485  21
  -4   2  11 1106.45 68.6128  20
   4   2 -11 1086.75 49.0924  17
   4  -2 -11 1072.15 68.2873  15
   4   2 -11 1136.31 55.0703  16
  -4   2  11 1136.23 69.5005   9
  -4   2  11 1132.58 128.972   8
  -4  -2  11 1205.78 83.2061   8
   4   2 -11 1178.60 112.021   3
   4  -2 -11 1090.94 130.108   2
  -4  -2  11 1228.63 53.8631  11
   4  -2 -10 7190.72 216.633  13
  -4   2  10 6857.42 210.059  12
  -4  -2  10 7294.18 253.581  27
  -4  -2  10 7037.27 183.934  11
   4   2 -10 7138.64 268.299  21
  -4   2  10 7168.62 209.529  20
   4   2 -10 7029.62 179.006  17
   4   2 -10 7015.15 187.920  16
   4  -2 -10 6943.53 210.903  15
  -4   2  10 6835.73 207.709   9
  -4   2  10 6411.36 323.034   8
  -4  -2  10 7094.40 239.978   8
   4   2 -10 6951.88 285.945   3
  -4   2  10 7198.16 256.836   1
   4  -2 -10 7153.47 330.390   2
  -4  -2  10 7174.56 266.723   7
   4  -2  -9 1735.54 86.5593  13
  -4  -2   9 1855.29 68.0868  14
  -4   2   9 1695.55 83.7973  12
  -4  -2   9 1722.89 115.248  27
  -4  -2   9 1775.80 68.3373  10
  -4  -2   9 1643.85 66.1070  11
  -4   2   9 1843.34 82.7386  20
   4   2  -9 2193.40 69.0864  17
   4  -2  -9 1736.44 84.2416  15
   4   2  -9 1912.81 71.9801  16
  -4   2   9 1746.02 153.941   8
  -4   2   9 1848.26 83.4436   9
   4   2  -9 1511.24 120.059   3
   4  -2  -9 1913.15 155.285   2
  -4   2   9 1734.92 118.877   1
   4  -2  -9 1485.59 151.096   6
  -4  -2   9 1709.93 116.212   7
  -4  -2   8 22524.0 502.831  14
   4  -2  -8 23534.1 538.973  13
  -4   2   8 21077.6 529.785  12
  -4  -2   8 22783.4 614.641  27
  -4  -2   8 22332.2 504.551  11
  -4  -2   8 23288.9 505.548  10
  -4   2   8 22404.3 526.084  20
   4   2  -8 22621.3 501.391  17
   4   2  -8 22881.3 509.400  16
   4  -2  -8 23353.3 532.674  15
  -4   2   8 21803.6 524.738   9
  -4   2   8 23835.0 700.583   8
  -4   2   8 22402.0 618.691   1
   4  -2  -8 22515.4 681.908   2
   4   2  -8 22714.7 616.598   3
  -4  -2   8 22143.0 600.240   7
   4  -2  -8 23327.2 694.772   6
  -4  -2   7 38080.2 783.786  14
   4  -2  -7 37032.4 814.692  13
  -4  -2   7 36010.3 906.520  27
  -4  -2   7 36144.1 784.420  11
  -4  -2   7 38272.5 785.248  10
   4   2  -7 35425.8 781.044  19
  -4   2   7 34545.8 801.834  20
   4   2  -7 36254.7 782.293  17
   4  -2  -7 34292.2 805.645  15
   4   2  -7 36104.3 789.277  16
  -4  -2   7 37702.4 879.378   7
  -4   2   7 35040.0 801.187   9
  -4   2   7 35486.9 913.456   1
   4  -2  -7 38481.7 970.299   2
   4   2  -7 35166.5 890.206   3
   4  -2  -7 37090.3 965.351   6
   4  -2  -6 10479.6 373.296   2
   4   2  -6 9725.56 316.031   3
   4   2  -6 10131.2 230.099   4
  -4   2   6 9376.22 342.011   1
   4  -2  -6 10177.7 262.631  13
  -4  -2   6 10411.4 238.051  14
  -4  -2   6 9902.75 340.056  27
   4   2  -6 10380.1 262.136  24
   4   2  -6 10178.6 239.964  19
  -4   2   6 9598.78 251.730  20
   4   2  -6 9986.05 238.604  17
   4   2  -6 10176.0 244.070  16
   4  -2  -6 9277.07 255.998  15
  -4   2   6 9849.52 251.199   9
  -4   2   6 8903.25 361.634   8
  -4  -2   6 10557.1 240.063  10
   4  -2  -6 10650.9 372.401   6
   4   2  -5 761.405 66.6414   3
   4   2  -5 782.174 32.4094   4
   4  -2  -5 714.884 81.9297   2
  -4   2   5 596.952 75.6557   1
  -4  -2   5 780.581 35.5516  14
   4  -2  -5 743.375 46.0781  13
  -4   2   5 993.159 52.9348  12
  -4  -2   5 674.117 75.6230  27
   4   2  -5 713.121 49.0532  24
   4   2  -5 860.855 39.9714  19
   4   2  -5 801.667 37.5784  17
   4  -2  -5 828.901 46.9706  15
  -4   2   5 850.694 94.6265   8
  -4  -2   5 726.524 36.1366  10
   4  -2  -5 694.219 82.0490   6
   4   2  -4 4061.44 162.504   3
  -4   2   4 3888.36 194.245   1
  -4   2   4 4172.29 128.164  12
   4  -2  -4 4308.45 128.574  13
  -4  -2   4 4101.94 109.005  14
  -4  -2   4 4045.60 194.190  27
   4   2  -4 4286.20 142.781  24
   4   2  -4 4135.73 114.724  19
   4   2  -4 4019.63 110.962  17
   4   2  -4 3988.41 113.040  16
   4  -2  -4 4253.14 126.812  15
  -4   2   4 4128.33 204.366   8
  -4  -2   4 3950.09 110.920  10
   4   2  -4 3974.42 105.074   4
   4  -2  -4 4130.95 194.628   6
   4   2  -3 4661.58 166.681   3
  -4   2   3 4623.92 210.817   1
  -4   2   3 4363.07 130.875  12
   4  -2  -3 4253.93 130.674  13
  -4  -2   3 4615.39 116.702  14
  -4  -2   3 4477.13 202.499  27
   4   2  -3 4612.00 154.716  24
   4   2  -3 4213.89 120.577  19
   4   2  -3 4474.12 119.786  16
   4   2  -3 4462.04 118.001  17
   4  -2  -3 4311.36 130.158  15
  -4  -2   3 4552.23 177.403   7
  -4   2   3 4717.96 209.462   8
  -4  -2   3 4243.24 117.974  10
   4   2  -3 4368.80 113.172   4
   4  -2  -3 4592.03 198.346   6
  -4  -2   3 4702.90 173.549   6
  -4  -2   2 511.917 27.6152  14
  -4   2   2 529.090 34.5340  12
   4   2  -2 556.213 48.0069   3
   4   2  -2 560.234 48.7638  24
   4   2  -2 550.332 32.1404  19
   4   2  -2 568.735 30.7261  16
   4  -2  -2 571.472 36.8973  15
  -4  -2   2 607.880 59.6487   7
  -4   2   2 526.208 64.1796   8
  -4  -2   2 525.065 30.0027  10
   4  -2  -2 618.515 66.2464   6
  -4  -2   2 599.320 56.8721   6
   4   2  -2 571.854 28.1005   4
   4   2  -1 17.1477 8.41091   4
   4   2  -1 56.4824 21.0824  24
   4   2  -1 22.3921 11.9501  19
   4   2  -1 28.3806 9.79146  17
   4  -2  -1 56.8165 14.9120  15
  -4   2   1 11.0353 22.2152   8
  -4   2   1 40.7160 12.4775  12
  -4  -2   1 18.7528 18.2394   7
  -4  -2   1 20.5693 17.1115   6
   4   2  -1 31.2022 10.6935   5
   4  -2  -1 15.0070 22.0628   6
  -4  -2   0 13157.9 397.526  27
   4   2   0 12724.3 348.315  24
   4   2   0 12169.8 285.649   4
   4  -2   0 12884.6 365.379   6
  -4  -2   0 13316.4 360.257   6
   4   2   0 12429.5 289.704   5
   4   2   0 12425.2 292.422  19
   4   2   0 12447.4 285.094  17
  -4   2   0 12688.8 374.556   8
  -4  -2   0 12736.6 370.132   7
   4  -2   0 12595.4 299.728  15
   4   2   0 12182.9 311.863   3
  -4   2   0 13247.0 402.864   1
   4  -2   1 2886.40 94.1653  15
   4  -2   1 2880.49 93.1873  13
   4  -2   1 2714.55 150.236  23
   4   2   1 2834.92 129.243  24
   4   2   1 2779.92 88.7973  19
   4   2   1 2865.59 82.1815  17
  -4  -2  -1 2964.64 156.684  27
  -4   2  -1 2724.76 134.861   8
  -4  -2  -1 2908.46 142.344   7
   4   2   1 2767.51 94.2384   3
  -4   2  -1 3080.22 160.934   1
   4   2   1 2813.34 84.7921   4
   4  -2   1 3134.45 138.076   6
  -4  -2  -1 3153.07 137.784   6
   4   2   1 2896.13 87.8036   5
   4  -2   2 726.572 75.7798  23
   4   2   2 789.291 65.4405  24
   4   2   2 670.816 35.9733   5
   4   2   2 723.459 35.4629   4
  -4  -2  -2 712.255 63.1943   6
   4  -2   2 684.367 60.2048   6
   4  -2   2 700.121 36.1691  18
  -4  -2  -2 785.533 75.9218  27
  -4   2  -2 735.607 64.2331   8
   4   2   2 548.264 27.0712   3
  -4   2  -2 694.443 73.3950   1
   4  -2   2 719.098 39.6821  13
   4  -2   3 1394.62 102.013  23
   4   2   3 1425.17 91.2462  24
  -4  -2  -3 1200.84 87.8550   6
   4   2   3 1341.06 55.9028   5
   4  -2   3 1410.96 84.7124   6
   4  -2   3 1413.32 53.2729  18
  -4  -2  -3 1438.77 103.914  27
   4  -2   3 1285.10 54.5415   7
   4  -2   3 1456.37 58.8828  13
  -4   2  -3 1441.50 104.602   1
  -4  -2  -4 4133.42 187.063  27
   4   2   4 4049.27 117.755  19
   4  -2   4 4235.23 116.103  18
   4  -2   4 4306.43 189.072  23
   4   2   4 3985.90 172.245  24
   4  -2   4 4204.95 122.350  13
  -4  -2  -4 4674.38 184.616   6
   4  -2   4 4183.99 159.730   6
  -4   2  -4 4265.39 189.087   1
   4   2   5 5331.68 142.721  19
   4  -2   5 5249.85 139.300  18
  -4  -2  -5 5617.98 219.575  27
   4  -2   5 5290.10 146.114  13
  -4   2  -5 5282.51 216.884   1
  -4  -2  -5 5190.21 207.428   6
   4   2   5 5180.97 142.346   4
  -4  -2  -6 168135. 3508.85  27
   4   2   6 165323. 3390.19  19
   4  -2   6 159311. 3387.20  18
   4   2   6 166861. 3499.84  24
   4  -2   6 157734. 3377.66  14
  -4   2  -6 164913. 3508.32   1
   4   2   6 163001. 3399.87   5
  -4  -2  -6 165551. 3505.14   6
   4   2   6 165326. 3393.76   4
  -4  -2  -7 79559.3 1721.04  27
   4   2   7 78771.4 1721.03  24
   4   2   7 78179.2 1608.80  19
   4  -2   7 75055.9 1608.04  18
  -4   2  -7 76687.7 1610.71  17
   4  -2   7 74037.5 1596.03  14
   4   2   7 77188.5 1623.12   5
  -4  -2  -7 75500.2 1731.40   6
   4   2   7 75213.3 1614.12   4
  -4   2  -7 76963.6 1719.03   1
  -4  -2  -8 34713.4 833.746  27
   4   2   8 35295.9 844.686  24
   4   2   8 35115.1 751.018   5
  -4  -2  -8 34949.9 864.463   6
   4   2   8 33220.1 739.591   4
   4   2   8 33697.6 730.864  19
   4   2   8 34124.3 752.925  20
   4  -2   8 34241.8 734.146  18
  -4   2  -8 33620.3 732.813  17
   4  -2   8 32555.3 754.523  31
  -4   2  -8 33782.2 832.571   1
   4  -2   8 32665.8 719.502  14
  -4   2  -9 9643.05 315.244   1
   4   2   9 10418.3 255.682  26
  -4  -2  -9 9638.08 312.430  27
   4   2   9 9930.81 256.546  28
   4   2   9 10282.0 334.946  24
   4   2   9 9925.22 261.570  20
   4   2   9 9898.16 236.981  19
   4  -2   9 9737.17 241.782  18
   4   2   9 9755.82 257.328  29
   4  -2   9 9835.73 265.315  31
   4   2   9 9983.43 257.610   5
  -4  -2  -9 9635.14 349.270   6
   4   2   9 9782.81 247.364   4
   4  -2   9 9694.66 228.354  14
   4   2  10 1463.90 107.298  24
   4   2  10 1437.65 72.7619  20
   4   2  10 1375.68 53.6352  19
   4  -2  10 1344.60 58.1901  18
   4   2  10 1395.36 66.7914  26
   4   2  10 1412.78 69.1138  28
   4  -2  10 1319.70 72.3665  31
   4   2  10 1286.28 65.3956  30
   4  -2  10 1440.71 70.9618  30
   4   2  10 1427.09 71.3591  29
  -4  -2 -10 1277.26 116.090   6
   4   2  10 1384.69 68.8477   5
   4   2  10 1375.80 61.5198   4
   4   2  11 2663.89 150.960  24
   4   2  11 2935.20 87.4233  19
   4   2  11 2896.45 114.470  20
   4  -2  11 2864.56 95.7115  18
   4   2  11 2869.65 108.821  28
   4   2  11 2827.34 105.303  26
   4  -2  11 2793.21 115.443  31
   4  -2  11 2908.40 111.987  30
   4   2  11 2688.61 105.296  30
   4   2  11 2771.71 111.232  29
  -4  -2 -11 2657.89 176.295   6
   4   2  11 2679.90 95.9706   4
   4   2  11 2862.75 107.588   5
   4   2  12 1372.39 104.243  24
   4   2  12 1424.69 78.8495  20
   4  -2  12 1352.31 62.4612  18
   4   2  12 1468.59 76.0789  28
   4   2  12 1315.18 60.8567   4
  -4  -2 -12 1397.53 130.440   6
   4   2  12 1455.21 73.4941   5
   4   2  12 1455.78 74.7400  30
   4  -2  12 1411.24 77.5741  30
   4   2  12 1419.40 77.1923  29
   4  -2  12 1349.38 78.9450  31
   4  -2  12 1349.15 60.7755  32
   4   2  13 364.280 54.1182  24
   4   2  13 324.395 40.5406  20
  -4   2 -13 235.897 51.8094   3
   4  -2  13 304.246 28.5922  32
   4   2  13 345.599 36.7233   5
  -4  -2 -13 260.873 62.6146   6
   4   2  13 327.499 29.0690   4
   4  -2  13 269.027 38.3631  31
   4  -2  13 299.880 38.7003  30
   4   2  13 304.924 36.8257  30
   4   2  13 316.252 39.5022  29
   4   2  14 53.6600 25.2567  20
   4   2  14 39.1027 21.9050  29
   4  -2  14 83.1577 27.2539  31
   4  -2  14 27.8174 25.0782  30
   4   2  14 37.7026 19.9162  30
   4   2  14 86.5800 22.7166   5
   4   2  14 51.7755 15.1057   4
  -4   2 -14 82.8843 36.5711   3
   4  -2  15 798.654 65.3833  31
   4  -2  15 720.244 41.5738  32
   4   2  15 817.974 60.6794  30
   4  -2  15 838.848 64.6344  30
   4   2  15 837.345 65.2950  29
   4   2  15 915.638 58.7062   5
  -4   2 -15 855.784 98.2648   3
   4  -2  16 1864.78 100.099  31
   4   2  16 1641.93 87.8962  30
   4  -2  16 1808.58 96.5916  30
   4   2  16 1712.94 95.1025  29
   4   2  16 1840.39 83.5509   5
  -4   2 -16 1621.70 134.703   3
   4   2  17 4318.46 141.610   5
   4   2  17 4285.28 154.671  30
   4  -2  17 4708.95 167.283  30
   4   2  17 4717.42 169.289  29
   4  -2  17 4437.74 167.742  31
   4   2  18 34.8705 22.0507  29
   4  -2  18 30.4254 23.5742  30
   4  -2  19 944.713 63.1547  30
   4   2  19 880.469 63.0814  29
   4  -2  20 515.154 44.0737  30
   4   2  20 546.211 46.7422  29
   4  -2  21 236.427 28.6875  31
   4   2  21 186.705 26.6976  29
   4  -2  21 228.117 27.3172  30
   4   2  22 1196.10 53.6150  29
   4  -2  22 1103.29 49.1465  30
   4  -2  22 1165.49 52.6785  31
   4   2  23 1160.22 43.6967  29
   4  -2  23 1188.23 42.3268  31
  -4  -3  21 13.6184 11.5005  31
  -4   3  21 16.6030 10.4612  29
  -4   3  20 24.8468 13.3399  20
   4   3 -20 26.0139 12.0801  15
  -4  -3  20 20.8413 15.6328  31
  -4   3  20 18.9090 13.4930  29
  -4   3  20 22.8788 12.8281   5
   4  -3 -20 15.6175 12.1522  14
  -4   3  19 1695.71 73.5124  20
  -4   3  19 1540.08 71.8785  29
  -4  -3  19 1500.96 63.2214  30
   4  -3 -19 1633.15 72.9579  14
   4   3 -19 1551.68 65.0062  15
  -4   3  19 1717.44 74.3672   5
   4  -3 -19 1636.89 68.9776  13
  -4   3  18 5474.09 170.865  29
  -4  -3  18 5434.83 159.930  30
  -4   3  18 5516.69 170.056  20
   4  -3 -18 5415.96 166.310  13
  -4  -3  18 5307.31 146.297  10
  -4  -3  17 276.710 33.7296  30
  -4   3  17 244.028 35.0203  29
  -4   3  17 319.635 37.9151  20
  -4  -3  17 252.073 26.0587  10
   4  -3 -17 270.870 35.7283  13
   4   3 -17 269.317 25.0815  16
  -4  -3  16 849.913 46.2231  10
  -4  -3  16 785.176 42.8276  11
  -4   3  16 725.991 51.9865  12
  -4   3  16 877.848 63.1442  29
  -4  -3  16 814.406 57.2411  30
  -4   3  16 883.336 63.3822  20
  -4   3  16 972.906 66.7733   9
   4  -3 -16 1010.89 67.4452  13
   4   3 -16 877.560 46.6544  16
  -4  -3  15 8003.31 210.563  10
  -4  -3  15 7822.80 206.741  11
  -4   3  15 7962.53 236.415  12
  -4   3  15 8150.25 246.565  20
  -4   3  15 8391.22 248.412  29
  -4  -3  15 8224.75 236.963  30
  -4   3  15 8294.66 250.860   9
   4   3 -15 8214.23 215.667  16
   4  -3 -15 8359.21 251.818  13
   4  -3 -14 1585.80 83.0262  15
   4   3 -14 1718.89 75.5639  16
  -4   3  14 1585.87 93.2304   9
   4   3 -14 1442.41 138.870   3
  -4  -3  14 1666.32 85.9505  30
  -4  -3  14 1640.46 118.831   7
   4  -3 -14 1323.98 167.829   6
   4  -3 -14 1714.91 179.971  23
   4   3 -14 1589.72 123.315  21
  -4   3  14 1707.06 92.5190  20
  -4  -3  14 1628.40 69.9379  10
  -4  -3  14 1695.98 67.5986  11
   4  -3 -14 1714.27 96.9327  13
  -4   3  14 1840.92 93.7457  12
   4  -3 -13 9759.83 299.635  13
  -4   3  13 9886.68 290.588  12
  -4  -3  13 9744.51 343.884   7
   4  -3 -13 10185.6 496.518   6
   4  -3 -13 9600.63 462.989  23
  -4   3  13 9920.09 370.184  24
   4   3 -13 9939.66 364.725  21
  -4   3  13 9870.52 288.735  20
   4   3 -13 10793.5 250.348  17
   4   3 -13 10275.0 262.980  16
   4  -3 -13 9128.08 278.228  15
  -4   3  13 9409.21 289.939   9
  -4  -3  13 10428.7 257.567  10
  -4  -3  13 9749.46 249.366  11
   4   3 -13 10081.1 401.894   3
   4  -3 -12 1771.48 105.070  13
  -4   3  12 1929.84 103.576  12
   4  -3 -12 1777.86 197.756   6
  -4  -3  12 2131.68 140.988   7
  -4   3  12 1966.74 154.773  24
  -4   3  12 1898.83 99.0252  20
   4   3 -12 2178.04 152.587  21
   4   3 -12 1988.20 76.4020  17
   4  -3 -12 1759.55 94.9812  15
   4   3 -12 2153.91 87.1133  16
  -4   3  12 1886.97 100.424   9
  -4  -3  12 2130.24 79.1789  11
  -4  -3  12 2201.50 85.3884  10
   4   3 -12 2019.77 160.576   3
  -4   3  11 605.061 57.6955  12
   4  -3 -11 513.407 57.8659  13
  -4  -3  11 719.685 84.3540   7
   4  -3 -11 692.225 123.562   6
  -4   3  11 623.737 93.9198  24
  -4   3  11 909.944 63.3782  20
   4   3 -11 644.961 42.0753  17
   4   3 -11 676.425 47.2743  16
   4  -3 -11 631.109 57.2259  15
  -4   3  11 625.602 56.5787   9
  -4  -3  11 695.876 42.8171  11
  -4  -3  11 639.780 45.5327  10
   4   3 -11 700.775 94.0361   3
  -4   3  10 573.649 74.6252   1
   4   3 -10 609.276 86.7262   3
  -4  -3  10 670.460 45.4290  14
  -4   3  10 734.825 62.3058  12
   4  -3 -10 760.737 64.9078  13
  -4  -3  10 693.879 80.7309  27
  -4   3  10 846.838 103.434  25
  -4   3  10 661.286 98.8648  24
  -4   3  10 664.213 53.7371  20
   4   3 -10 669.111 42.2203  17
   4  -3 -10 743.195 59.5088  15
   4   3 -10 792.270 49.4946  16
  -4   3  10 613.992 53.9062   9
  -4  -3  10 648.277 42.4576  11
   4  -3 -10 613.578 118.295   6
  -4  -3  10 664.325 82.5664   7
   4   3  -9 1417.13 127.679   3
  -4   3   9 1563.88 132.827   1
  -4  -3   9 1747.99 71.3885  14
  -4   3   9 1450.04 88.7679  12
   4  -3  -9 1659.53 92.7822  13
  -4  -3   9 1639.46 131.389  27
  -4   3   9 1736.81 143.035  25
  -4   3   9 1613.82 152.691  24
   4   3  -9 1603.75 66.9138  19
  -4   3   9 1626.68 81.0326  20
   4   3  -9 1680.24 69.3057  17
   4  -3  -9 1701.68 88.6133  15
   4   3  -9 1689.59 75.1779  16
  -4   3   9 1679.84 84.1449   9
  -4  -3   9 1603.42 69.2280  11
   4  -3  -9 1384.07 165.671   6
  -4  -3   9 1589.56 121.949   7
   4   3  -8 4912.24 236.258   3
  -4   3   8 4661.51 250.811   1
  -4  -3   8 5195.53 147.847  14
   4  -3  -8 5159.99 180.186  13
  -4  -3   8 5320.39 256.559  27
   4  -3  -8 5158.29 306.457  23
  -4   3   8 4475.32 243.093  25
   4   3  -8 5181.81 148.756  19
  -4   3   8 4881.05 159.640  20
   4   3  -8 5304.48 155.696  16
   4   3  -8 5639.93 151.654  17
   4  -3  -8 5371.49 174.679  15
  -4   3   8 5020.32 162.575   9
  -4  -3   8 5226.08 148.993  11
  -4  -3   8 4936.00 226.500   7
   4  -3  -8 4466.45 287.207   6
   4  -3  -7 1756.02 88.6836  13
  -4  -3   7 1612.67 65.8759  14
  -4   3   7 1653.28 88.0475  12
  -4  -3   7 1331.30 126.425  27
  -4   3   7 1432.70 126.977  25
   4  -3  -7 1559.61 157.927  23
   4   3  -7 1676.20 69.1419  19
   4   3  -7 1567.27 66.1240  17
   4  -3  -7 1601.53 82.0315  15
  -4  -3   7 1523.99 114.184   7
  -4   3   7 1587.65 72.9781   9
   4   3  -7 1607.76 122.994   3
  -4   3   7 1241.15 129.632   1
   4  -3  -7 1665.64 159.590   6
   4   3  -6 595.199 73.4608   3
  -4   3   6 1036.51 114.879   1
  -4  -3   6 888.009 44.9642  14
   4  -3  -6 789.694 58.4459  13
  -4   3   6 884.998 62.9067  12
  -4  -3   6 754.248 95.2892  27
   4  -3  -6 894.758 119.773  23
  -4   3   6 753.615 92.4572  25
   4   3  -6 898.831 49.0845  19
   4   3  -6 765.777 44.7564  17
   4  -3  -6 840.905 56.8508  15
  -4  -3   6 857.746 83.9283   7
  -4  -3   6 864.278 45.7269  10
   4  -3  -6 818.144 108.471   6
   4   3  -5 4.64410 9.65361   4
  -4   3   5 10.6981 31.4425   1
   4   3  -5 36.0273 24.9582   3
  -4  -3   5 35.0132 14.0340  14
   4  -3  -5-8.68173 21.0505  13
  -4  -3   5 9.82763 32.2935  27
   4  -3  -5 34.2232 37.4856  23
   4   3  -5 7.73284 15.0339  24
   4   3  -5 13.8445 15.5172  19
   4   3  -5 1.70241 14.8018  17
   4  -3  -5 21.1373 16.4741  15
   4   3  -5 11.0512 13.9349  16
  -4  -3   5 16.8338 12.9741  10
  -4   3   5 5.99771 19.2101  12
   4  -3  -5-10.6295 31.2409   6
  -4  -3   5 12.8885 23.1973   7
  -4   3   4 23296.5 726.139   1
   4   3  -4 21794.6 615.794   3
  -4   3   4 24200.9 566.854  12
  -4  -3   4 24003.6 536.883  14
   4  -3  -4 24550.1 567.045  13
  -4  -3   4 22276.1 703.564  27
   4   3  -4 23537.7 598.865  24
   4  -3  -4 24839.7 738.470  23
   4   3  -4 24149.6 547.395  19
   4   3  -4 24090.4 541.857  16
   4   3  -4 23870.4 539.122  17
   4  -3  -4 23714.1 560.533  15
  -4  -3   4 24352.7 651.632   7
  -4  -3   4 25133.4 541.611  10
   4   3  -4 23813.9 527.802   4
   4  -3  -4 22877.7 708.079   6
  -4   3   3 9521.58 390.954   1
   4   3  -3 9041.40 297.139   3
  -4  -3   3 9683.85 381.359  27
   4   3  -3 9496.94 297.364  24
   4  -3  -3 9702.49 389.548  23
   4   3  -3 9233.95 243.744  19
   4   3  -3 9554.77 237.895  16
   4   3  -3 9227.87 227.740   4
   4  -3  -3 9591.76 370.062   6
  -4  -3   3 9975.23 335.079   6
   4  -3  -3 9582.50 256.614  14
   4  -3  -3 9507.38 254.910  15
  -4  -3   3 9562.26 237.660  10
  -4  -3   3 9614.98 234.749  14
  -4   3   3 9284.11 255.208  12
   4  -3  -3 9264.49 257.168  13
   4  -3  -2 8640.94 238.539  13
  -4   3   2 8875.47 235.883  12
  -4  -3   2 8474.31 216.783  14
   4  -3  -2 8274.92 353.917  23
   4   3  -2 8171.11 281.270  24
   4   3  -2 8710.66 228.057  19
   4   3  -2 8976.56 219.430  16
   4  -3  -2 8853.83 345.339   6
   4   3  -2 8453.45 212.659   4
  -4  -3   2 8691.04 311.387   6
   4  -3  -2 8773.65 236.916  14
   4   3  -2 8402.63 272.093   3
  -4  -3   2 8539.17 220.395  10
   4   3  -1 20530.6 464.227   5
   4   3  -1 19886.0 459.154   4
   4  -3  -1 21062.8 607.954   6
  -4  -3   1 20334.5 577.077   6
   4  -3  -1 20797.6 638.160  23
   4   3  -1 20086.1 549.611  24
   4   3  -1 19575.3 472.703  19
   4   3  -1 20531.8 463.298  17
   4   3  -1 20621.9 462.193  16
  -4  -3   1 20796.2 462.970  14
   4  -3  -1 20463.5 480.093  14
   4   3  -1 20486.1 516.795   3
   4  -3  -1 20431.8 483.850  13
  -4   3   1 20492.9 477.211  12
   4  -3   0 7621.24 213.907  13
  -4   3   0 7386.96 205.351  12
  -4  -3   0 7948.67 332.929  27
   4   3   0 7592.12 273.367  24
   4   3   0 7924.92 208.493  19
   4   3   0 7848.01 194.931  16
   4   3   0 7554.97 196.386  17
   4  -3   0 7791.26 209.851  14
  -4  -3   0 7440.68 195.929  14
  -4  -3   0 7578.98 296.719   7
  -4   3   0 7929.88 342.719   1
   4   3   0 7256.73 228.258   3
   4   3   0 7431.87 195.645   4
   4  -3   0 7860.97 305.873   6
  -4  -3   0 8089.12 294.260   6
   4   3   0 7742.39 199.834   5
  -4   3  -1 12428.4 315.634  12
   4  -3   1 13916.9 330.910  13
  -4  -3  -1 13265.1 459.771  27
   4   3   1 13163.6 407.560  24
   4   3   1 12963.0 320.909  19
   4   3   1 13380.6 310.290  17
   4   3   1 13376.9 306.354  16
   4  -3   1 13386.0 317.654  18
  -4  -3  -1 12872.4 309.591  14
   4  -3   1 12708.9 320.319  14
  -4  -3  -1 12970.5 431.264   7
   4   3   1 13066.4 312.310   4
   4  -3   1 12826.0 421.300   6
  -4  -3  -1 12578.4 416.574   6
   4   3   1 12525.0 313.890   5
  -4   3  -1 13683.9 473.143   1
   4   3   2 245.858 49.5997  24
  -4   3  -2 218.130 24.5796  12
   4   3   2 249.385 22.0533  16
   4   3   2 203.247 21.6003  17
   4  -3   2 220.591 24.9943  18
   4  -3   2 190.628 45.5121   6
  -4  -3  -2 178.205 48.5069   7
   4   3   2 197.198 23.5746   4
  -4  -3  -2 261.632 51.4078   6
   4   3   2 209.398 25.5629   5
   4  -3   2 227.953 35.6416   7
  -4   3  -2 190.926 55.4055   1
   4  -3   2 201.452 24.8665  14
  -4  -3  -2 201.277 22.8689  14
  -4  -3  -2 199.435 52.6317  27
   4   3   3 133.544 20.9950   4
  -4   3  -3 83.6379 45.3720   1
  -4  -3  -3 159.730 49.7281  27
   4  -3   3 80.3906 37.2227  23
   4   3   3 88.5372 34.0450  24
   4   3   3 122.345 21.8759  19
   4  -3   3 131.694 19.5622  18
   4   3   3 138.441 18.9335  17
   4  -3   3 137.192 20.3814  14
  -4  -3  -3 123.923 18.4465  14
  -4  -3  -3 105.375 36.7819   6
   4   3   3 139.471 21.5828   5
   4  -3   3 162.032 39.9329   6
  -4   3  -3 141.032 19.4625  12
   4   3   4 2794.49 160.663  24
   4   3   4 2483.49 92.8459  19
   4   3   4 2615.63 84.2738  17
   4  -3   4 2431.88 86.4675  18
  -4   3  -4 2547.80 96.4178  17
  -4  -3  -4 2607.62 170.610  27
   4  -3   4 2564.96 89.2116  14
  -4  -3  -4 2422.20 86.4561  14
  -4   3  -4 2683.58 177.019   1
  -4  -3  -4 2565.38 160.266   6
   4   3   4 2667.73 97.1552   5
   4  -3   4 2478.69 143.481   6
   4   3   4 2560.62 92.0284   4
   4   3   5 6953.96 280.885  24
   4   3   5 6653.30 184.669  19
   4   3   5 6523.35 171.041  17
   4  -3   5 6784.05 178.380  18
  -4   3  -5 6689.82 188.770  17
   4   3   5 6642.47 190.734   5
  -4  -3  -5 7046.77 289.822   6
   4   3   5 6535.17 185.781   4
   4  -3   5 7080.68 262.128   6
  -4  -3  -5 6928.49 180.370  14
   4  -3   5 6735.89 178.382  14
  -4  -3  -5 6547.17 286.567  27
  -4   3  -5 6534.18 292.229   1
  -4  -3  -6 981.809 100.792  27
   4   3   6 903.402 54.0028   5
   4   3   6 867.498 49.0597  19
   4  -3   6 833.641 43.9108  18
   4   3   6 771.030 38.6711  17
  -4   3  -6 819.173 49.5400  17
  -4  -3  -6 829.035 45.4426  14
   4  -3   6 873.639 44.3655  14
  -4   3  -6 760.818 93.1974   1
   4  -3   7 3116.17 100.090  14
  -4  -3  -7 3474.70 193.126  27
   4   3   7 3408.34 191.273  24
   4   3   7 3409.90 110.354  19
   4  -3   7 3292.99 103.956  18
  -4   3  -7 3431.11 113.460  17
   4  -3   7 3388.13 117.240  31
  -4  -3  -7 3214.43 106.366  14
   4   3   7 3356.99 120.666   5
  -4  -3  -7 3440.55 201.717   6
   4   3   7 3270.06 114.423   4
  -4   3  -7 3344.71 191.332   1
  -4  -3  -8 883.145 93.0674  27
   4   3   8 816.513 92.0455  24
   4   3   8 895.445 48.4405  19
   4  -3   8 866.486 45.2044  18
  -4   3  -8 841.179 49.8743  17
   4  -3   8 945.030 44.3694  14
   4  -3   8 792.076 54.7408  31
  -4  -3  -8 764.572 96.9176   6
   4   3   8 830.156 52.7246   4
  -4   3  -8 908.441 97.2700   1
  -4  -3  -9 1041.46 96.9749  27
   4   3   9 909.387 100.717  24
   4   3   9 1002.12 49.9390  19
  -4   3  -9 1017.29 53.3778  17
   4  -3   9 1010.80 49.2513  18
   4  -3   9 1076.00 47.2064  14
  -4  -3  -9 1000.91 115.115   6
   4   3   9 1028.35 59.3281   4
  -4   3  -9 977.558 97.0759   1
   4  -3   9 1062.62 64.3595  31
   4   3  10 3034.20 182.222  24
   4   3  10 3153.31 98.0563  19
  -4   3 -10 3057.93 100.287  17
   4  -3  10 3105.63 94.1919  14
   4   3  10 2792.32 107.875  29
   4   3  10 2961.34 111.593   4
  -4  -3 -10 3246.18 210.784   6
   4  -3  10 3056.18 121.846  31
   4   3  11 719.324 90.7210  24
   4   3  11 714.080 39.2948  19
  -4   3 -11 694.846 46.9580  16
   4  -3  11 670.926 37.9143  14
   4   3  11 753.363 51.0741   4
   4   3  11 860.264 60.9183   5
  -4  -3 -11 779.304 107.691   6
   4  -3  11 755.559 60.0115  31
   4   3  11 710.436 51.6901  29
   4   3  12 11791.0 282.459  19
  -4   3 -12 12431.8 302.779  16
   4  -3  12 12064.1 332.299  31
   4   3  12 11783.2 408.535  24
   4   3  12 11951.9 316.723  29
   4   3  12 12263.6 309.724   4
  -4  -3 -12 12714.3 478.761   6
   4   3  12 12442.9 327.593   5
   4   3  13 5451.18 166.668   4
   4   3  13 5857.39 186.998   5
  -4   3 -13 5800.74 161.745  16
  -4   3 -13 5126.16 267.346   3
   4   3  13 5727.91 248.784  24
   4  -3  13 5729.09 161.968  32
   4  -3  13 5611.29 191.685  31
   4   3  13 5422.94 178.041  29
  -4   3 -14 1042.40 114.169   3
   4   3  14 1128.53 69.1027  29
   4  -3  14 1152.20 75.8195  31
   4  -3  14 1166.11 55.0449  32
   4   3  14 1173.52 58.9567   4
   4   3  14 1149.96 70.9809   5
  -4   3 -14 1130.37 53.6449  16
   4  -3  15 239.993 24.3698  32
   4   3  15 176.685 31.4106   5
   4   3  15 230.097 25.6548   4
   4  -3  15 303.051 41.0238  31
   4   3  15 212.521 32.6653  29
   4  -3  16 1420.36 81.7247  31
   4   3  16 1328.01 71.8947   5
   4   3  16 1359.48 74.1752  29
   4  -3  17 1148.09 55.1510  34
   4  -3  17 1155.63 70.7951  31
   4   3  17 1011.93 58.3072   5
   4   3  17 1192.31 66.1826  29
   4  -3  18 723.329 53.2463  31
   4   3  18 740.464 43.7805   5
   4  -3  19 214.253 29.1639  31
   4  -3  20 124.438 21.6020  31
   4  -3  21 166.804 18.3882  31
  -4  -4  18 1665.21 61.5006  31
  -4   4  18 1865.19 66.7270   5
   4   4 -17 194.010 17.9281  16
   4   4 -17 200.427 20.6483  15
   4  -4 -17 209.759 25.4564  14
  -4  -4  17 212.143 25.0209  31
  -4   4  17 263.624 27.5481   5
  -4  -4  17 221.434 18.4970  10
  -4  -4  16 157.008 25.8252  31
   4  -4 -16 217.977 29.6139  14
   4  -4 -16 198.170 24.7361  13
  -4   4  16 194.613 23.0086  12
  -4  -4  16 172.693 18.8171  10
  -4   4  16 240.333 30.8397   5
   4   4 -16 193.553 20.2756  16
   4  -4 -15 3379.57 120.170  13
  -4  -4  15 3384.81 101.014  10
  -4   4  15 3279.00 114.533  12
  -4   4  15 3410.66 127.461   5
   4  -4 -15 3413.18 128.560  14
   4   4 -15 3465.74 105.054  16
   4  -4 -14 685.548 53.0931  13
   4  -4 -14 711.388 58.7249  14
   4   4 -14 694.694 42.6587  16
  -4   4  14 749.583 53.1343  12
  -4  -4  14 691.843 39.4251  10
  -4   4  14 703.931 57.2917   5
   4   4 -13 1530.87 60.2822  17
   4  -4 -13 1390.39 81.7977  13
   4   4 -13 1576.94 69.4317  16
   4  -4 -13 1332.70 86.7411  14
  -4   4  13 1553.04 83.8957  12
  -4  -4  13 1564.20 64.8787  10
  -4   4  13 1585.09 89.4827   5
   4   4 -12 436.744 33.3053  17
   4  -4 -12 395.688 50.8759  14
   4  -4 -12 407.402 47.5063  13
   4   4 -12 405.770 36.8775  16
  -4  -4  12 382.472 29.5403  11
  -4  -4  12 421.966 34.1698  10
  -4   4  12 413.473 47.0798  12
  -4   4  12 425.838 49.1739   5
   4   4 -11 8846.24 225.042  17
   4  -4 -11 8298.96 264.743  13
   4   4 -11 8753.96 235.016  16
   4  -4 -11 8666.11 275.577  14
  -4  -4  11 8757.10 229.020  10
  -4   4  11 8652.79 266.444  12
  -4  -4  11 8729.20 220.287  11
  -4   4  11 7810.15 258.442   5
  -4   4  10 212.719 39.3347   5
  -4  -4  10 187.473 46.3426   7
   4  -4 -10 150.307 65.1053   6
  -4   4  10 258.977 59.1551  25
  -4   4  10 284.602 72.0061  24
   4  -4 -10 233.311 74.2165  23
   4   4 -10 232.805 26.0187  19
   4   4 -10 231.563 28.1475  17
  -4  -4  10 251.849 29.4704  14
   4  -4 -10 169.000 39.4989  14
   4  -4 -10 275.481 41.7304  13
   4   4 -10 239.840 31.5855  16
  -4  -4  10 217.788 25.4422  11
  -4  -4  10 248.710 29.8503  10
   4   4 -10 223.370 54.3431   3
  -4   4   9 1556.03 91.7301   5
  -4  -4   9 1474.41 124.622   7
   4  -4  -9 1280.08 165.345   6
  -4   4   9 1625.24 147.438  25
  -4   4   9 1547.79 161.664  24
   4  -4  -9 1597.42 177.248  23
   4   4  -9 1631.90 71.4900  19
   4   4  -9 1727.14 73.4581  17
  -4   4   9 1576.89 76.0232  17
  -4  -4   9 1671.37 73.2073  14
   4  -4  -9 1643.96 95.8893  13
   4   4  -9 1791.07 79.8920  16
   4  -4  -9 1809.81 103.147  14
  -4  -4   9 1580.59 70.4855  11
  -4  -4   9 1846.28 77.0483  10
   4   4  -9 1527.35 132.812   3
  -4   4   9 1567.24 137.310   1
   4   4  -8 1429.15 125.223   3
  -4   4   8 1495.89 144.331   1
  -4  -4   8 1465.17 67.9505  14
   4  -4  -8 1442.50 89.1826  13
  -4  -4   8 1597.50 143.563  27
  -4   4   8 1406.43 157.062  24
   4  -4  -8 1511.82 173.282  23
  -4   4   8 1323.77 133.762  25
   4   4  -8 1410.79 69.3766  19
   4   4  -8 1485.21 68.8766  17
  -4   4   8 1353.96 74.8161  17
   4  -4  -8 1478.44 92.7194  14
  -4  -4   8 1535.60 68.5210  11
  -4   4   8 1465.49 92.9282  12
   4  -4  -8 1483.47 170.731   6
  -4   4   8 1537.90 86.5367   5
  -4  -4   8 1490.39 124.808   7
   4   4  -7 2668.47 170.980   3
  -4   4   7 2796.07 209.323   1
   4  -4  -7 2992.80 130.012  13
  -4  -4   7 3146.22 105.839  14
  -4  -4   7 2787.47 200.293  27
  -4   4   7 2888.06 195.719  25
  -4   4   7 2745.54 222.666  24
   4  -4  -7 2599.60 223.380  23
   4   4  -7 3001.22 108.893  19
   4   4  -7 3021.74 106.230  17
  -4   4   7 2715.47 115.996  17
   4  -4  -7 2895.11 132.540  14
  -4  -4   7 2707.23 171.877   7
  -4  -4   7 3060.89 104.574  11
  -4   4   7 3112.75 137.907  12
  -4   4   7 3177.77 124.601   5
   4  -4  -7 2517.33 223.836   6
   4   4  -6 7399.43 299.736   3
  -4   4   6 7992.61 376.604   1
  -4  -4   6 7272.68 347.899  27
  -4   4   6 6943.01 326.435  25
   4  -4  -6 7612.19 389.935  23
   4   4  -6 7840.39 217.188  19
   4   4  -6 7768.70 210.408  17
   4   4  -6 7604.86 215.580  16
  -4   4   6 7215.00 228.098  17
   4  -4  -6 7769.39 242.004  13
  -4  -4   6 8099.09 209.320  14
  -4  -4   6 7425.95 305.557   7
  -4   4   6 7646.84 246.432  12
  -4   4   6 8365.74 230.237   5
   4  -4  -6 6902.90 374.012   6
   4   4  -5 6028.25 259.475   3
  -4   4   5 5564.43 323.998   1
  -4  -4   5 6521.99 330.767  27
  -4   4   5 6200.83 301.971  25
  -4   4   5 5959.59 344.916  24
   4  -4  -5 5891.46 336.781  23
   4   4  -5 6539.49 193.275  19
   4   4  -5 6669.78 189.783  16
   4   4  -5 6499.73 185.598  17
  -4   4   5 6375.05 205.520  17
   4  -4  -5 6709.44 213.071  13
  -4  -4   5 6707.75 183.640  14
  -4  -4   5 6599.66 281.055   7
  -4   4   5 6734.98 217.475  12
  -4   4   5 6572.37 193.147   5
   4  -4  -5 6410.98 341.856   6
  -4   4   4 4919.85 311.555   1
  -4  -4   4 6132.41 171.200  14
   4  -4  -4 5943.74 197.432  13
  -4  -4   4 6360.97 327.935  27
  -4   4   4 5751.30 286.328  25
  -4   4   4 5912.16 336.637  24
   4  -4  -4 6104.74 333.055  23
   4   4  -4 6312.61 185.479  19
   4   4  -4 5676.87 171.821  17
   4   4  -4 6166.52 177.533  16
  -4   4   4 6173.08 197.469  17
  -4  -4   4 5806.70 265.941   7
  -4  -4   4 5549.40 171.777  10
  -4   4   4 6260.60 202.193  12
  -4   4   4 6062.56 176.123   5
   4  -4  -4 6103.20 328.261   6
   4   4  -4 6131.83 159.790   4
  -4   4   3 7075.30 373.280   1
   4  -4  -3 7772.94 232.341  14
  -4  -4   3 7294.93 312.237   7
  -4  -4   3 7834.48 371.408  27
   4  -4  -3 7484.17 371.640  23
  -4   4   3 7455.01 386.422  24
   4   4  -3 7154.89 271.371  24
   4   4  -3 7804.18 220.741  19
   4   4  -3 7618.22 209.677  16
  -4   4   3 7713.96 234.434  17
   4  -4  -3 7460.10 231.446  13
  -4  -4   3 7501.21 204.795  14
  -4   4   3 7779.97 232.846  12
  -4  -4   3 7792.51 210.705  10
   4  -4  -3 7201.93 354.834   6
   4   4  -3 7825.76 197.386   4
   4  -4  -2 6667.16 200.816  14
  -4  -4   2 5650.67 268.785   7
   4  -4  -2 6070.77 197.365  13
  -4  -4   2 6152.53 174.358  14
  -4  -4   2 6033.36 324.238  27
   4   4  -2 5639.26 240.207  24
   4  -4  -2 5820.32 320.581  23
  -4   4   2 6292.84 340.195  24
   4   4  -2 6445.62 190.732  19
   4   4  -2 6306.47 177.991  16
   4   4  -2 6296.34 179.949  17
  -4   4   2 6091.90 198.794  17
  -4  -4   2 6294.20 181.092  10
  -4   4   2 6000.68 193.446  12
   4   4  -2 6035.97 167.474   4
   4  -4  -2 6472.44 318.966   6
  -4  -4   2 6756.27 290.544   6
   4  -4  -1 634.379 98.9355   6
  -4  -4   1 606.104 85.4320   7
  -4  -4   1 641.008 87.6088   6
   4   4  -1 784.086 45.5038   4
  -4   4   1 613.671 104.838  24
   4   4  -1 707.387 80.4959  24
   4  -4  -1 824.431 117.381  23
   4  -4  -1 738.344 52.7673  18
   4   4  -1 730.978 54.8653  19
   4   4  -1 736.581 48.3348  17
   4   4  -1 753.082 47.0983  16
   4  -4  -1 760.039 44.4707  34
   4  -4  -1 715.423 54.8829  14
  -4  -4   1 728.513 46.6864  14
   4  -4  -1 817.610 59.1672  13
  -4  -4   1 673.742 47.2374  10
  -4   4   1 756.973 54.8039  12
  -4   4   0 623.999 106.319   1
   4  -4   0 524.165 47.1970  13
  -4  -4   0 379.793 34.7648  14
  -4  -4   0 519.580 95.4429  27
   4  -4   0 347.115 76.8134  23
   4   4   0 468.456 68.4788  24
   4   4   0 446.175 44.7300  19
   4   4   0 537.838 38.5504  16
   4  -4   0 495.845 41.8027  18
   4   4   0 545.519 41.2300  17
   4  -4   0 505.519 45.0086  14
  -4   4   0 465.191 42.0296  12
  -4  -4   0 405.365 37.6411  10
   4  -4   0 505.416 83.5756   6
  -4  -4   0 379.376 70.2691   6
   4   4   0 435.823 35.6315   4
   4  -4   1-2.70162 17.7547  14
  -4  -4  -1-37.6005 18.6722  14
   4  -4   1-6.04015 21.9672  13
  -4  -4  -1-12.3504 36.2982  27
  -4   4  -1 11.9028 37.1049  24
   4   4   1 15.8735 26.0797  24
  -4   4  -1 16.8206 15.9880  12
   4  -4   1 29.3898 16.6111  18
  -4   4  -1-6.08311 20.7248  17
   4   4   1-2.08013 14.3377  17
   4   4   1 5.57958 13.8015  16
   4  -4   1-5.36822 14.4028  10
   4  -4   1-38.9336 35.0360   6
  -4  -4  -1 120.728 46.2793   6
   4   4   1 6.53951 15.1946   5
   4   4   1 6.17435 14.9702   4
  -4   4  -1 13.3958 48.2191   1
   4  -4   2 566.459 49.2996  13
  -4  -4  -2 536.599 97.4328  27
  -4   4  -2 419.691 82.7339  24
   4   4   2 559.063 78.3713  24
  -4   4  -2 539.343 41.0824  12
   4  -4   2 527.778 35.9708  10
   4   4   2 659.741 43.7508  17
   4  -4   2 559.159 40.7478  18
  -4   4  -2 560.034 50.1687  17
   4   4   2 512.345 36.7892  16
  -4  -4  -2 516.846 39.3724  14
   4  -4   2 617.704 46.9373  14
  -4  -4  -2 570.539 85.1755   6
   4  -4   2 547.160 81.4141   6
   4   4   2 500.325 40.3101   4
   4   4   2 557.448 43.4303   5
  -4   4  -2 515.394 94.4005   1
   4   4   3 11642.8 302.378   4
  -4  -4  -3 11839.2 437.715   6
   4  -4   3 12645.1 432.299   6
   4   4   3 11870.5 304.593   5
  -4  -4  -3 11707.1 463.280  27
  -4   4  -3 11656.6 440.274  24
   4   4   3 11601.0 418.394  24
   4   4   3 11578.6 309.128  19
   4  -4   3 12175.1 296.223  18
   4   4   3 12434.8 296.706  17
  -4   4  -3 11677.2 313.919  17
  -4  -4  -3 11818.3 297.273  14
   4  -4   3 11852.0 303.963  14
  -4  -4  -3 11957.2 446.664   7
  -4   4  -3 12273.1 485.404   1
  -4   4  -3 11796.4 293.736  12
   4  -4   3 11853.9 283.647  10
  -4  -4  -4 489.468 84.7850  27
  -4   4  -4 370.816 69.5646  24
   4   4   4 408.053 74.9087  24
  -4  -4  -4 390.811 79.9710   6
  -4  -4  -4 437.100 83.5408   7
   4   4   4 508.151 42.7945   4
   4  -4   4 483.703 78.0635   6
   4   4   4 432.351 40.7413   5
   4   4   4 479.987 43.6875  19
   4  -4   4 501.002 37.0217  18
   4   4   4 531.539 37.7682  17
  -4   4  -4 577.616 48.4555  17
  -4  -4  -4 507.721 39.9461  14
   4  -4   4 627.716 44.0942  14
  -4   4  -4 448.605 88.2115   1
  -4  -4  -5 3787.95 126.073  14
  -4  -4  -5 3695.68 232.273   7
  -4  -4  -5 3699.20 229.458  27
   4   4   5 3940.94 223.731  24
   4   4   5 3827.97 132.407  19
   4   4   5 3930.28 120.110  17
   4  -4   5 3950.10 120.904  18
  -4   4  -5 4052.25 138.633  17
   4  -4   5 4018.19 128.066  14
   4   4   5 3883.77 133.383   4
  -4  -4  -5 3741.57 228.198   6
   4   4   5 4107.15 138.861   5
  -4   4  -5 3556.63 232.019   1
  -4  -4  -6 3853.11 127.639  14
  -4  -4  -6 3871.30 239.783   7
   4  -4   6 4052.57 126.891  14
   4   4   6 3979.77 225.154  24
   4   4   6 4117.21 134.771  19
   4   4   6 3918.31 118.181  17
  -4   4  -6 3956.69 136.394  17
  -4  -4  -6 3853.88 229.015  27
  -4   4  -6 3844.91 232.600   1
   4   4   6 4250.93 139.854   4
  -4  -4  -6 3863.92 233.525   6
   4   4   6 4216.91 143.749   5
  -4  -4  -7 432.250 79.1619   6
   4   4   7 472.197 42.7094   4
   4   4   7 466.751 45.9574   5
   4   4   7 458.432 37.9351  19
  -4   4  -7 472.631 42.1226  17
  -4  -4  -7 413.664 73.7073  27
  -4  -4  -7 441.422 37.1013  14
  -4   4  -7 385.318 73.1999   1
   4  -4   7 464.391 35.2360  14
   4  -4   8 2097.43 77.0618  14
   4   4   8 1869.16 155.460  24
   4   4   8 2170.98 82.8218  19
  -4   4  -8 1957.10 83.9796  17
  -4  -4  -8 1814.78 143.795  27
  -4  -4  -8 2118.45 174.740   6
   4   4   8 2041.98 95.3221   5
  -4  -4  -8 1991.43 80.7577  14
  -4   4  -8 1749.66 144.004   1
  -4   4  -9 3054.13 107.746  17
  -4   4  -9 3273.18 119.181  16
   4   4   9 3134.99 103.440  19
  -4  -4  -9 2940.31 208.420   6
   4   4   9 3341.18 127.277   5
   4  -4   9 3068.06 99.1827  14
   4   4   9 3065.75 197.479  24
  -4   4 -10 1468.62 66.0782  17
  -4   4 -10 1696.89 78.5070  16
   4   4  10 1599.52 63.8305  19
   4  -4  10 1648.63 64.0770  14
   4   4  10 1661.01 79.7742   4
  -4  -4 -10 1755.11 156.695   6
   4   4  10 1691.64 86.7194   5
   4   4  10 1399.26 129.931  24
   4  -4  11 1750.66 81.5755  31
   4   4  11 1782.26 81.7551   4
   4   4  11 1838.22 90.7384   5
  -4   4 -11 1892.43 80.6358  16
   4   4  12 2.31840 15.4256   4
   4  -4  12-2.55316 16.5681  31
  -4   4 -12-8.13780 15.9605  16
   4   4  13 1421.88 66.8116   4
   4  -4  13 1494.77 62.4947  32
   4  -4  13 1387.08 70.8364  31
  -4   4 -13 1463.79 63.2334  16
   4   4  14 1394.50 72.9013   5
   4   4  14 1547.90 64.3157   4
   4  -4  14 1467.09 57.7575  32
   4  -4  14 1471.05 71.8457  31
  -4   4 -14 1398.13 58.2039  16
   4  -4  15 1432.37 68.2135  31
   4   4  15 1509.44 58.3733   4
   4   4  15 1460.96 70.3672   5
   4  -4  16 171.368 22.1206  34
   4   4  16 155.701 22.8218   5
   4  -4  16 150.680 23.1884  31
   4  -4  17 77.6620 14.9006  34
   4  -4  17 78.8571 16.2866  31
   4   4  17 65.3002 15.3047   5
   4  -4  18 106.696 13.9023  31
  -4  -5  13 53.5427 10.8932  10
   4  -5 -13 41.1622 15.1440  14
   4   5 -13 63.6540 13.2424  16
   4  -5 -13 40.1166 13.5218  18
   4  -5 -12 4.42551 14.7228  14
  -4  -5  12 3.13394 8.88547  10
   4   5 -12 1.31335 11.1708  16
  -4   5  12 7.11679 13.3319   5
   4   5 -11 84.9445 15.2487  17
   4  -5 -11 81.3281 22.1913  14
   4  -5 -11 45.8206 17.1283  13
  -4  -5  11 84.8235 14.9582  10
   4   5 -11 40.8799 14.9914  16
  -4   5  11 76.6855 19.6707   5
   4   5 -10 416.567 29.8453  17
  -4   5  10 360.021 35.7230   5
   4  -5 -10 395.194 36.8109  13
   4  -5 -10 315.255 38.1953  14
  -4  -5  10 422.489 30.8072  10
  -4   5   9 570.277 50.2579  12
  -4  -5   9 695.527 40.5514  10
   4   5  -9 649.202 36.3248  19
   4   5  -9 673.306 39.2466  17
   4  -5  -9 540.942 45.8747  13
   4  -5  -9 636.580 52.3147  14
  -4   5   9 494.748 41.0720   5
   4   5  -8 92.0421 18.5111  19
   4   5  -8 125.324 20.8307  17
   4  -5  -8 104.881 27.7083  14
  -4  -5   8 109.166 20.1598  14
   4  -5  -8 58.9061 22.1034  13
  -4  -5   8 120.834 21.3154  10
   4   5  -8 94.6221 20.8596  16
  -4  -5   8 91.9111 17.2095  11
  -4   5   8 120.258 28.1307  12
   4   5  -7-1.86216 15.6002  19
  -4   5   7-2.12029 16.6338  17
   4  -5  -7 2.49421 18.6893  18
   4   5  -7-5.47540 15.8673  17
  -4  -5   7 6.92914 14.2872  14
   4  -5  -7 6.37163 21.4538  14
   4  -5  -7-2.89907 18.8126  13
  -4  -5   7-3.68773 14.5916  10
   4   5  -7 2.01192 16.4613  16
  -4  -5   7-4.84297 12.6645  11
  -4   5   7 20.1656 23.6862  12
  -4   5   6 3721.03 131.054  17
   4   5  -6 3992.74 124.636  17
   4  -5  -6 3843.38 133.613  18
  -4  -5   6 4101.68 123.849  10
  -4   5   6 3955.58 148.525  12
  -4  -5   6 4054.46 121.373  11
  -4  -5   6 4019.67 121.389  14
   4  -5  -6 3869.66 141.335  13
   4   5  -6 3795.75 125.762  16
   4   5  -6 3949.06 126.652  19
  -4   5   5 1992.56 91.8865  17
   4   5  -5 2131.14 83.8280  17
   4  -5  -5 2016.15 89.6727  18
  -4   5   5 2326.29 103.688  12
  -4  -5   5 2105.93 79.8506  11
  -4  -5   5 2302.41 82.7861  14
   4  -5  -5 2186.56 98.7285  13
   4   5  -5 2205.88 86.8598  16
   4   5  -5 2137.16 87.3933  19
   4  -5  -4 8765.81 243.426  18
  -4   5   4 8563.67 251.627  17
  -4   5   4 9328.08 259.696  12
  -4  -5   4 9446.07 231.519  14
   4  -5  -4 9489.42 258.377  13
   4   5  -4 8619.53 235.512  16
  -4   5   4 8695.83 232.793  19
   4   5  -4 9191.09 243.943  19
  -4   5   3 3577.76 136.445  17
   4   5  -3 3493.40 120.440  17
   4  -5  -3 3827.01 128.180  18
  -4   5   3 3801.35 136.072  12
  -4  -5   3 3929.53 118.607  14
   4  -5  -3 3773.82 137.505  13
   4  -5  -3 3537.16 135.061  14
   4   5  -3 3531.21 120.134  16
   4   5  -3 3898.52 131.144  19
   4   5  -2 3844.64 133.656  19
   4  -5  -2 3843.97 126.320  18
  -4   5   2 3715.99 140.819  17
   4   5  -2 3844.45 124.866  17
  -4   5   2 3974.60 136.048  12
   4  -5  -2 3628.82 117.994  10
  -4  -5   2 3773.30 118.291  14
   4  -5  -2 3931.95 137.559  14
   4   5  -2 3637.14 120.575  16
   4   5  -2 3660.21 109.436   4
  -4  -5   1 2067.55 80.7186  14
  -4   5   1 2108.32 98.0229  17
   4   5  -1 2179.02 86.0493  17
   4  -5  -1 2060.70 83.5170  18
   4   5  -1 2147.55 93.5841  19
  -4  -5   1 2150.86 85.5795  10
   4   5  -1 2054.85 80.8042  16
   4  -5  -1 2127.87 93.3111  14
   4   5  -1 2097.66 75.4476   4
  -4  -5   0 573.947 39.7231  14
  -4  -5   0 566.647 43.3339  10
   4   5   0 531.943 46.2473  19
   4  -5   0 578.310 40.2129  18
   4   5   0 645.113 43.5635  17
   4   5   0 602.794 38.0965   4
   4  -5   0 527.411 44.7310  14
  -4   5  -1 287.247 37.7992  17
   4   5   1 332.604 31.7553  17
  -4  -5  -1 329.619 30.3442  14
   4  -5   1 268.243 32.1135  14
  -4  -5  -1 254.022 31.0610  10
   4  -5   1 294.397 28.8211  34
   4   5   1 298.820 29.5558   4
  -4  -5  -2 914.934 54.8718  10
   4   5   2 913.379 57.9617  19
  -4   5  -2 1040.76 63.0859  17
   4   5   2 864.513 49.9658  17
  -4  -5  -2 897.233 49.1237  14
   4  -5   2 896.406 54.3654  14
   4  -5   2 828.168 47.6026  34
   4   5   2 894.567 50.0099   4
   4   5   3 236.298 31.4572  19
  -4   5  -3 222.374 31.7438  17
   4   5   3 168.268 24.4726  17
   4  -5   3 198.237 27.7956  14
  -4  -5  -3 172.002 23.8664  14
  -4  -5  -3 143.179 27.8514  10
   4  -5   3 226.166 28.9380  34
   4   5   3 197.112 26.5662   4
  -4  -5  -4 5463.44 164.029  10
  -4   5  -4 5469.36 168.285  17
   4   5   4 5221.35 149.761  17
   4   5   4 5395.90 164.290  19
  -4  -5  -4 5323.46 152.143  14
   4  -5   4 5353.15 156.529  14
   4  -5   4 5334.54 158.691  34
   4   5   4 5633.84 160.835   4
  -4  -5  -5 964.914 58.2797  10
   4   5   5 1099.19 59.0283  19
   4  -5   5 1074.99 53.6915  14
  -4  -5  -5 1003.41 51.2314  14
   4  -5   5 1129.13 59.4058  34
  -4   5  -5 1137.21 62.1565  17
   4   5   5 1196.21 61.4446   5
   4   5   5 1144.19 59.4009   4
   4  -5   6 2296.82 80.5748  14
  -4  -5  -6 2083.45 77.4843  14
   4   5   6 2190.06 84.2708  19
  -4   5  -6 2269.66 88.8219  17
  -4   5  -6 2272.34 93.1126  16
   4   5   6 2207.10 89.4411   5
   4   5   6 2303.99 89.2529   4
   4  -5   7 854.142 43.3109  14
   4   5   7 835.372 45.7416  19
   4   5   7 865.661 52.3396   5
   4   5   7 866.495 51.2492   4
  -4   5  -7 830.954 52.8126  16
  -4   5  -7 837.593 48.9559  17
   4   5   8 28.9215 16.7803   4
  -4   5  -8 35.9295 16.0160  17
   4   5   8 36.9672 13.6394  19
   4  -5   8 43.9766 13.7263  14
   4   5   8 29.3391 17.0872   5
  -4   5  -8 23.1597 16.5323  16
  -4   5  -9 112.064 18.3749  17
  -4   5  -9 126.902 22.3831  16
   4   5   9 116.460 22.2268   4
   4   5   9 124.265 24.4166   5
  -4   5 -10 106.209 19.8956  16
  -4   5 -10 78.0842 14.4817  17
   4  -5  10 58.9577 19.6656  34
   4   5  10 95.6353 21.5923   5
  -4   5 -11 209.210 23.4330  16
   4  -5  11 262.009 24.4192  32
   4  -5  11 236.965 27.3747  34
   4   5  11 245.838 27.6083   5
   4   5  11 231.099 24.5148   4
  -4   5 -12 650.474 35.7294  16
   4   5  12 727.398 43.1640   5
   4   5  12 641.399 36.6568   4
   4  -5  12 687.172 41.2687  34
   4  -5  12 740.245 34.8958  32
   4   5  13 136.532 17.0128   4
   4   5  13 125.787 18.5985   5
   4  -5  15 419.763 22.2415  34
  -4  -6   4 1703.11 57.2956  10
   4   6  -4 1667.87 57.5394  17
   4  -6  -4 1559.54 61.0267  14
   4   6  -4 1761.37 58.4672  19
  -4  -6   3 286.252 22.1006  10
   4   6  -3 283.797 21.9990  17
  -4  -6   3 301.635 21.1601  14
   4  -6  -3 295.732 24.6335  14
   4   6  -3 325.316 24.4521  19
  -4  -6   2 832.813 37.8754  10
  -4   6   2 726.765 40.4902  17
   4   6  -2 865.510 39.1389  17
  -4  -6   2 787.851 34.9689  14
   4  -6  -2 847.389 41.0625  14
   4   6  -2 925.152 41.5523  19
  -4  -6   1 562.290 30.0105  11
  -4   6   1 536.234 35.8680  17
   4   6  -1 564.119 31.8064  17
   4  -6  -1 625.777 34.1290  14
  -4  -6   1 634.374 29.9274  14
   4   6  -1 619.764 34.6078  19
  -4  -6   0 152.044 17.2800  11
  -4   6   0 147.653 20.5391  17
   4   6   0 121.431 15.5992  17
   4  -6   0 161.776 18.4717  14
  -4   6   0 149.737 18.5249  19
   4  -6   1 2.26208 10.0415  14
   4   6   1-1.28347 10.5856  19
  -4   6  -1-5.73791 13.7424  19
  -4  -6  -2 106.176 15.4166  10
  -4   6  -2 85.6111 16.2552  17
   4  -6   2 101.719 14.1364  14
  -4   6  -2 55.9358 15.4028  19
   4   6   2 49.7810 13.3913  19
   4   6   3 315.112 23.6331  19
  -4   6  -3 312.807 28.2953  19
  -4   6  -3 398.386 27.8353  17
  -4   6  -3 333.021 26.5910  16
  -4  -6  -3 335.899 23.9599  10
  -4   6  -4 19.7513 13.3628  19
  -4  -6  -4 24.2266 10.1770  10
  -4   6  -4 10.7341 9.60659  17
   4  -6   8 21.7602 8.19972  32
  -5   0  24 137.209 15.2388  30
   5   0 -23 4.40086 9.87933  13
  -5   0  23 7.89577 8.70293  29
  -5   0  23 1.66811 14.0822  30
   5   0 -22 2327.00 80.9624  15
  -5   0  22 2341.56 85.6858   9
  -5   0  22 2473.57 95.0615  30
  -5   0  22 2507.49 85.2623  29
   5   0 -22 2465.36 88.6244  13
  -5   0  22 2324.51 83.7402  20
   5   0 -21 13.3880 13.9115  15
  -5   0  21 9.01702 15.5377   9
  -5   0  21-5.54532 17.2865  30
  -5   0  21 8.77165 14.5906  29
   5   0 -21-6.75220 15.3362  13
  -5   0  21-6.59335 15.3197  20
   5   0 -20 513.899 40.6225  15
  -5   0  20 488.808 42.7251   9
  -5   0  20 589.281 46.8100  29
  -5   0  20 575.197 50.3001  30
   5   0 -20 567.062 45.3412  13
  -5   0  20 499.045 43.5694  20
   5   0 -19-2.45136 15.9074  15
  -5   0  19 2.93216 18.5331   9
  -5   0  19-10.6488 21.8208  30
  -5   0  19 3.01010 18.7669  29
  -5   0  19-13.3971 21.9228  11
  -5   0  19 8.79163 18.0153  20
  -5   0  18 6057.51 195.702  20
   5   0 -18 6085.42 185.769  15
  -5   0  18 6426.38 197.863   9
  -5   0  18 6418.00 200.239  29
  -5   0  18 6046.61 188.933  11
   5   0 -18 6105.41 297.405   3
   5   0 -17 23.5072 18.0035  15
  -5   0  17 15.8959 21.6629   9
   5   0 -17 10.3480 32.2581   3
  -5   0  17-3.21247 21.3746  20
  -5   0  17-8.47755 17.8617  11
   5   0 -16 641.664 47.6596  15
  -5   0  16 609.455 51.4327   9
   5   0 -16 559.356 86.1120   3
   5   0 -16 594.150 78.9677  22
  -5   0  16 545.658 49.6489  20
  -5   0  16 639.957 49.9768  11
   5   0 -15 17.4292 15.9504  15
  -5   0  15 2.97759 16.0785   9
   5   0 -15-9.79485 28.7881   3
  -5   0  15 24.6992 18.1492  20
   5   0 -15 15.7774 27.1878  22
  -5   0  15 7.79679 12.3221  12
  -5   0  15 10.4854 18.0693  11
   5   0 -14 22462.1 649.594  22
  -5   0  14 22829.1 557.323  20
   5   0 -14 23668.6 544.472  15
  -5   0  14 23112.7 653.103   8
  -5   0  14 23578.8 554.885   9
  -5   0  14 23718.5 534.102  12
  -5   0  14 23454.5 546.215  11
   5   0 -14 23690.0 692.182   3
   5   0 -13 4.40726 13.5467  15
   5   0 -13-2.91366 10.4879  16
  -5   0  13 1.88965 11.7813  10
  -5   0  13-7.08557 20.8247   8
   5   0 -13 8.62517 29.7250   3
  -5   0  13-8.18698 15.7885  20
   5   0 -13 7.04468 17.9306  22
  -5   0  13 11.1244 11.2337  12
   5   0 -12 27210.1 605.485  16
   5   0 -12 28020.4 623.973  15
  -5   0  12 28037.2 731.120   8
  -5   0  12 26833.3 613.042  10
  -5   0  12 28113.3 615.881  12
   5   0 -12 27732.8 726.553  22
   5   0 -12 27792.4 759.043   3
   5   0 -11-7.39736 25.4937   3
  -5   0  11-1.52903 11.3466  10
   5   0 -11 1.33609 9.71856  16
   5   0 -11 1.89884 13.0881  15
   5   0 -11 6.07477 19.9613  22
   5   0 -10 43301.9 1027.34  21
   5   0 -10 47233.7 1083.17   3
  -5   0  10 41422.6 969.827   1
   5   0 -10 45314.1 1050.20  22
  -5   0  10 45269.3 1049.62   8
  -5   0  10 43351.1 937.643  10
   5   0 -10 43193.6 934.741  16
   5   0 -10 44651.7 949.351  15
  -5   0  10 43482.7 942.138  11
   5   0  -9 6.30736 20.7263   3
  -5   0   9 8.15361 9.88615  11
  -5   0   9 7.21412 8.74743  10
   5   0  -9 20.3418 10.1790  16
   5   0  -9-1.62690 11.4670  15
   5   0  -9 10.4787 17.2170  22
   5   0  -9-4.56908 20.1438  21
   5   0  -8 4187.53 165.939  21
  -5   0   8 4298.88 172.056   8
  -5   0   8 4171.11 112.821  11
  -5   0   8 3928.64 108.315  10
  -5   0   8 3994.52 165.439   7
   5   0  -8 4092.81 111.224  16
   5   0  -7 6.52411 9.10981  16
  -5   0   7 4.68502 7.60502  10
  -5   0   7-12.8586 17.8154   8
  -5   0   7 12.8973 10.0516  11
   5   0  -7-3.98145 16.5488  21
  -5   0   7 32.6235 19.4184   7
   5   0  -6 8575.50 215.663  15
  -5   0   6 9407.29 274.877   8
   5   0  -6 9543.88 271.598  21
  -5   0   6 8831.62 209.111  11
  -5   0   6 9341.79 270.427   7
   5   0  -5-7.05496 18.6903  21
  -5   0   5-3.52279 13.1988  25
  -5   0   5-3.31870 14.6311   7
   5   0  -5-9.04520 22.5380   3
   5   0  -4 26107.3 623.243  21
  -5   0   4 27408.7 627.768   8
  -5   0   4 26223.2 617.605  25
  -5   0   4 25826.1 615.501   7
   5   0  -4 24611.5 636.311   3
  -5   0   3 3.18541 14.0441   8
  -5   0   3 5.37833 13.4022  25
  -5   0   3 10.8363 14.8966   7
   5   0  -3 24.2629 20.5859   2
   5   0  -3 7.55278 16.6493   3
  -5   0   2 182423. 3698.05   8
   5   0  -2 180809. 3700.47  22
  -5   0   2 178081. 3675.33  25
  -5   0   2 175064. 3678.09   7
   5   0  -2 182276. 3712.92   2
   5   0  -2 174747. 3707.07   3
   5   0  -1 10.9560 15.3267  21
   5   0  -1 2.98287 12.7796  22
  -5   0   1-2.88365 11.2116   8
  -5   0   1 2.12714 11.2705   7
   5   0  -1-3.24676 15.4604   2
   5   0  -1 12.2501 15.9114   3
   5   0  -1-2.77770 13.2268  24
   5   0   0 94845.3 1969.53  22
   5   0   0 92810.1 1972.07  24
   5   0   0 89090.5 1960.69  21
  -5   0   0 91039.6 1944.17   7
   5   0   1-11.3489 15.3192  24
  -5   0  -1 9.10764 8.92256   7
   5   0   1 2.38706 12.1514  22
   5   0   2 127609. 2757.71  22
  -5   0  -2 132653. 2735.35   7
  -5   0  -3 4.18121 6.78377   7
   5   0   3 9.11256 14.4642  24
   5   0   3 3.39821 7.16015  23
  -5   0  -4 35284.0 754.057   7
   5   0   4 35448.5 814.818  24
  -5   0  -5 9.16975 6.10167   7
  -5   0  -5 2.01580 3.69552   6
   5   0   5 3.34884 14.3478  24
  -5   0  -5 5.82613 9.88640   8
   5   0   6 36356.1 830.006  24
  -5   0  -6 34592.2 762.541   7
  -5   0  -6 37185.6 778.593   8
   5   0   7 12.0836 10.8073  18
   5   0   7-3.64402 15.1466  24
   5   0   8 112.723 17.3341  18
   5   0   8 110.116 25.9759  24
   5   0   9 3.90985 16.2513  24
  -5   0  -9 5.49204 11.0516   3
   5   0   9 5.05614 11.8782  18
   5   0  10 15682.5 377.526  29
   5   0  10 14713.8 405.831  24
   5   0  11 4.91716 15.3285  31
   5   0  11 2.68830 16.9919  29
   5   0  12 63857.6 1412.21  31
   5   0  12 64581.7 1389.42  32
   5   0  12 66825.2 1422.71  29
   5   0  13 3.68590 14.2032  32
   5   0  13 23.4029 19.4647  31
   5   0  13 3.24364 19.6538  29
   5   0  14 216.869 33.8919  31
   5   0  14 193.200 35.2670  29
   5   0  15-9.89420 18.7731  31
   5   0  15-18.7101 23.9714  29
   5   0  16 579.318 52.2304  31
   5   0  16 693.190 60.1925  29
   5   0  17 6.64638 19.2269  31
   5   0  17-23.6141 24.8764  29
   5   0  18 40.6481 21.3147  31
   5   0  18 19.1979 22.5780  29
   5   0  19 2.78417 17.1158  31
   5   0  19 10.7392 20.7108  29
   5   0  20 146.532 29.7602  29
   5   0  21 5.34648 18.0023  29
   5   0  22 740.419 47.6918  29
   5   0  23-6.50168 14.0304  30
   5   0  23-7.11827 11.0711  29
  -5  -1  24 145.092 14.8434  30
  -5   1  23 211.912 20.7327  29
  -5  -1  23 181.967 22.1206  30
   5   1 -23 188.680 19.6103  13
   5   1 -22 1183.53 52.2985  15
  -5   1  22 1241.26 57.8192   9
  -5   1  22 1184.11 57.2187  20
  -5   1  22 1161.15 57.2437  29
  -5  -1  22 1202.36 62.0274  30
   5   1 -22 1273.58 57.2472  13
   5  -1 -22 1194.43 56.3142  13
   5  -1 -21 14290.2 345.093  15
   5   1 -21 14461.4 350.755  15
  -5   1  21 14754.5 362.661   9
  -5   1  21 15225.8 364.674  20
  -5   1  21 14972.4 365.375  29
  -5   1  21 14368.8 357.879  30
  -5  -1  21 15505.3 374.793  30
   5  -1 -21 14676.6 359.326  13
  -5  -1  20 24.1901 15.2544  11
   5   1 -20 36.6747 18.0773  15
   5  -1 -20 10.4456 14.2404  15
  -5  -1  20 27.6057 15.2925   9
  -5   1  20 5.54924 17.7771  20
  -5   1  20 13.4759 18.9984  30
  -5  -1  20 9.54516 22.1817  30
  -5   1  20 11.4890 19.5750  29
   5  -1 -20 30.7432 18.2548  13
  -5  -1  19 5019.47 153.935  11
  -5  -1  19 4996.25 154.629  20
   5   1 -19 4968.50 156.493  15
   5  -1 -19 5095.73 157.318  15
  -5  -1  19 5126.98 158.761   9
  -5   1  19 5115.44 173.157  29
  -5   1  19 5293.39 171.844  30
  -5  -1  19 4947.31 175.996  30
   5  -1 -19 4878.01 164.000  13
  -5  -1  18 5174.76 160.886  11
  -5  -1  18 5407.88 166.094  20
   5   1 -18 4928.93 262.820   3
   5  -1 -18 4776.24 277.704   2
   5   1 -18 5176.10 163.685  15
   5  -1 -18 5120.90 164.720  15
  -5  -1  18 5429.31 168.650   9
  -5   1  18 5582.25 184.621  29
  -5   1  18 5226.37 178.459  30
   5  -1 -18 5370.07 175.043  13
   5   1 -17 4213.77 213.051  22
  -5  -1  17 4483.62 150.601  20
   5   1 -17 4484.47 249.701   3
   5  -1 -17 4040.07 245.200   3
   5  -1 -17 4972.15 278.882   2
   5   1 -17 4422.05 148.840  15
   5  -1 -17 4410.40 150.587  15
  -5  -1  17 4485.40 152.077   9
  -5   1  17 4592.99 164.973   9
   5  -1 -17 4560.13 157.914  13
  -5   1  17 4660.87 162.476  11
  -5  -1  17 4760.91 147.905  11
  -5   1  16 7.12757 13.7460  12
  -5  -1  16 7.00943 16.2869  11
   5   1 -16 15.1428 32.4386  22
  -5  -1  16 25.0729 19.2024  20
   5  -1 -16-12.1448 35.6940   2
   5   1 -16 10.0791 29.6229   3
   5  -1 -16 22.1569 41.5060   3
   5   1 -16 4.63911 11.5877  16
   5   1 -16-10.2353 18.9886  15
   5  -1 -16 8.39068 18.6095  15
  -5  -1  16-2.77131 16.5429   9
  -5   1  16 24.2888 23.9166   9
  -5  -1  16 8.21106 16.8260  29
   5  -1 -16 9.35922 19.4508  13
   5  -1 -15 2122.84 98.3910  13
  -5   1  15 2384.99 94.4069  12
   5   1 -15 1886.98 137.271  22
   5   1 -15 2090.69 130.369  21
   5  -1 -15 2241.89 162.952  22
  -5  -1  15 2321.85 96.8632  20
  -5   1  15 2267.70 105.253  20
   5   1 -15 2321.64 169.791   3
   5  -1 -15 2071.71 172.456   3
   5  -1 -15 1921.41 173.209   2
   5   1 -15 2226.75 93.1361  15
   5  -1 -15 2212.11 95.7633  15
   5   1 -15 2236.73 78.0863  16
  -5  -1  15 2063.66 92.8650   9
  -5   1  15 2211.38 103.597   9
  -5  -1  15 2062.17 84.0925  10
  -5   1  15 2062.46 160.876   8
  -5  -1  15 2180.53 94.0659  29
  -5  -1  15 2054.50 84.8623  11
   5   1 -14 623.817 71.6160  21
   5  -1 -14 730.498 92.5632  22
  -5  -1  14 705.489 50.7044  20
  -5   1  14 829.595 61.0250  20
   5   1 -14 807.725 42.6114  16
   5   1 -14 769.710 50.5355  15
   5  -1 -14 702.852 51.5125  15
  -5  -1  14 745.241 50.8522   9
  -5   1  14 825.550 60.0218   9
  -5   1  14 846.573 102.548   8
  -5   1  14 736.816 50.4673  12
  -5  -1  14 752.791 45.0726  10
  -5  -1  14 661.162 44.4703  11
   5  -1 -14 529.847 89.2731   2
   5   1 -14 871.517 99.8974   3
   5  -1 -14 666.926 97.1091   3
   5   1 -13 1573.92 110.595  21
  -5  -1  13 1729.35 79.8362  20
  -5   1  13 1878.42 89.6146  20
   5  -1 -13 1548.10 133.604  22
   5   1 -13 1769.61 67.2806  16
   5  -1 -13 1745.91 81.2871  15
  -5  -1  13 1705.46 77.8319   9
  -5  -1  13 1728.29 112.503   8
  -5   1  13 1669.36 143.634   8
  -5   1  13 1966.80 90.0688   9
  -5   1  13 1874.45 82.3580  12
   5   1 -13 1456.98 129.367   3
   5  -1 -13 1599.16 141.343   3
  -5   1  13 1816.30 85.5197  11
  -5  -1  13 1604.47 69.0932  11
  -5  -1  13 1714.83 68.6052  10
  -5  -1  12 876.662 45.2430  11
  -5  -1  12 832.771 43.6092  10
  -5   1  12 911.611 57.7969  11
   5   1 -12 820.867 76.7397  21
  -5   1  12 917.754 59.7542  20
   5  -1 -12 841.193 96.6504  22
   5   1 -12 871.916 43.4111  16
   5  -1 -12 776.115 52.0833  15
  -5  -1  12 866.052 76.9982   8
  -5   1  12 831.120 97.6351   8
  -5   1  12 842.892 56.6807   9
  -5   1  12 878.732 54.6590  12
  -5  -1  12 671.096 74.5232   7
   5   1 -12 655.837 82.9935   3
   5  -1 -12 966.389 108.630   3
  -5  -1  11 4470.45 130.844  11
  -5  -1  11 4591.47 129.524  10
  -5   1  11 4485.29 148.125  11
   5   1 -11 4646.14 192.931  21
   5  -1 -11 4979.94 240.000  22
   5   1 -11 4602.90 130.131  16
   5  -1 -11 4862.27 150.195  15
  -5  -1  11 4760.59 191.052   8
  -5   1  11 4810.20 239.007   8
  -5   1  11 4816.98 152.902   9
  -5   1  11 4741.67 147.534  12
   5  -1 -11 4620.23 239.544   3
  -5  -1  11 4380.54 196.455   7
  -5  -1  10 23757.7 511.267  10
  -5   1  10 22937.6 532.745  11
   5   1 -10 23565.7 598.174  21
   5  -1 -10 23244.0 658.905  22
   5   1 -10 22255.6 511.051  16
   5  -1 -10 23319.2 534.232  15
  -5  -1  10 23160.4 590.793   8
  -5   1  10 23520.2 665.065   8
  -5   1  10 23169.6 534.909   9
  -5  -1  10 21749.4 569.288  27
   5  -1 -10 22883.5 671.523   3
  -5   1  10 21954.9 572.591   1
  -5   1  10 23222.3 531.537  12
  -5  -1   9 40.7761 22.6008  27
  -5   1   9 26.1107 24.4772  25
   5  -1  -9 46.3246 27.8098  22
   5   1  -9 70.8470 26.9003  21
   5   1  -9 51.4939 13.3968  16
   5  -1  -9 37.8449 15.6349  15
  -5  -1   9 45.7500 11.6319  10
  -5  -1   9 80.2345 24.9634   8
  -5   1   9 7.75931 27.9485   8
  -5   1   9 45.6405 16.1636   9
  -5   1   9 65.0509 17.1906  12
  -5   1   9 41.4333 15.7045  11
   5  -1  -9 51.4981 33.3859   2
  -5   1   9 77.9814 23.8541   1
   5  -1  -9 89.8294 39.8141   3
  -5  -1   8 179.487 36.4616   7
  -5  -1   8 355.561 46.0376  27
  -5   1   8 144.994 39.3085  25
   5   1  -8 86.0472 27.9873  21
   5  -1  -8 97.4472 38.2657  22
   5   1  -8 122.758 15.4648  17
   5   1  -8 138.566 17.2605  16
   5  -1  -8 134.494 21.7444  15
  -5   1   8 130.354 38.4772   8
  -5   1   8 97.7438 18.9520   9
  -5  -1   8 128.183 28.2256   8
  -5   1   8 83.9377 17.7396  12
  -5   1   8 152.041 22.4386  11
  -5  -1   8 225.451 19.5106  10
   5  -1  -8 136.688 41.8725   2
  -5   1   8 354.141 46.2049   1
   5   1  -8 143.797 35.4749   3
   5  -1  -8 114.978 40.7143   3
   5  -1  -7 48329.1 1064.25  13
  -5   1   7 50401.4 1063.89  12
  -5  -1   7 48004.5 1130.84   7
  -5   1   7 52028.6 1165.41  25
   5   1  -7 51781.4 1134.14  21
   5  -1  -7 47157.9 1189.72  22
   5   1  -7 50664.1 1043.86  17
   5   1  -7 51676.5 1049.41  16
   5  -1  -7 47325.7 1063.25  15
  -5  -1   7 48105.3 1121.41   8
   5   1  -7 52677.3 1159.38   3
  -5   1   7 52015.5 1146.52   1
   5  -1  -7 47752.2 1191.69   3
   5  -1  -7 49854.5 1205.47   2
  -5  -1   7 47912.4 1046.26  11
  -5   1   7 46939.2 1058.98  11
  -5  -1   7 47233.8 1043.83  10
   5  -1  -6 19607.6 444.941  13
  -5  -1   6 20676.3 506.706   7
  -5   1   6 20946.6 528.355  25
   5   1  -6 19774.8 502.408  21
   5  -1  -6 18793.7 551.857  22
   5   1  -6 18834.1 425.208  17
   5   1  -6 21099.6 432.470  16
   5  -1  -6 19950.3 445.677  15
  -5  -1   6 18169.3 424.956  10
  -5   1   6 16174.3 433.894  11
  -5  -1   6 20041.4 428.855  11
   5   1  -6 20818.6 520.662   3
  -5   1   6 20667.5 523.375   1
   5  -1  -6 19758.3 557.809   3
   5  -1  -6 20689.4 566.623   2
   5  -1  -5 11769.9 289.481  13
   5   1  -5 13296.5 355.235   3
  -5   1   5 11890.9 361.035   1
   5  -1  -5 12067.6 387.903   3
   5  -1  -5 12297.1 389.959   2
  -5   1   5 12666.3 358.046  25
   5   1  -5 12373.0 308.671  24
   5   1  -5 12625.5 343.809  21
   5  -1  -5 11580.2 378.454  22
   5   1  -5 11573.9 273.900  17
  -5   1   5 10634.0 368.309   8
   5   1  -5 12570.5 279.224  16
   5  -1  -5 12078.9 291.416  15
  -5  -1   5 12050.1 275.520  11
  -5  -1   5 12374.1 341.059   7
   5   1  -4 127862. 2610.89   3
  -5   1   4 117159. 2629.89   1
   5  -1  -4 112608. 2646.60   3
   5  -1  -4 117392. 2660.29   2
   5   1  -4 127770. 2571.59  24
  -5   1   4 105305. 2633.35   8
  -5  -1   4 124778. 2602.28   7
   5  -1  -4 127987. 2658.25  22
  -5  -1   3 2887.70 116.311   7
  -5   1   3 2564.02 135.241   8
   5   1  -3 2568.82 114.114   3
   5   1  -3 2773.22 103.892  24
   5   1  -2 135399. 2902.47  21
   5   1  -2 140542. 2896.05   3
   5   1  -2 137331. 2884.08  24
  -5  -1   2 139060. 2897.62   7
  -5   1   2 127465. 2936.03   8
   5  -1  -2 134820. 2899.87   6
   5  -1  -1 73906.8 1637.73  22
   5   1  -1 70864.2 1602.60  21
   5   1  -1 74121.1 1588.31   3
   5   1  -1 73970.9 1578.94   2
   5   1  -1 76050.4 1594.24  24
  -5   1   1 75076.5 1639.17   8
  -5  -1   1 75061.0 1602.59   7
   5  -1  -1 71607.3 1590.98   6
   5   1   0 11865.7 309.139  21
   5   1   0 11259.1 274.377   2
   5   1   0 11921.1 287.104   3
   5   1   0 11628.6 306.117  24
  -5   1   0 12147.6 331.484   8
  -5  -1   0 11522.1 311.444   7
   5  -1   0 11248.4 289.640   6
   5   1   1 671.710 48.7681  21
   5   1   1 695.595 35.6339   3
  -5   1  -1 803.745 58.4008   8
  -5  -1  -1 633.306 50.8933   7
   5  -1   1 750.729 41.1822   6
  -5  -1  -1 773.252 41.9235   6
   5   1   1 760.254 54.1909  24
   5   1   2 18506.9 458.520  21
   5  -1   2 20257.1 499.905  23
   5   1   2 20633.3 482.255  24
  -5  -1  -2 19829.0 480.240   7
  -5   1  -2 19740.7 474.635   8
  -5  -1  -2 18992.7 445.641   6
   5  -1   2 19270.3 436.042   6
   5   1   3 30093.8 702.415  21
   5  -1   3 32848.3 748.032  23
  -5   1  -3 34363.9 769.157   1
  -5   1  -3 32201.2 718.616   8
  -5  -1  -3 31640.4 735.503   7
  -5  -1  -3 30864.4 703.012   6
   5   1   4 9848.75 236.446  21
   5  -1   4 10091.0 228.686  18
   5  -1   4 9924.52 279.233  23
  -5   1  -4 10581.2 300.150   1
  -5   1  -4 9766.16 250.717   8
  -5  -1  -4 9652.86 253.414   6
   5   1   5 17238.3 386.033  21
   5   1   5 17585.2 391.911  19
   5  -1   5 17918.1 395.554  18
   5   1   5 19208.5 459.524  24
  -5   1  -5 18678.9 470.234   1
  -5   1  -5 16990.8 403.991   8
  -5  -1  -5 17880.0 430.167   6
   5  -1   6 5914.66 151.836  18
   5   1   6 5833.89 148.016  19
  -5   1  -6 6192.84 210.545   1
  -5  -1  -6 5619.30 183.585   6
   5   1   6 5760.78 151.008   5
   5   1   6 5789.99 145.520   4
   5   1   7 24.7751 20.1250  24
   5  -1   7-1.34526 9.88460  18
   5   1   7 1.11264 9.39283  19
  -5  -1  -7-4.26145 18.7869  27
   5   1   7 9.38607 7.96365   4
  -5   1  -7-4.17197 17.3405   1
   5   1   7-1.33891 10.3181   5
  -5  -1  -7 10.4516 14.9261   6
   5   1   8 6650.68 228.267  24
   5   1   8 6906.76 167.644  19
   5  -1   8 6553.45 173.425  18
  -5  -1  -8 6889.13 226.282  27
  -5   1  -8 6679.52 223.156   1
  -5  -1  -8 6644.31 221.506   6
   5   1   8 6654.67 172.950   5
   5   1   8 6492.89 164.280   4
  -5  -1  -9 33367.8 826.640   6
   5   1   9 34643.8 756.960   5
   5   1   9 34138.5 745.673   4
   5  -1   9 35137.9 758.564  18
  -5  -1  -9 34157.6 814.603  27
   5  -1   9 34413.7 775.893  31
  -5   1  -9 36339.4 820.135   1
   5   1   9 36072.8 833.656  24
  -5  -1 -10 731.510 71.8984   6
   5   1  10 937.565 47.3306   5
   5   1  10 888.629 39.8535   4
   5  -1  10 905.941 47.8866  18
   5  -1  10 939.106 54.2456  28
   5   1  10 898.774 53.4393  26
   5   1  10 1098.58 60.5398  28
   5  -1  10 935.932 48.0099  32
   5   1  10 865.883 72.3199  24
   5   1  10 815.940 54.6942  30
   5  -1  10 860.451 56.1656  30
   5  -1  10 851.837 54.2805  29
   5   1  10 896.286 55.9379  29
   5   1  11 388.302 31.9323   5
  -5  -1 -11 380.019 54.9329   6
   5  -1  11 426.564 34.1946  18
   5   1  11 399.522 50.5166  24
   5   1  11 446.823 42.5735  30
   5  -1  11 497.255 45.0416  30
   5  -1  11 374.411 37.9674  29
   5   1  11 353.175 38.1737  29
   5  -1  11 442.452 33.8686  32
   5   1  11 478.522 38.0165  31
   5   1  11 260.712 34.7046  32
   5   1  11 475.509 42.8446  28
   5  -1  11 418.283 38.6319  28
   5   1  11 436.873 40.4011  26
   5   1  12 8068.95 213.668   5
  -5   1 -12 7680.43 280.016   3
   5   1  12 8474.32 270.761  24
   5   1  12 8440.35 240.503  30
   5  -1  12 8279.34 241.840  30
   5  -1  12 7858.47 234.422  29
   5   1  12 7893.39 236.877  29
   5   1  12 8286.46 225.550  31
   5  -1  12 8026.42 212.166  32
   5   1  12 7343.54 215.641  32
   5   1  12 8800.53 235.918  26
   5  -1  12 8726.75 235.016  28
   5   1  12 9158.03 242.533  28
   5   1  13 7259.73 192.809   5
  -5   1 -13 6886.40 262.943   3
   5   1  13 7851.53 223.315  28
   5   1  13 7260.94 221.996  30
   5  -1  13 7151.74 223.087  30
   5  -1  13 7243.60 219.130  29
   5   1  13 7210.20 222.227  29
   5   1  13 7023.18 239.882  24
   5  -1  13 6673.02 216.795  31
   5   1  13 6784.32 202.758  31
   5  -1  13 7005.35 189.693  32
   5   1  14 2855.52 99.1493   5
   5   1  14 3181.75 126.355  28
   5   1  14 2838.33 124.443  30
   5  -1  14 3057.09 130.569  30
   5  -1  14 2895.91 122.426  29
   5  -1  14 2896.57 124.666  31
   5  -1  14 2919.07 98.2017  32
   5   1  14 2801.65 110.424  31
   5   1  15 11205.4 315.821  30
   5  -1  15 11363.1 319.464  30
   5  -1  15 11153.2 310.355  29
   5   1  15 10536.3 289.164  31
   5  -1  15 10864.7 311.791  31
   5   1  16 970.743 71.9305  30
   5  -1  16 1024.27 75.6498  30
   5  -1  16 1137.16 74.0946  29
   5  -1  16 940.558 70.9184  31
   5   1  16 937.701 58.7090  31
   5   1  17 666.517 59.9340  30
   5  -1  17 629.594 59.5624  30
   5  -1  17 608.998 56.4950  29
   5  -1  17 630.457 57.4836  31
   5  -1  18 475.459 52.9424  30
   5   1  18 561.415 54.2937  30
   5  -1  18 465.774 48.1511  29
   5  -1  18 425.150 47.2211  31
   5   1  19 6997.28 217.794  30
   5  -1  19 7275.40 214.037  29
   5  -1  19 6854.33 220.733  30
   5   1  19 6613.02 217.261  29
   5  -1  19 6627.77 210.669  31
   5  -1  20 67.7783 22.9286  31
   5  -1  20 72.9672 23.3353  29
   5   1  20 65.6320 24.9834  29
   5   1  20 61.9537 24.1779  30
   5  -1  20 67.0443 25.3029  30
   5  -1  21 919.952 59.6598  30
   5  -1  21 988.366 54.0284  29
   5   1  21 948.518 57.1570  30
   5   1  21 925.852 58.8932  29
   5  -1  21 976.056 55.2749  31
   5   1  22 1967.09 75.5579  30
   5  -1  22 1903.90 67.9215  29
   5  -1  22 1972.80 80.3728  30
   5   1  22 1955.13 80.1386  29
   5  -1  22 1940.40 71.1643  31
   5   1  23 1474.74 58.4131  29
   5  -1  23 1451.50 58.2914  30
  -5   2  23 688.009 31.2988  29
  -5   2  22 7469.32 195.491  20
  -5   2  22 7669.98 197.823  29
  -5  -2  22 8076.15 197.067  30
  -5  -2  22 7912.08 195.521  31
  -5   2  21 1019.86 54.1497  20
  -5   2  21 1060.35 55.4982  29
  -5  -2  21 1079.84 56.0995  30
   5   2 -21 1031.13 48.9419  15
  -5   2  21 989.598 48.8416   5
   5  -2 -21 1002.92 51.4761  13
  -5   2  20 826.550 53.5795  29
  -5  -2  20 899.733 55.9436  30
  -5   2  20 740.722 50.6789  20
  -5   2  20 744.851 50.6739   9
   5  -2 -20 768.211 49.0452  13
   5   2 -20 749.047 45.0285  15
  -5  -2  19 364.184 30.1049  11
  -5  -2  19 431.127 42.7339  30
  -5   2  19 402.439 40.2233  20
  -5   2  19 429.229 41.9346   9
   5  -2 -19 432.216 40.9792  13
   5   2 -19 409.166 35.5853  15
  -5  -2  18 507.348 49.3397  30
  -5   2  18 627.512 53.3008   9
  -5  -2  18 384.387 33.8012  10
  -5   2  18 518.531 48.5628  20
   5  -2 -18 471.810 45.3123  13
   5  -2 -18 431.203 38.7782  15
   5   2 -18 520.789 41.4378  15
  -5  -2  17 819.913 48.9498  11
  -5   2  17 821.687 62.8192  20
  -5   2  17 790.426 61.5355   9
  -5  -2  17 897.349 50.3372  10
   5   2 -17 832.793 43.6732  16
   5  -2 -17 781.744 54.6896  15
   5   2 -17 851.209 54.9410  15
   5  -2 -17 780.072 59.4896  13
  -5   2  16 323.315 36.4675  12
   5  -2 -16 350.853 43.0363  13
  -5  -2  16 327.336 31.7247  11
  -5   2  16 331.497 42.5131  20
   5  -2 -16 285.805 71.0125   2
  -5   2  16 270.709 33.9601  30
  -5   2  16 298.599 41.2536   9
  -5  -2  16 262.983 30.8239   9
   5   2 -16 303.411 34.7863  15
   5   2 -16 302.911 27.9829  16
   5  -2 -16 389.986 41.4977  15
   5  -2 -16 354.347 84.8488   6
   5  -2 -15 712.851 59.3755  13
  -5   2  15 715.714 54.4504  12
  -5  -2  15 644.950 42.4129  11
   5   2 -15 757.935 80.5927  21
  -5   2  15 776.669 62.2481  20
   5  -2 -15 732.136 108.595   2
  -5   2  15 688.068 52.9188  30
  -5  -2  15 678.563 46.5738   9
  -5   2  15 826.490 64.1463   9
   5  -2 -15 461.527 94.7286   6
   5   2 -15 752.727 44.7078  16
   5  -2 -15 719.599 55.0637  15
  -5  -2  14 532.738 38.7888  11
   5   2 -14 571.087 71.8287  21
  -5   2  14 576.766 54.0998  20
   5  -2 -14 614.623 52.9777  15
   5   2 -14 565.965 39.3848  16
  -5  -2  14 531.900 41.6847   9
  -5   2  14 584.328 54.9733   9
  -5   2  14 596.731 103.691   8
  -5  -2  14 438.852 67.6938   7
   5  -2 -14 504.435 97.7469   6
   5  -2 -14 626.027 104.741   2
  -5   2  14 609.786 51.1726  12
   5  -2 -14 584.038 54.2953  13
  -5  -2  13 2964.81 99.8047  11
   5   2 -13 2616.96 155.854  21
  -5   2  13 2782.51 122.793  20
   5   2 -13 2930.94 101.006  16
   5  -2 -13 2904.27 121.634  15
  -5   2  13 2938.89 125.485   9
  -5   2  13 2724.04 213.441   8
  -5  -2  13 2914.57 105.702   9
  -5  -2  13 2730.62 162.089   7
   5  -2 -13 2757.74 224.719   6
   5  -2 -13 2751.61 213.632   2
   5   2 -13 3180.88 201.013   3
  -5   2  13 3000.92 122.868  12
   5  -2 -13 2970.53 126.786  13
   5  -2 -12 907.303 66.9827  13
  -5   2  12 867.802 62.8399  12
  -5  -2  12 916.394 90.5332   7
   5  -2 -12 984.934 132.750   6
  -5   2  12 841.293 92.3239  24
  -5  -2  12 873.186 51.1873  20
   5   2 -12 813.430 85.2794  21
  -5   2  12 999.033 67.5813  20
   5   2 -12 970.425 52.4378  16
   5  -2 -12 980.895 66.7185  15
  -5   2  12 963.322 67.4307   9
  -5   2  12 817.272 117.570   8
  -5  -2  12 984.804 80.3849   8
   5  -2 -12 781.391 113.822   2
   5   2 -12 854.817 101.135   3
  -5  -2  12 1003.70 50.4672  11
  -5  -2  12 1030.82 52.3347  10
  -5  -2  11 24725.6 669.974   7
   5  -2 -11 23554.5 774.848   6
  -5  -2  11 24944.1 554.793  10
  -5  -2  11 24363.9 552.647  11
   5   2 -11 24721.3 667.401  21
  -5   2  11 25551.5 589.945  20
   5   2 -11 24246.2 545.841  17
   5   2 -11 24438.1 556.841  16
   5  -2 -11 24122.7 588.109  15
  -5   2  11 25087.0 783.308   8
  -5   2  11 24185.2 585.870   9
  -5  -2  11 23685.9 628.514   8
   5  -2 -11 23859.2 767.319   2
   5   2 -11 24162.9 701.352   3
   5  -2 -11 24295.7 591.823  13
  -5   2  11 25538.2 592.680  12
   5  -2 -10 6587.81 329.990   2
  -5   2  10 6447.39 255.882   1
   5   2 -10 6878.28 286.562   3
   5  -2 -10 6674.02 210.257  13
  -5   2  10 6297.27 205.743  12
  -5  -2  10 6767.92 255.652  27
  -5   2  10 6804.81 296.217  25
  -5   2  10 7094.63 206.606  20
   5   2 -10 6776.47 267.465  21
   5   2 -10 6528.28 174.833  17
   5   2 -10 6962.94 184.662  16
   5  -2 -10 6599.52 207.237  15
  -5   2  10 6637.09 204.144   9
  -5   2  10 6599.93 332.175   8
  -5  -2  10 6894.90 246.136   8
  -5  -2  10 6684.36 180.115  10
  -5  -2  10 6878.46 180.315  11
  -5  -2  10 6599.87 262.544   7
   5  -2 -10 6403.76 330.074   6
   5  -2  -9 14160.7 529.370   2
   5   2  -9 15150.8 474.194   3
  -5   2   9 15813.0 472.037   1
   5  -2  -9 15422.8 389.924  13
  -5   2   9 14585.8 385.764  12
  -5  -2   9 15748.4 465.984  27
  -5   2   9 15034.0 487.597  25
  -5   2   9 16279.7 383.603  20
   5   2  -9 15307.5 457.763  21
   5   2  -9 15270.3 351.498  17
   5   2  -9 15877.5 361.100  16
   5  -2  -9 15200.8 388.403  15
  -5   2   9 14456.4 377.086   9
  -5   2   9 14203.1 535.932   8
  -5  -2   9 14909.5 355.521  11
  -5  -2   9 14971.5 356.046  10
   5  -2  -9 14348.9 533.131   6
  -5  -2   9 14542.4 452.916   7
   5  -2  -8 76201.5 1877.53   2
   5   2  -8 75013.7 1778.70   3
  -5   2   8 80747.9 1805.14   1
  -5  -2   8 77087.4 1648.78  14
   5  -2  -8 78332.9 1687.74  13
  -5  -2   8 80799.4 1797.43  27
  -5   2   8 82071.4 1813.47  25
  -5   2   8 78605.6 1676.95  20
   5   2  -8 80047.0 1648.40  17
   5  -2  -8 78989.9 1686.35  15
   5   2  -8 78013.9 1655.71  16
  -5  -2   8 77935.0 1652.00  11
  -5  -2   8 79540.9 1651.59  10
   5  -2  -8 78061.9 1875.10   6
   5  -2  -7 8730.41 360.666   2
   5   2  -7 8584.49 300.430   3
  -5   2   7 8605.58 324.531   1
  -5  -2   7 8591.78 209.656  14
   5  -2  -7 8876.57 242.532  13
  -5  -2   7 8154.22 312.314  27
  -5   2   7 8847.93 322.423  25
   5   2  -7 8464.79 205.110  19
   5   2  -7 8396.53 209.976  17
   5  -2  -7 8603.48 237.974  15
   5   2  -7 8487.91 215.692  16
  -5   2   7 7630.04 223.127   9
  -5  -2   7 8798.28 211.682  10
   5  -2  -7 9226.55 360.286   6
   5  -2  -6 3476.01 203.497   2
   5   2  -6 3153.08 90.3257   4
   5   2  -6 3051.90 155.245   3
  -5   2   6 3131.64 182.649   1
  -5   2   6 3014.14 115.343  12
   5  -2  -6 3359.53 118.513  13
  -5  -2   6 3513.53 96.8493  14
  -5  -2   6 3238.13 178.615  27
   5   2  -6 3117.03 117.442  24
  -5   2   6 3397.39 176.201  25
   5   2  -6 3216.37 94.9191  19
   5   2  -6 3215.41 96.8417  17
   5  -2  -6 3251.76 116.310  15
  -5   2   6 3131.29 107.025   9
  -5   2   6 3103.57 198.675   8
  -5  -2   6 3349.21 97.0958  10
   5  -2  -6 3255.94 190.534   6
   5  -2  -5 18730.1 564.023   2
   5   2  -5 17299.0 489.104   3
   5   2  -5 18121.3 400.146   4
  -5   2   5 16747.2 536.844   1
  -5  -2   5 19211.8 404.750  14
  -5   2   5 17581.2 432.809  12
  -5  -2   5 16702.5 528.983  27
   5   2  -5 18573.7 446.289  24
   5   2  -5 17693.7 405.898  19
   5   2  -5 18554.6 407.864  17
   5  -2  -5 18201.9 431.094  15
  -5   2   5 17103.3 414.506   9
  -5  -2   5 17857.8 493.368   7
  -5   2   5 17751.9 567.402   8
  -5  -2   5 18372.1 405.989  10
   5  -2  -5 17928.6 540.159   6
   5   2  -4 135.275 15.2079   4
  -5   2   4 118.350 43.4489   1
   5   2  -4 139.395 32.4607   3
  -5  -2   4 141.562 16.0040  14
  -5  -2   4 118.798 40.8956  27
   5   2  -4 141.663 25.5132  24
   5   2  -4 73.4024 14.8542  19
   5   2  -4 118.437 16.6416  17
   5   2  -4 114.728 17.8706  16
   5  -2  -4 102.873 20.4897  15
  -5   2   4 169.496 48.2932   8
  -5  -2   4 108.538 15.2884  10
  -5   2   4 150.292 23.9878  12
  -5  -2   4 67.6146 26.6638   7
   5  -2  -4 122.864 39.5633   6
   5   2  -3 77697.7 1731.29   3
  -5   2   3 71901.2 1821.12   1
  -5  -2   3 74904.4 1813.51  27
   5   2  -3 80651.1 1719.26  24
   5   2  -3 78229.1 1664.43  19
   5   2  -3 77604.1 1664.14  16
   5  -2  -3 76316.4 1681.67  15
  -5   2   3 81673.9 1831.91   8
  -5  -2   3 78895.8 1757.38   7
   5   2  -3 78971.0 1656.84   4
   5  -2  -3 82251.2 1793.59   6
  -5  -2   3 79928.1 1661.53  10
  -5  -2   3 79693.5 1655.96  14
  -5   2   3 81452.1 1684.16  12
  -5  -2   2 13652.5 314.683  14
  -5   2   2 14409.9 337.524  12
   5  -2  -2 14027.1 339.061  13
   5  -2  -2 15106.4 422.373   6
   5   2  -2 14376.2 318.325   4
  -5  -2   2 14418.8 386.168   6
   5   2  -2 13903.9 373.523  24
   5   2  -2 14162.2 324.715  19
   5   2  -2 13820.7 322.564  16
   5  -2  -2 13753.7 338.391  15
  -5  -2   2 13728.4 402.872   7
  -5   2   2 14740.4 444.799   8
  -5  -2   2 13960.2 320.680  10
   5   2  -2 13968.9 371.496   3
  -5  -2   1 12936.7 294.756  14
  -5   2   1 13436.8 313.391  12
   5  -2  -1 13052.3 317.655  13
   5   2  -1 12898.6 299.058   4
   5  -2  -1 13736.5 389.655   6
  -5  -2   1 14002.2 368.749   6
   5   2  -1 14105.2 363.118  24
   5   2  -1 13153.9 306.784  19
   5   2  -1 13215.0 300.700  17
   5   2  -1 13029.6 301.599  16
   5  -2  -1 13215.2 319.169  15
  -5  -2   1 13168.2 384.406   7
  -5   2   1 13539.2 410.997   8
  -5  -2   1 12622.6 300.679  10
   5   2  -1 13045.5 340.179   3
   5   2   0 10736.4 256.879  16
   5  -2   0 11062.1 266.663  14
  -5   2   0 11187.2 267.043  12
   5  -2   0 10922.0 273.041  13
   5  -2   0 10650.0 371.311  23
   5   2   0 11177.5 319.852  24
   5   2   0 10809.5 263.824  19
   5   2   0 11175.6 257.840  17
  -5  -2   0 11908.8 385.816  27
  -5  -2   0 11028.9 340.236   7
  -5   2   0 11095.9 350.324   8
   5   2   0 10865.2 282.028   3
  -5   2   0 11278.2 385.086   1
   5   2   0 11607.3 264.586   5
   5  -2   0 11336.1 333.724   6
  -5  -2   0 11286.1 324.205   6
   5   2   0 11114.1 259.190   4
   5  -2   1 1563.71 64.1237  13
  -5   2  -1 1480.30 57.6941  12
   5  -2   1 1534.67 114.278  23
   5   2   1 1570.13 93.7446  24
   5   2   1 1562.76 59.3162  19
   5   2   1 1420.45 52.8580  17
   5  -2   1 1526.99 60.7065  18
  -5  -2  -1 1625.83 119.800  27
  -5   2  -1 1606.99 103.675   8
  -5  -2  -1 1491.36 101.240   7
   5   2   1 1278.01 52.2993   3
  -5   2  -1 1640.91 121.720   1
   5   2   1 1480.36 54.8070   4
   5  -2   1 1427.76 89.1903   6
  -5  -2  -1 1530.03 91.4426   6
   5   2   1 1548.76 58.8930   5
   5  -2   2 33758.6 764.098  13
   5   2   2 36199.4 837.227  24
   5  -2   2 34962.9 882.172  23
   5   2   2 34334.5 757.589  19
   5  -2   2 35302.9 759.936  18
   5   2   2 35015.7 748.311  17
  -5  -2  -2 37407.0 897.114  27
  -5  -2  -2 34226.0 853.350   7
  -5   2  -2 35676.1 842.115   8
  -5   2  -2 36243.5 894.685   1
   5   2   2 35112.4 754.257   4
  -5  -2  -2 36155.8 831.785   6
   5  -2   2 34292.5 817.070   6
   5   2   2 33986.3 758.404   5
   5   2   3 50246.2 1127.35  24
   5  -2   3 49787.0 1165.84  23
  -5  -2  -3 49522.2 1120.57   6
   5  -2   3 48075.0 1098.07   6
   5  -2   3 47993.8 1041.60  18
   5   2   3 48581.0 1030.60  17
  -5  -2  -3 49337.2 1173.75  27
  -5   2  -3 48974.0 1115.61   8
   5  -2   3 47819.4 1047.50  13
  -5   2  -3 48641.2 1178.77   1
  -5  -2  -4 98.4763 36.1622  27
   5  -2   4 101.070 16.9387  18
   5   2   4 91.9494 13.5295  17
   5  -2   4 80.6200 32.2926  23
   5   2   4 104.824 31.1957  24
   5  -2   4 85.2486 17.3398  13
  -5   2  -4 132.819 37.8580   1
   5   2   4 81.8519 16.0687   4
  -5  -2  -4 86.0712 26.8445   6
   5  -2   4 87.4563 23.6567   6
  -5  -2  -5 1728.00 119.999  27
   5   2   5 1845.84 66.7617  19
   5  -2   5 1653.59 64.4324  18
   5  -2   5 1678.25 114.262  23
   5  -2   5 1763.66 68.8362  13
  -5   2  -5 1660.16 119.357   1
   5   2   5 1788.67 66.1762   4
  -5  -2  -5 1539.14 101.819   6
   5   2   5 1735.58 69.5013   5
   5   2   6 1009.73 86.7886  24
   5   2   6 1121.71 50.5323  19
   5  -2   6 1144.19 51.3493  18
  -5   2  -6 1140.66 96.8848   1
  -5  -2  -6 1059.90 92.4822  27
  -5  -2  -6 991.712 83.2741   6
   5   2   6 1048.08 53.4847   5
   5   2   6 1044.49 49.6018   4
   5   2   7 21784.5 582.812  24
   5   2   7 21454.0 481.784  19
   5  -2   7 21599.2 483.943  18
  -5   2  -7 21324.7 590.608   1
   5  -2   7 21718.8 500.908  31
  -5  -2  -7 21911.0 591.041  27
   5   2   7 20933.6 484.355   4
  -5  -2  -7 21472.8 579.397   6
   5   2   7 21293.3 493.752   5
   5   2   8 13449.4 411.460  24
   5   2   8 13407.3 313.830  19
   5  -2   8 13520.7 318.438  18
  -5   2  -8 13034.7 313.678  17
  -5   2  -8 13267.5 412.478   1
   5   2   8 13794.6 340.752  32
   5  -2   8 13217.9 335.635  31
   5   2   8 13287.8 318.587   4
  -5  -2  -8 13564.9 415.337   6
   5   2   8 13000.8 326.564   5
   5   2   8 13437.7 331.328  28
  -5  -2  -8 12838.6 406.754  27
   5   2   8 13631.4 329.045  26
   5   2   9 374.573 36.1057  28
   5   2   9 324.005 33.5012  26
  -5  -2  -9 300.062 49.9512  27
   5   2   9 257.392 48.6165  24
   5  -2   9 358.638 31.0558  18
   5   2   9 322.291 32.7773  30
   5  -2   9 329.932 33.5074  29
   5  -2   9 325.892 33.5705  30
   5   2   9 285.044 31.9456  29
   5   2   9 361.848 30.4975   4
   5   2   9 443.996 37.3271   5
  -5  -2  -9 315.912 55.4099   6
  -5   2  -9 375.768 54.7781   1
   5   2  10 3141.61 164.412  24
   5   2  10 2834.05 91.7080  19
   5  -2  10 2888.57 98.9852  18
   5  -2  10 3096.82 113.508  30
   5   2  10 2924.81 108.473  30
   5   2  10 2950.62 111.706  29
   5  -2  10 3029.57 109.996  29
   5  -2  10 2877.12 116.243  31
   5   2  10 2847.12 110.169  28
   5   2  10 3053.38 109.878  26
   5   2  10 2914.64 98.2219   4
  -5  -2 -10 2805.87 166.142   6
   5   2  10 2925.02 107.581   5
   5   2  11 4814.75 211.957  24
   5   2  11 4641.72 130.911  19
   5  -2  11 4806.02 142.230  18
   5  -2  11 4839.22 155.556  29
   5   2  11 4413.78 151.399  30
   5  -2  11 4807.03 158.157  30
   5   2  11 4509.26 155.584  29
   5  -2  11 4595.51 162.320  31
   5  -2  11 5124.70 145.024  32
   5   2  11 5054.22 156.300  26
   5   2  11 4864.71 157.778  28
   5   2  11 4731.29 139.061   4
  -5  -2 -11 4529.51 225.517   6
   5   2  11 4670.90 150.576   5
   5   2  12 1780.65 83.2244   5
   5   2  12 1871.10 73.3504   4
   5  -2  12 1981.81 79.3087  18
   5   2  12 1794.95 86.9633  30
   5  -2  12 1924.67 89.2580  29
   5  -2  12 1982.70 93.1854  30
   5   2  12 1759.36 89.3971  29
   5   2  12 1930.74 90.9279  28
   5   2  12 1947.48 87.8360  26
   5   2  12 1856.92 124.050  24
   5  -2  12 1834.97 76.0657  32
   5  -2  12 1861.51 95.1473  31
   5   2  13-23.6368 22.9956   5
   5  -2  13-14.4313 24.2962  31
   5  -2  13-2.92832 16.9425  29
   5   2  13-9.14676 22.6256  30
   5   2  13 16.6474 21.6062  29
   5  -2  13-3.28413 20.7583  30
   5   2  13 33.3440 26.3537  28
   5  -2  13 83.4680 19.1358  32
   5   2  13 5.07678 11.6653   4
  -5   2 -13 16.0181 27.6021   3
   5  -2  14 9015.66 267.795  31
   5  -2  14 8664.88 225.777  32
   5   2  14 8930.94 254.127  30
   5  -2  14 8707.55 248.378  29
   5  -2  14 9308.35 262.075  30
   5   2  14 8701.15 259.342  29
  -5   2 -14 8076.16 326.407   3
   5   2  14 8391.76 216.048   4
   5   2  14 8719.65 240.961   5
   5  -2  15 7146.36 227.726  31
   5  -2  15 6743.51 183.237  32
   5   2  15 6630.37 198.297   5
   5  -2  15 7254.41 222.045  30
   5  -2  15 6710.49 207.398  29
   5   2  15 6916.44 214.512  30
   5   2  15 7118.35 223.113  29
   5  -2  16 1916.46 100.083  31
   5  -2  16 1710.82 72.0033  34
   5   2  16 1692.18 77.7563   5
   5   2  16 1689.31 88.8555  30
   5  -2  16 1767.07 85.7912  29
   5  -2  16 2033.43 99.1013  30
   5   2  16 1847.63 97.2141  29
   5  -2  17 716.293 60.4949  31
   5   2  17 610.859 51.8825  30
   5  -2  17 703.247 58.1572  30
   5   2  17 726.082 60.0481  29
   5  -2  18 3078.26 124.321  30
   5   2  18 3149.91 127.253  29
   5   2  19 2.92312 18.7241  29
   5  -2  19 5.53476 19.0747  30
   5   2  20 111.046 24.2997  29
   5  -2  20 111.875 23.3589  30
   5  -2  21 158.497 23.0368  31
   5   2  21 168.531 24.1300  29
   5  -2  21 155.475 21.4865  30
   5  -2  22 86.3445 15.5859  31
   5   2  22 87.5418 15.0316  29
   5  -2  22 68.9653 12.7161  30
  -5  -3  21 141.528 16.6685  31
  -5   3  21 149.539 15.2488  29
  -5  -3  20 163.098 22.8040  31
  -5   3  20 117.386 18.1906  29
  -5   3  20 121.311 18.2564   5
  -5   3  19 5005.30 148.643  29
   5  -3 -19 5020.43 145.269  13
  -5   3  19 4987.77 148.713   5
  -5   3  19 4953.22 145.808  20
  -5   3  18 10399.2 268.725  29
  -5  -3  18 9661.41 253.644  30
  -5   3  18 10537.7 267.118  20
  -5  -3  18 10151.4 245.047  10
   5  -3 -18 10037.3 265.150  13
   5   3 -18 9972.97 236.160  16
  -5   3  17 10048.5 278.089  29
  -5  -3  17 9970.36 266.962  30
  -5   3  17 10451.7 277.810  20
  -5  -3  17 10111.0 251.995  10
   5  -3 -17 10740.5 282.123  13
   5   3 -17 10486.1 248.143  16
   5   3 -17 10191.3 262.938  15
  -5  -3  16 5183.37 149.896  10
  -5  -3  16 5320.11 147.683  11
  -5   3  16 5261.12 165.707  12
  -5   3  16 5358.38 176.601  29
  -5  -3  16 5198.90 166.686  30
  -5   3  16 5583.76 177.061  20
  -5   3  16 5251.66 175.488   9
   5  -3 -16 5311.29 178.927  13
   5   3 -16 5424.73 149.594  16
  -5  -3  15 3180.14 102.157  11
  -5  -3  15 3277.64 105.837  10
  -5   3  15 3165.17 127.851  20
  -5  -3  15 2985.33 119.411  30
  -5   3  15 3090.42 127.968   9
   5   3 -15 3267.88 107.255  16
   5  -3 -15 3095.09 119.774  15
   5  -3 -15 3118.22 131.802  13
  -5   3  15 3170.58 124.346  12
   5  -3 -14 1354.32 84.7931  13
  -5   3  14 1154.09 75.7220  12
  -5  -3  14 1290.07 106.353   7
   5  -3 -14 1177.47 154.325   6
   5  -3 -14 1270.91 156.175  23
   5   3 -14 1115.92 106.813  21
  -5   3  14 1297.52 78.1347  20
   5   3 -14 1268.18 62.4191  16
   5  -3 -14 1199.42 73.9167  15
  -5   3  14 1363.17 81.7273   9
  -5  -3  14 1186.83 56.6617  11
   5   3 -14 1408.65 133.083   3
   5  -3 -13 20749.7 530.505  13
  -5   3  13 21042.1 523.348  12
  -5  -3  13 20049.3 590.199   7
   5  -3 -13 19650.4 739.109   6
  -5   3  13 19560.1 606.674  24
   5   3 -13 20659.5 604.357  21
  -5   3  13 21273.3 517.556  20
   5   3 -13 20198.6 469.411  17
   5   3 -13 22693.0 491.130  16
   5  -3 -13 20635.8 514.547  15
  -5   3  13 20085.6 517.276   9
  -5  -3  13 20486.4 475.168  11
   5   3 -13 20313.6 641.936   3
   5  -3 -12 6098.47 213.500  13
  -5   3  12 6266.54 209.738  12
  -5  -3  12 6112.56 260.281   7
   5  -3 -12 5224.06 339.072   6
  -5   3  12 5768.74 279.694  24
   5   3 -12 6265.56 274.585  21
  -5   3  12 5950.66 197.531  20
   5   3 -12 6212.01 167.724  17
   5   3 -12 5849.05 175.669  16
   5  -3 -12 5593.32 198.856  15
  -5   3  12 5453.06 195.792   9
  -5  -3  12 6231.32 169.370  11
   5   3 -12 5894.15 288.022   3
  -5   3  11 4147.44 163.631  12
   5  -3 -11 3911.56 163.898  13
  -5  -3  11 4397.51 215.240   7
   5  -3 -11 4014.97 286.693   6
  -5   3  11 4503.80 244.436  25
  -5   3  11 4063.74 237.547  24
   5   3 -11 3986.43 215.854  21
  -5   3  11 4091.13 151.846  20
   5   3 -11 4347.59 128.830  17
   5   3 -11 4407.11 138.328  16
   5  -3 -11 4030.02 160.639  15
  -5   3  11 3432.78 144.915   9
  -5  -3  11 4140.89 128.866  11
   5   3 -11 4039.75 228.588   3
   5   3 -10 1292.98 122.707   3
  -5   3  10 1505.75 124.297   1
   5  -3 -10 1442.60 90.8826  13
  -5   3  10 1245.38 85.0040  12
  -5  -3  10 1408.56 117.286  27
  -5   3  10 1512.77 138.983  25
  -5   3  10 1567.50 147.529  24
   5   3 -10 1572.73 131.453  21
  -5   3  10 1235.89 73.9571  20
   5   3 -10 1407.92 63.3334  17
   5   3 -10 1283.26 66.5552  16
   5  -3 -10 1429.96 86.4715  15
  -5   3  10 1323.25 78.2411   9
  -5  -3  10 1277.62 62.8284  11
  -5  -3  10 1198.03 62.4781  10
  -5  -3  10 1333.38 118.205   7
   5  -3 -10 1404.90 166.901   6
   5   3  -9-8.54949 33.2435   3
  -5   3   9 18.8400 27.6897   1
  -5  -3   9 29.5544 15.8657  14
   5  -3  -9 49.2476 27.6408  13
  -5  -3   9 8.82995 25.9558  27
  -5   3   9 39.6757 37.1646  25
  -5   3   9 26.6967 20.2175  20
   5   3  -9 8.07943 12.5740  19
   5   3  -9 34.3458 16.1146  17
   5  -3  -9 40.7962 26.4243  15
   5   3  -9 27.2259 19.1586  16
  -5  -3   9 10.3270 16.6308  10
  -5   3   9 27.7418 19.7500   9
  -5  -3   9 43.9655 15.9575  11
  -5  -3   9 39.3325 31.6617   7
   5  -3  -9-14.8944 40.9505   6
   5   3  -8 8760.07 338.141   3
  -5   3   8 8924.25 373.961   1
  -5  -3   8 9538.80 234.771  14
   5  -3  -8 9588.29 277.370  13
  -5  -3   8 9382.52 370.360  27
  -5   3   8 9008.76 364.880  25
   5   3  -8 9249.09 231.120  19
  -5   3   8 8010.41 244.400  20
   5   3  -8 9168.41 234.741  17
   5  -3  -8 8767.32 265.674  15
   5   3  -8 9166.20 241.269  16
  -5   3   8 8828.00 249.845   9
  -5  -3   8 9064.67 236.014  11
  -5  -3   8 9611.75 237.812  10
   5  -3  -8 8847.47 421.177   6
  -5  -3   8 9248.71 340.951   7
  -5   3   7 746.623 103.523   1
   5   3  -7 438.148 68.9822   3
  -5  -3   7 714.324 41.0009  14
  -5   3   7 663.094 58.8376  12
   5  -3  -7 598.893 55.5217  13
  -5  -3   7 812.163 103.121  27
  -5   3   7 489.776 78.5295  25
   5  -3  -7 756.811 116.633  23
   5   3  -7 624.930 40.3679  19
   5   3  -7 650.733 41.0513  17
   5  -3  -7 642.740 53.8867  15
  -5  -3   7 603.790 77.1008   7
  -5  -3   7 634.504 41.0007  10
  -5  -3   7 622.816 41.3683  11
   5  -3  -7 672.720 108.346   6
   5   3  -6 3441.67 99.2017   4
  -5   3   6 3453.60 223.627   1
   5   3  -6 2859.70 166.349   3
  -5  -3   6 3460.25 107.211  14
  -5   3   6 3396.00 137.325  12
   5  -3  -6 3501.12 137.489  13
  -5  -3   6 3498.69 215.267  27
   5  -3  -6 3456.82 242.225  23
   5   3  -6 3387.16 110.759  19
   5   3  -6 3305.98 109.582  17
   5  -3  -6 3548.35 134.470  15
  -5  -3   6 3320.58 180.109   7
  -5  -3   6 3529.65 110.510  10
   5  -3  -6 3518.61 230.307   6
  -5   3   5 1788.56 164.638   1
   5   3  -5 1614.18 116.093   3
   5   3  -5 1830.59 64.7748   4
  -5  -3   5 1725.80 153.348  27
   5  -3  -5 1982.43 176.188  23
   5   3  -5 1784.06 99.3029  24
   5   3  -5 1768.82 74.1194  19
   5   3  -5 1954.05 73.8176  17
  -5  -3   5 1744.15 68.6270  14
  -5   3   5 1927.20 94.4378  12
   5  -3  -5 1951.53 94.2571  13
   5  -3  -5 1873.84 90.0419  15
   5   3  -5 1772.29 75.0326  16
  -5  -3   5 1898.15 73.0425  10
   5  -3  -5 1840.89 158.609   6
  -5   3   4 4899.29 282.513   1
   5   3  -4 5247.86 216.652   3
  -5  -3   4 5373.81 150.950  14
  -5   3   4 5780.48 182.279  12
   5  -3  -4 5509.68 179.888  13
  -5  -3   4 4935.40 274.099  27
   5  -3  -4 5965.19 309.571  23
   5   3  -4 5503.84 203.620  24
   5   3  -4 5782.77 173.334  26
   5   3  -4 5555.17 160.267  19
   5   3  -4 5663.63 156.509  17
   5   3  -4 5421.71 157.987  16
   5  -3  -4 5683.86 178.750  15
  -5  -3   4 5794.15 157.322  10
   5  -3  -4 5782.76 280.949   6
   5   3  -4 5643.50 148.210   4
  -5   3   3 4201.10 256.901   1
   5   3  -3 4374.29 184.358   3
   5  -3  -3 4340.76 127.142  34
   5  -3  -3 4548.93 150.815  14
   5   3  -3 4518.35 134.676  16
   5  -3  -3 4461.19 152.460  15
  -5   3   3 4633.18 153.497  12
   5  -3  -3 4664.57 155.092  13
  -5  -3   3 4672.99 129.543  14
  -5  -3   3 3913.43 240.668  27
   5  -3  -3 4157.79 251.972  23
   5   3  -3 4519.50 183.976  24
   5   3  -3 4613.90 138.775  19
  -5  -3   3 4628.45 134.464  10
   5   3  -3 4429.53 126.255   4
   5  -3  -3 4770.45 245.015   6
   5  -3  -2 33666.1 743.303  34
   5   3  -2 33313.6 747.146  16
   5  -3  -2 34830.7 769.371  14
   5  -3  -2 32935.7 771.284  15
  -5  -3   2 34638.9 879.823   7
  -5   3   2 34898.4 769.546  12
   5  -3  -2 35041.0 775.670  13
  -5  -3   2 34812.1 742.711  14
   5   3  -2 34482.1 742.149   4
   5  -3  -2 33313.2 907.486   6
  -5  -3   2 34887.9 862.371   6
   5  -3  -2 31837.9 938.307  23
   5   3  -2 33290.4 829.306  24
   5   3  -2 34527.4 755.789  19
   5   3  -2 33876.2 746.054  17
  -5  -3   2 33097.8 747.663  10
   5   3  -2 31755.8 805.557   3
   5  -3  -1 34.9559 14.2963  34
  -5  -3   1 42.9707 13.4579  14
   5  -3  -1 28.8107 16.9483  14
  -5  -3   1 19.4604 23.3698   6
  -5  -3   1 36.3249 28.2628   7
   5  -3  -1 24.5971 29.5289   6
   5   3  -1 65.9816 29.7040  24
   5   3  -1 40.9603 16.7849  19
   5   3  -1 50.9641 15.9635  17
  -5  -3   1 32.1219 16.1950  10
  -5   3   1 42.4430 18.1968  12
   5   3  -1 54.1922 15.1241   4
   5  -3   0 2003.52 85.9946  14
   5   3   0 2224.29 77.9773  16
  -5  -3   0 2142.71 145.427   7
  -5  -3   0 2207.74 170.746  27
   5   3   0 2142.27 127.416  24
   5  -3   0 2378.00 90.1249  18
   5   3   0 2021.44 83.5239  19
   5   3   0 2167.50 78.4359  17
  -5   3   0 2140.57 86.6353  12
  -5  -3   0 2372.70 78.0699  14
   5   3   0 2137.39 81.7793   5
   5  -3   0 2320.98 150.003   6
   5   3   0 2213.10 79.1339   4
  -5  -3   0 2215.97 138.293   6
  -5   3   0 2211.95 177.481   1
   5   3   1 1566.52 62.2184  16
   5  -3   1 1670.65 72.2243  14
  -5  -3  -1 1644.24 62.6327  14
  -5  -3  -1 1696.79 129.069   7
  -5  -3  -1 1564.97 145.020  27
   5   3   1 1723.08 115.327  24
   5  -3   1 1649.08 143.581  23
   5   3   1 1598.47 71.0112  19
   5  -3   1 1630.20 71.9947  18
   5   3   1 1571.55 63.7853  17
  -5   3  -1 1624.06 70.5994  12
   5   3   1 1703.22 70.2217   5
   5   3   1 1547.15 65.2105   4
   5  -3   1 1621.06 120.555   6
  -5  -3  -1 1520.88 115.709   6
  -5   3  -1 1707.92 151.616   1
  -5  -3  -2 10447.1 397.391  27
   5  -3   2 9389.30 378.336  23
   5   3   2 9705.18 332.359  24
   5   3   2 9947.31 245.030   4
  -5  -3  -2 9518.81 338.334   6
   5  -3   2 10079.5 339.016   6
   5   3   2 9947.36 249.899   5
   5  -3   2 9436.06 247.264  18
   5   3   2 9850.55 238.821  17
  -5   3  -2 9593.55 244.822  12
  -5  -3  -2 9434.66 354.583   7
   5  -3   2 9748.00 248.438  14
  -5  -3  -2 9314.96 235.260  14
   5   3   2 9308.36 233.223  16
  -5   3  -2 10623.6 405.847   1
  -5  -3  -3 772.455 98.2613  27
   5   3   3 761.828 82.1929  24
   5  -3   3 655.484 91.3724  23
   5   3   3 783.090 46.1122   4
  -5  -3  -3 651.198 78.5971   6
   5  -3   3 769.929 78.5641   6
   5   3   3 812.575 48.8478   5
   5   3   3 867.678 43.1909  17
   5  -3   3 802.556 46.9421  18
   5  -3   3 726.425 50.3005  13
  -5  -3  -3 824.162 92.0618   7
  -5  -3  -3 773.301 41.2434  14
   5  -3   3 771.116 44.4625  14
  -5   3  -3 766.127 100.876   1
   5  -3   4 153.947 20.4077  14
  -5  -3  -4 164.313 19.8655  14
   5  -3   4 167.548 25.6697  13
  -5  -3  -4 114.737 44.5377  27
   5   3   4 144.388 23.3861  19
   5  -3   4 132.069 21.4818  18
   5   3   4 158.188 20.0142  17
   5   3   4 156.629 45.1040  24
   5   3   4 123.020 21.4051   4
  -5   3  -4 109.449 45.1710   1
  -5  -3  -4 229.929 47.6087   6
   5  -3   4 161.290 39.3781   6
  -5  -3  -4 136.218 44.3389   7
   5   3   4 140.435 24.0020   5
  -5  -3  -5 1416.91 133.028  27
   5   3   5 1593.58 122.255  24
   5   3   5 1437.87 68.0189  19
   5  -3   5 1573.38 66.8323  18
  -5   3  -5 1612.73 74.2108  17
   5   3   5 1598.48 59.9072  17
   5  -3   5 1536.07 62.5802  14
  -5   3  -5 1674.99 143.284   1
  -5  -3  -5 1313.22 115.054   6
   5   3   5 1418.86 70.7093   5
  -5  -3  -6 387.854 66.5116   6
   5   3   6 374.727 37.0990   5
   5   3   6 357.929 33.7362  19
   5  -3   6 367.704 31.6872  18
  -5   3  -6 311.115 34.6415  17
   5  -3   6 364.313 27.9907  14
   5  -3   6 343.756 32.8722  31
  -5   3  -6 386.453 71.0014   1
  -5  -3  -6 262.877 60.0151  27
  -5  -3  -7 43301.3 1084.39  27
   5   3   7 39047.9 1050.59  24
   5   3   7 42288.5 919.843  19
   5  -3   7 42542.4 917.061  18
  -5   3  -7 42730.4 926.421  17
   5  -3   7 40527.5 903.316  14
   5  -3   7 42553.2 931.082  31
   5   3   7 42832.9 926.544   4
  -5  -3  -7 41208.7 1068.57   6
  -5   3  -7 42697.9 1090.92   1
  -5  -3  -8 3886.98 210.658  27
   5   3   8 3891.20 208.529  24
   5   3   8 4134.72 126.608  19
   5  -3   8 4112.17 125.088  18
  -5   3  -8 4254.42 131.026  17
   5  -3   8 3861.85 112.859  14
   5  -3   8 4063.50 138.287  31
  -5  -3  -8 4113.14 219.937   6
   5   3   8 3904.32 131.436   4
  -5   3  -8 3833.27 213.443   1
  -5  -3  -9 3235.57 186.025  27
   5   3   9 3596.36 198.462  24
   5   3   9 3536.95 112.484  19
   5  -3   9 3466.18 112.745  18
  -5   3  -9 3651.29 116.072  17
   5  -3   9 3474.03 101.338  14
   5   3   9 3480.55 121.475   4
  -5  -3  -9 3361.29 201.499   6
   5  -3   9 3684.73 132.296  31
  -5   3  -9 3269.48 189.970   1
   5  -3  10 3808.53 118.633  18
   5   3  10 3695.95 205.022  24
   5   3  10 3652.88 126.088   4
  -5  -3 -10 3627.88 214.562   6
   5   3  10 3545.99 135.033   5
   5  -3  10 3802.30 140.044  31
   5   3  10 3740.48 115.010  19
   5   3  11 41408.6 917.112  19
   5  -3  11 43087.2 926.441  18
   5   3  11 42322.3 1075.87  24
   5   3  11 42597.5 937.934   4
   5   3  11 43345.0 956.404   5
   5  -3  11 43274.8 963.950  31
   5   3  11 41720.5 941.674  29
   5   3  12 8167.37 209.673  19
  -5   3 -12 8489.59 224.668  16
   5  -3  12 8958.78 256.287  31
   5  -3  12 9060.88 230.783  32
   5   3  12 8349.97 321.941  24
   5   3  12 8262.63 236.401  29
   5   3  12 8319.11 228.212   4
   5   3  12 8562.60 245.740   5
   5   3  13 7063.24 214.023   5
   5   3  13 6757.60 194.394   4
  -5   3 -13 6988.81 190.067  16
   5   3  13 7224.15 211.338  29
  -5   3 -13 7213.22 315.615   3
   5  -3  13 7582.53 198.181  32
   5  -3  13 7443.00 225.999  31
   5   3  13 6949.00 281.582  24
   5  -3  14 29.7483 15.9319  32
   5   3  14 5.60301 13.1630   4
   5   3  14-8.61332 23.3012   5
   5  -3  14-3.47056 21.9364  31
   5   3  14 2.82010 16.5771  29
   5  -3  15 450.250 46.5368  31
   5  -3  15 450.208 32.7424  32
   5   3  15 474.585 42.4513   5
   5   3  15 430.634 41.4233  29
   5  -3  16 672.527 43.6557  34
   5  -3  16 649.814 54.6908  31
   5   3  16 591.538 44.7147   5
   5   3  16 654.999 48.7694  29
   5  -3  17 1147.94 68.3260  31
   5   3  17 1130.36 56.7854   5
   5  -3  18 65.1621 22.4429  31
   5  -3  19 253.195 29.6371  31
   5  -3  20 690.263 39.9990  31
   5  -3  21 464.973 25.8017  31
  -5  -4  18 1301.67 47.7611  31
   5   4 -17 789.588 37.7060  15
   5  -4 -17 885.945 46.3890  14
  -5   4  17 877.481 46.3494   5
  -5  -4  17 878.887 43.1953  31
  -5  -4  17 793.967 35.1344  10
  -5   4  16 65.3325 15.3626  12
  -5  -4  16 59.7706 13.5235  10
   5  -4 -16 87.6679 21.3203  14
   5  -4 -16 68.1411 17.3783  13
  -5   4  16 80.9723 20.0929   5
   5   4 -16 76.9305 14.5738  16
   5   4 -16 35.8308 12.9543  15
  -5   4  15 1587.65 70.9939  12
  -5  -4  15 1562.98 59.2248  10
   5   4 -15 1660.75 61.9513  16
   5   4 -15 1449.96 61.8901  15
   5  -4 -15 1649.01 80.2855  14
   5  -4 -15 1550.50 74.0283  13
  -5   4  15 1551.56 76.3698   5
  -5   4  14 20.9173 18.0243  12
  -5  -4  14 2.95308 13.2016  10
  -5   4  14 5.99837 20.1991   5
   5  -4 -14 45.4817 23.3895  14
   5  -4 -14 14.3337 19.0761  13
   5   4 -14 20.1224 15.0928  16
   5  -4 -13 1378.03 80.2068  13
   5   4 -13 1428.03 63.9348  16
   5  -4 -13 1292.23 81.7564  14
  -5   4  13 1385.95 80.4754   5
  -5  -4  13 1317.18 55.1536  11
  -5  -4  13 1394.99 59.6993  10
  -5   4  13 1459.35 79.3107  12
   5   4 -12 778.075 43.2563  17
   5  -4 -12 720.205 61.3039  13
   5   4 -12 785.440 48.9595  16
   5  -4 -12 676.127 63.4280  14
  -5   4  12 715.978 61.4631   5
  -5   4  12 832.619 63.4827  12
  -5  -4  12 765.069 45.5299  10
  -5  -4  12 731.984 41.0566  11
   5   4 -11 334.305 30.8862  17
   5  -4 -11 304.387 46.9282  14
   5  -4 -11 233.805 39.7863  13
   5   4 -11 295.662 32.4311  16
  -5   4  11 268.760 41.3483   5
  -5  -4  11 327.029 29.0609  11
  -5   4  10 77.9552 41.8333  25
  -5   4  10 93.1210 48.4545  24
   5  -4 -10 165.874 68.9953  23
   5   4 -10 206.329 55.1324  21
   5   4 -10 152.787 25.0555  17
   5  -4 -10 130.263 36.8483  14
   5  -4 -10 160.624 35.5115  13
   5   4 -10 127.770 25.4576  16
  -5   4  10 94.1421 30.8882   5
   5  -4 -10 185.307 69.9941   6
  -5  -4  10 118.931 20.4043  11
  -5   4   9 172.362 52.7515  25
  -5   4   9 166.481 56.5265  24
   5  -4  -9 50.5823 55.4743  23
   5   4  -9 142.423 21.7550  19
  -5   4   9 212.431 30.4808  17
   5   4  -9 150.827 24.7322  17
  -5   4   9 130.907 33.5900   5
  -5  -4   9 65.3310 38.0528   7
   5  -4  -9 61.7970 48.2417   6
  -5  -4   9 143.197 24.7219  14
   5  -4  -9 83.7690 29.0054  13
  -5  -4   9 132.757 23.0291  11
  -5   4   9 148.133 38.5170  12
   5   4  -9 172.282 48.3044   3
   5   4  -8 15049.1 496.607   3
  -5   4   8 16361.3 559.409   1
  -5  -4   8 16994.9 386.451  14
   5  -4  -8 16523.2 432.531  13
  -5  -4   8 15944.4 541.300  27
  -5   4   8 15572.6 541.890  25
  -5   4   8 16514.6 606.924  24
   5  -4  -8 15542.9 635.506  23
   5   4  -8 16186.8 382.159  19
   5   4  -8 16448.2 387.170  17
  -5   4   8 16006.0 404.828  17
  -5  -4   8 16172.0 386.221  11
  -5   4   8 14783.0 428.689  12
  -5   4   8 15320.2 414.260   5
   5  -4  -8 15157.5 607.915   6
  -5  -4   8 15527.0 510.294   7
  -5   4   7 20819.0 686.204   1
   5  -4  -7 21137.7 526.210  13
  -5  -4   7 21253.6 479.686  14
  -5  -4   7 21167.1 669.878  27
  -5   4   7 19779.8 643.972  25
  -5   4   7 20100.6 716.147  24
   5  -4  -7 20675.4 748.722  23
   5   4  -7 20914.4 480.625  19
   5   4  -7 20525.9 480.417  17
  -5   4   7 18605.9 498.989  17
   5   4  -7 19863.7 484.908  16
  -5  -4   7 20998.7 616.068   7
  -5  -4   7 20826.3 481.669  10
  -5   4   7 19780.8 527.874  12
  -5  -4   7 21231.1 480.767  11
  -5   4   7 20735.8 505.515   5
   5  -4  -7 19931.8 719.588   6
  -5   4   6 1269.48 147.722   1
   5  -4  -6 1259.03 83.6347  13
  -5  -4   6 1436.41 64.4472  14
  -5   4   6 1395.42 89.7866  12
  -5  -4   6 1130.56 132.305  27
  -5   4   6 1365.87 137.792  25
   5  -4  -6 1243.83 158.453  23
   5   4  -6 1302.21 66.7845  19
   5   4  -6 1314.24 66.3160  17
  -5   4   6 1279.63 78.9990  17
   5  -4  -6 1317.95 84.5060  14
   5   4  -6 1312.74 67.9654  16
  -5  -4   6 1394.23 122.893   7
  -5  -4   6 1332.80 65.6883  10
   5  -4  -6 1003.68 136.599   6
  -5   4   6 1419.58 75.8618   5
  -5   4   5 9433.45 455.524   1
   5   4  -5 11475.0 266.672   4
   5  -4  -5 11805.3 321.501  13
  -5  -4   5 11307.3 278.283  14
  -5  -4   5 10521.7 454.562  27
  -5   4   5 10961.4 492.053  24
  -5   4   5 10756.9 426.683  25
   5  -4  -5 10839.4 497.101  23
   5   4  -5 11120.3 288.285  19
   5   4  -5 11204.8 284.349  17
  -5   4   5 10349.5 308.568  17
   5   4  -5 10838.1 286.375  16
   5  -4  -5 10883.3 315.001  14
  -5  -4   5 11111.0 399.699   7
  -5  -4   5 11369.1 283.354  10
  -5   4   5 11719.3 326.282  12
  -5   4   5 10891.9 290.177   5
   5  -4  -5 11247.9 472.951   6
  -5   4   4 208.464 75.8000   1
   5   4  -4 17.0114 12.9582   4
   5  -4  -4-7.08332 22.0823  14
  -5  -4   4 106.406 20.8968  14
   5  -4  -4-18.2415 25.4318  13
  -5  -4   4 172.995 61.8396  27
  -5   4   4-10.5640 32.9321  25
   5  -4  -4 29.4428 40.4729  23
   5   4  -4-12.4122 19.8153  19
  -5   4   4 14.6307 23.1201  17
   5   4  -4 39.0570 19.5426  16
  -5  -4   4-6.41940 18.6046  10
  -5   4   4-11.0610 20.9857  12
   5  -4  -4 25.4408 32.3778   6
  -5  -4   4-16.8382 31.5436   7
  -5   4   3 8179.14 417.022   1
   5  -4  -3 8819.09 254.558  14
   5   4  -3 8181.23 228.847  16
  -5  -4   3 8472.76 340.143   7
  -5  -4   3 8328.85 222.748  14
   5  -4  -3 8517.04 257.020  13
  -5  -4   3 8330.18 401.300  27
   5   4  -3 7991.01 293.431  24
   5  -4  -3 8902.16 419.543  23
   5   4  -3 8839.61 240.086  19
  -5   4   3 8943.04 261.759  17
  -5  -4   3 8765.93 231.496  10
  -5   4   3 8921.78 257.867  12
   5  -4  -3 8687.36 386.248   6
   5   4  -3 8876.71 219.410   4
  -5   4   2 15.3041 38.9603   1
   5  -4  -2 21.3538 14.4611  34
   5   4  -2 32.3791 18.3752  16
  -5  -4   2 15.6379 16.5947  10
   5  -4  -2 19.1179 23.1886  14
  -5  -4   2 20.6594 16.1105  14
   5  -4  -2 13.7729 24.7995  13
  -5  -4   2 54.9983 51.5187  27
   5  -4  -2 55.2377 43.0548  23
   5   4  -2 19.2415 25.8229  24
   5   4  -2 52.1646 23.6390  19
  -5   4   2 10.6613 26.3821  17
   5  -4  -2 31.3621 20.9621  18
   5   4  -2 40.7856 19.2026  17
  -5   4   2 28.4639 20.7981  12
   5  -4  -2-11.2657 38.8325   6
  -5  -4   2 105.960 42.0530   7
   5   4  -1 15980.6 376.030   4
   5  -4  -1 15815.8 546.474   6
  -5  -4   1 15558.1 507.077   6
   5  -4  -1 16592.8 599.983  23
   5   4  -1 15386.0 475.522  24
   5   4  -1 15928.2 394.368  19
   5   4  -1 15577.2 381.250  17
   5  -4  -1 16400.7 398.624  18
   5  -4  -1 16204.4 377.412  34
   5  -4  -1 16171.7 402.225  14
   5   4  -1 15592.3 379.458  16
  -5  -4   1 15245.3 384.482  10
  -5   4   1 15877.5 400.468  12
  -5  -4   1 15671.5 375.489  14
   5  -4  -1 16720.5 412.825  13
  -5   4   0 10336.3 463.270   1
   5  -4   0 9819.55 249.741  34
   5  -4   0 9572.04 265.169  14
   5   4   0 9468.81 246.539  16
   5  -4   0 9790.22 276.796  13
  -5  -4   0 9459.07 245.162  14
  -5  -4   0 9835.14 436.317  27
   5   4   0 9415.21 343.044  24
   5   4   0 9721.39 263.448  19
   5   4   0 9836.60 251.355  17
  -5   4   0 9676.93 277.439  17
   5  -4   0 9767.00 262.286  18
  -5   4   0 9687.61 263.139  12
  -5  -4   0 9335.06 254.114  10
   5   4   0 9552.18 246.918   4
   5  -4   0 9984.74 391.706   6
  -5  -4   0 9916.43 368.001   6
  -5   4  -1 16357.7 605.428   1
   5  -4   1 14977.6 367.676  34
   5  -4   1 15175.1 379.809  14
   5   4   1 14824.0 359.147  16
  -5  -4  -1 14876.8 509.495   7
   5  -4   1 15698.1 393.361  13
  -5  -4  -1 15308.5 361.343  14
  -5  -4  -1 14725.2 569.754  27
   5   4   1 15203.3 480.373  24
   5   4   1 15438.9 381.113  19
   5  -4   1 15842.6 377.396  18
   5   4   1 15432.8 366.387  17
  -5   4  -1 15486.4 393.015  17
  -5   4  -1 15461.1 375.174  12
  -5  -4  -1 14059.0 369.247  10
   5  -4   1 15830.4 514.723   6
  -5  -4  -1 14913.4 493.203   6
   5   4   1 14893.4 365.965   4
   5  -4   2 19371.2 470.495  13
  -5  -4  -2 18711.6 438.917  14
  -5  -4  -2 17473.5 636.152  27
   5   4   2 17805.2 563.973  24
  -5   4  -2 18570.0 445.989  12
   5   4   2 19372.4 444.027  17
   5  -4   2 19142.8 450.565  18
  -5   4  -2 19177.5 469.853  17
   5  -4   2 19368.8 455.711  14
  -5  -4  -2 18348.8 598.794   7
   5   4   2 18890.0 452.306   5
  -5  -4  -2 18511.6 581.534   6
   5   4   2 18565.7 445.767   4
   5  -4   2 19994.4 591.438   6
  -5   4  -2 20334.6 684.132   1
  -5  -4  -3 11695.9 471.282  27
   5   4   3 11478.5 411.011  24
   5   4   3 12058.8 305.074   5
   5   4   3 11810.5 298.819   4
  -5  -4  -3 11236.7 415.537   6
   5  -4   3 11949.4 416.005   6
   5  -4   3 12286.3 299.211  18
   5   4   3 11840.0 291.187  17
  -5   4  -3 11858.0 315.580  17
   5  -4   3 11308.2 298.407  14
  -5  -4  -3 11249.1 435.589   7
  -5   4  -3 11746.9 483.752   1
  -5  -4  -3 11542.0 288.810  14
[truncated: 2,431,587 more chars]
