# Supplementary material for: Supramolecular architectures in multicomponent crystals of imidazole-based drugs and tri­thio­cyanuric acid
Source: Acta Crystallogr B Struct Sci Cryst Eng Mater. 2024 Jul 1;80(Pt 4):294–304. doi: 10.1107/S2052520624005055 (PMC11301895; doi:10.1107/S2052520624005055)
Supplement: Supplementary file 2 [file b-80-00294-MTZ-TTCAsup2.hkl]

data_MTZ-TTCA                                                                   
_shelx_title ' exp_1100 autored gauss'                                          
_shelx_refln_list_code          4                                               
_shelx_F_calc_maximum      260.49                                               
_exptl_crystal_F_000       720.00                                               
_reflns_d_resolution_high  0.7901                                               
                                                                                
loop_                                                                           
 _space_group_symop_operation_xyz                                               
 'x, y, z'                                                                      
 '-x, y+1/2, -z+1/2'                                                            
 '-x, -y, -z'                                                                   
 'x, -y-1/2, z-1/2'                                                             
                                                                                
_cell_length_a    14.4914                                                       
_cell_length_b     5.1924                                                       
_cell_length_c    19.8863                                                       
_cell_angle_alpha  90.000                                                       
_cell_angle_beta   91.457                                                       
_cell_angle_gamma  90.000                                                       
                                                                                
_shelx_F_squared_multiplier     1.000                                           
                                                                                
loop_                                                                           
 _refln_index_h                                                                 
 _refln_index_k                                                                 
 _refln_index_l                                                                 
 _refln_F_squared_calc                                                          
 _refln_F_squared_meas                                                          
 _refln_F_squared_sigma                                                         
 _refln_observed_status                                                         
   1   0   0         94.69        104.05         1.97 o                         
   2   0   0       6474.62       5964.01        94.26 o                         
   3   0   0       1304.31       1341.01        17.33 o                         
   4   0   0       3308.04       3393.89        30.04 o                         
   5   0   0       5588.04       5863.33        69.24 o                         
   6   0   0        440.36        434.51         7.07 o                         
   7   0   0       1590.35       1729.11        23.95 o                         
   8   0   0       3108.69       3164.62        64.92 o                         
   9   0   0       1664.67       1662.31        26.36 o                         
  10   0   0       2608.87       2584.07        43.52 o                         
  11   0   0          0.84          0.36         0.50 o                         
  12   0   0       1323.18       1318.86        15.67 o                         
  13   0   0       2309.14       2252.45        23.64 o                         
  14   0   0         13.04         11.66         1.61 o                         
  15   0   0        652.39        662.41         8.84 o                         
  16   0   0          1.32          0.62         0.78 o                         
  17   0   0         48.40         43.65         2.84 o                         
   1   1   0       5468.58       5225.76        44.83 o                         
   2   1   0        630.48        642.62         8.27 o                         
   3   1   0       1952.19       1932.71        16.84 o                         
   4   1   0        672.21        669.14        11.67 o                         
   5   1   0        667.94        741.97         7.22 o                         
   6   1   0        573.97        597.21         6.16 o                         
   7   1   0        695.01        762.85         6.52 o                         
   8   1   0         30.09         40.62         0.91 o                         
   9   1   0        314.47        256.75         2.16 o                         
  10   1   0        117.59        120.38         2.19 o                         
  11   1   0        199.53        191.58         2.47 o                         
  12   1   0        759.06        688.68         6.07 o                         
  13   1   0        349.59        352.22         3.84 o                         
  14   1   0        265.26        244.37         3.58 o                         
  15   1   0         94.68         98.38         4.59 o                         
  16   1   0         57.76         55.54         2.41 o                         
  17   1   0         26.05         24.50         1.40 o                         
  18   1   0          4.04          0.13         0.68 o                         
   0   2   0       3531.94       3710.27        41.88 o                         
   1   2   0       1317.70       1377.33        12.40 o                         
   2   2   0        530.55        508.90         6.33 o                         
   3   2   0       1350.13       1399.30        13.58 o                         
   4   2   0        739.71        804.98         5.82 o                         
   5   2   0        718.73        708.55         4.58 o                         
   6   2   0        662.60        697.63         4.57 o                         
   7   2   0       1152.48       1172.17         6.93 o                         
   8   2   0        594.31        567.16         5.04 o                         
   9   2   0        169.50        168.90         2.06 o                         
  10   2   0        119.45        122.56         1.62 o                         
  11   2   0        118.83        121.36         2.25 o                         
  12   2   0        576.09        548.54         6.04 o                         
  13   2   0       1200.83       1146.97        12.08 o                         
  14   2   0        304.58        305.81         5.57 o                         
  15   2   0          4.36          3.71         0.67 o                         
  16   2   0        230.36        233.11         5.28 o                         
  17   2   0          0.25          0.04         0.49 o                         
   1   3   0        666.97        664.55         6.30 o                         
   2   3   0       1874.78       1906.62        11.52 o                         
   3   3   0        571.08        555.36         4.43 o                         
   4   3   0        503.28        488.02         3.65 o                         
   5   3   0        138.05        139.91         1.59 o                         
   6   3   0         79.20         78.81         1.22 o                         
   7   3   0         18.01         20.98         0.55 o                         
   8   3   0         32.24         35.93         0.77 o                         
   9   3   0         27.09         31.05         0.73 o                         
  10   3   0        180.17        178.13         2.79 o                         
  11   3   0        424.45        438.42         7.17 o                         
  12   3   0         10.51          9.79         0.92 o                         
  13   3   0          0.82          1.19         0.57 o                         
  14   3   0         83.27         86.52         2.33 o                         
  15   3   0        122.19        124.21         2.60 o                         
  16   3   0         12.56         12.26         0.79 o                         
   0   4   0         60.84         59.74         2.06 o                         
   1   4   0        103.45        102.65         1.39 o                         
   2   4   0         23.63         23.90         0.75 o                         
   3   4   0        166.09        173.98         2.02 o                         
   4   4   0         29.12         30.19         0.96 o                         
   5   4   0        599.24        616.50         4.37 o                         
   6   4   0        358.52        373.16         3.01 o                         
   7   4   0        399.69        430.63         3.44 o                         
   8   4   0         30.78         31.94         0.76 o                         
   9   4   0        166.17        168.70         2.38 o                         
  10   4   0         25.45         24.73         0.83 o                         
  11   4   0         16.18         17.87         0.76 o                         
  12   4   0         30.10         23.43         1.02 o                         
  13   4   0        113.11         97.52         2.83 o                         
  14   4   0         90.46         92.48         3.12 o                         
   1   5   0        214.98        219.56         2.29 o                         
   2   5   0        309.56        299.36         3.18 o                         
   3   5   0         38.96         36.63         1.08 o                         
   4   5   0         41.03         36.94         1.01 o                         
   5   5   0         55.22         49.53         1.05 o                         
   6   5   0         35.27         35.54         0.86 o                         
   7   5   0          9.56          7.12         0.46 o                         
   8   5   0         76.31         72.43         1.55 o                         
   9   5   0          0.10          1.09         0.82 o                         
  10   5   0        166.10        175.89         5.65 o                         
   0   6   0        214.45        209.43         3.57 o                         
   1   6   0        124.70        126.41         2.71 o                         
   2   6   0         70.82         72.72         1.56 o                         
   3   6   0         20.58         21.46         0.68 o                         
   4   6   0          9.24          9.32         0.51 o                         
   5   6   0          3.10          1.72         0.43 o                         
 -18   1   1         39.75         33.20         1.84 o                         
 -17   1   1        205.81        199.56         6.43 o                         
 -16   1   1        265.40        260.61         8.77 o                         
 -15   1   1        705.43        707.11        13.56 o                         
 -14   1   1          0.89          0.40         0.60 o                         
 -13   1   1        582.47        568.67         6.99 o                         
 -12   1   1        290.53        274.03         2.91 o                         
 -11   1   1        874.42        878.29         6.65 o                         
 -10   1   1          1.06          0.84         0.31 o                         
  -9   1   1        381.75        411.20         3.32 o                         
  -8   1   1        192.37        209.44         2.24 o                         
  -7   1   1        328.53        331.16         2.87 o                         
  -6   1   1          6.60          4.20         0.38 o                         
  -5   1   1       4869.82       4708.26        36.15 o                         
  -4   1   1       7329.75       7444.18        76.69 o                         
  -3   1   1       7137.87       7170.83        57.49 o                         
  -2   1   1        101.06        144.46         2.30 o                         
  -1   1   1        785.13        705.03         7.18 o                         
   0   1   1       4937.80       4651.73        70.67 o                         
   1   1   1       5194.33       5220.94        48.97 o                         
   2   1   1       1132.07       1106.13        11.72 o                         
   3   1   1       3054.43       3071.32        36.17 o                         
   4   1   1       1139.19       1073.65        14.59 o                         
   5   1   1         40.80         46.39         1.34 o                         
   6   1   1        279.93        272.54         3.39 o                         
   7   1   1       5159.20       5311.93        40.14 o                         
   8   1   1        484.31        467.63         3.84 o                         
   9   1   1        528.09        435.10         6.80 o                         
  10   1   1        666.61        636.98         5.21 o                         
  11   1   1        601.58        592.14         6.23 o                         
  12   1   1        388.52        366.53         3.64 o                         
  13   1   1        291.97        297.41         3.69 o                         
  14   1   1         29.48         29.59         1.18 o                         
  15   1   1          5.63          4.90         1.34 o                         
  16   1   1        102.42        104.84         2.63 o                         
  17   1   1         35.20         34.17         2.35 o                         
  18   1   1         58.80         52.03         2.32 o                         
 -17   2   1         20.14         22.63         1.73 o                         
 -16   2   1          6.92          4.22         1.54 o                         
 -15   2   1         16.75         19.94         1.62 o                         
 -14   2   1         54.38         57.43         2.29 o                         
 -13   2   1         22.02         31.29         1.24 o                         
 -12   2   1        456.37        447.96         4.82 o                         
 -11   2   1          0.49          0.76         0.32 o                         
 -10   2   1        125.89        135.27         2.04 o                         
  -9   2   1        185.49        205.21         1.84 o                         
  -8   2   1        241.45        264.40         2.11 o                         
  -7   2   1        869.49        932.79         6.45 o                         
  -6   2   1       2785.72       2826.67        16.85 o                         
  -5   2   1        776.10        843.44         5.40 o                         
  -4   2   1          1.43          1.88         0.26 o                         
  -3   2   1        220.70        246.31         4.01 o                         
  -2   2   1        894.74        874.60         9.92 o                         
  -1   2   1         72.35         66.28         2.13 o                         
   0   2   1       4260.01       4223.40        41.52 o                         
   1   2   1       3016.52       3027.67        28.47 o                         
   2   2   1       1731.69       1727.08        17.52 o                         
   3   2   1         72.24         56.33         1.73 o                         
   4   2   1        172.12        183.24         1.78 o                         
   5   2   1        111.02         95.30         1.19 o                         
   6   2   1       2017.73       1860.27        10.23 o                         
   7   2   1       1077.89       1070.01         8.10 o                         
   8   2   1         14.47         16.74         0.59 o                         
   9   2   1       1442.25       1453.87         8.59 o                         
  10   2   1       2022.00       1987.39        16.39 o                         
  11   2   1        569.42        567.25         7.53 o                         
  12   2   1         69.38         59.68         2.11 o                         
  13   2   1        253.67        274.14         4.15 o                         
  14   2   1        261.12        259.75         3.98 o                         
  15   2   1        125.20        122.88         2.30 o                         
  16   2   1         67.83         67.07         2.04 o                         
  17   2   1          1.01          0.30         0.63 o                         
 -16   3   1          5.56          5.41         0.61 o                         
 -15   3   1         21.45         18.89         1.01 o                         
 -14   3   1        134.90        124.54         3.05 o                         
 -13   3   1        128.81        131.25         2.73 o                         
 -12   3   1         93.77         92.94         1.69 o                         
 -11   3   1        267.33        262.53         2.86 o                         
 -10   3   1        469.56        451.55         3.60 o                         
  -9   3   1        211.02        211.92         1.97 o                         
  -8   3   1        664.14        676.07         5.39 o                         
  -7   3   1        557.20        570.55         4.04 o                         
  -6   3   1          5.19          5.62         0.34 o                         
  -5   3   1          3.21          2.56         0.33 o                         
  -4   3   1       1324.34       1301.53         8.51 o                         
  -3   3   1        273.51        291.71         2.71 o                         
  -2   3   1       1055.24       1136.44         7.42 o                         
  -1   3   1        559.67        617.59         4.35 o                         
   0   3   1       2291.28       2271.27        13.50 o                         
   1   3   1         32.38         40.08         0.85 o                         
   2   3   1         29.51         21.38         0.55 o                         
   3   3   1        855.26        850.72         6.08 o                         
   4   3   1        807.34        833.09         5.54 o                         
   5   3   1        103.14        103.28         1.30 o                         
   6   3   1         10.90         11.47         0.41 o                         
   7   3   1        747.95        770.17         5.05 o                         
   8   3   1        108.27        102.45         1.30 o                         
   9   3   1        522.72        518.96         5.45 o                         
  10   3   1        373.23        372.75         7.20 o                         
  11   3   1         92.51         96.85         1.76 o                         
  12   3   1        121.34        132.10         2.45 o                         
  13   3   1         12.45         14.49         0.97 o                         
  14   3   1          3.49          3.83         0.51 o                         
  15   3   1         92.25         88.85         2.20 o                         
  16   3   1          8.73          6.68         0.62 o                         
 -13   4   1        222.68        204.56        20.43 o                         
 -12   4   1         46.98         42.88         1.66 o                         
 -11   4   1          0.91          0.54         0.40 o                         
 -10   4   1         31.69         30.55         0.91 o                         
  -9   4   1          6.26          6.64         0.50 o                         
  -8   4   1         43.88         40.48         0.88 o                         
  -7   4   1          8.29          8.89         0.47 o                         
  -6   4   1        669.78        668.35         4.95 o                         
  -5   4   1        973.05       1014.20         6.83 o                         
  -4   4   1         46.07         46.93         0.89 o                         
  -3   4   1        930.88        968.35         6.88 o                         
  -2   4   1          5.27          5.28         0.42 o                         
  -1   4   1       1000.26        966.61         7.07 o                         
   0   4   1         63.15         55.91         1.22 o                         
   1   4   1        592.23        617.74         5.53 o                         
   2   4   1         75.43         72.59         1.15 o                         
   3   4   1         99.15        100.37         1.39 o                         
   4   4   1          0.00          0.24         0.31 o                         
   5   4   1        953.50        971.00         6.19 o                         
   6   4   1        260.07        268.95         2.45 o                         
   7   4   1        422.11        427.89         3.78 o                         
   8   4   1         66.91         66.57         1.75 o                         
   9   4   1        592.68        604.89         5.70 o                         
  10   4   1          4.37          6.67         0.49 o                         
  11   4   1          9.27         10.81         0.63 o                         
  12   4   1        346.84        334.51         5.97 o                         
  13   4   1          6.82          8.10         0.71 o                         
  14   4   1          2.32          1.48         0.56 o                         
 -10   5   1         45.90         49.83         1.26 o                         
  -9   5   1        122.84        128.54         2.37 o                         
  -8   5   1         12.06         13.55         0.67 o                         
  -7   5   1         67.71         70.15         1.45 o                         
  -6   5   1        150.33        157.68         2.16 o                         
  -5   5   1         34.43         35.48         0.97 o                         
  -4   5   1        131.20        134.39         1.82 o                         
  -3   5   1        405.58        405.57         3.89 o                         
  -2   5   1         52.82         58.51         1.09 o                         
  -1   5   1         53.57         51.30         0.92 o                         
   0   5   1          6.96          5.51         0.42 o                         
   1   5   1        215.99        218.64         2.60 o                         
   2   5   1          0.11         -0.13         0.33 o                         
   3   5   1          0.72          0.55         0.39 o                         
   4   5   1         19.43         19.00         0.75 o                         
   5   5   1          0.39          0.45         0.35 o                         
   6   5   1         90.11         89.05         1.70 o                         
   7   5   1         15.23         14.45         0.77 o                         
   8   5   1         17.65         19.85         0.67 o                         
   9   5   1         42.53         41.25         0.96 o                         
  10   5   1          6.86          4.97         0.42 o                         
  -5   6   1         97.83         91.72         5.27 o                         
  -4   6   1         43.61         37.83         1.03 o                         
  -3   6   1        126.77        119.17         1.57 o                         
  -2   6   1          7.55          7.73         0.52 o                         
  -1   6   1         31.06         29.04         0.81 o                         
   0   6   1         30.69         29.32         1.08 o                         
   1   6   1          3.85          3.72         0.43 o                         
   2   6   1         88.37         88.35         1.44 o                         
   3   6   1         31.28         27.88         1.24 o                         
   4   6   1          0.86         -0.07         0.41 o                         
   5   6   1          0.05         -0.06         0.52 o                         
   6   6   1          4.95          3.43         0.59 o                         
 -17   0   2         11.49         12.24         1.65 o                         
 -16   0   2          4.39          3.64         0.82 o                         
 -15   0   2          7.17         10.70         0.92 o                         
 -14   0   2         29.62         26.38         1.59 o                         
 -13   0   2       1069.21       1049.11        15.54 o                         
 -12   0   2        336.51        313.47         5.83 o                         
 -11   0   2         34.19         30.68         1.16 o                         
 -10   0   2         69.83         68.08         1.50 o                         
  -9   0   2       3039.50       3092.63        42.15 o                         
  -8   0   2       7081.70       6507.41        52.24 o                         
  -7   0   2        808.67        981.87        12.09 o                         
  -6   0   2       2684.53       2798.26        24.06 o                         
  -5   0   2      11414.24      11406.69        96.16 o                         
  -4   0   2       8700.83       8427.42        79.64 o                         
  -3   0   2         10.08         13.65         0.85 o                         
  -2   0   2        256.75        265.20         5.14 o                         
  -1   0   2      21590.04      17633.70       211.44 o                         
   0   0   2        503.77        496.44         6.53 o                         
   1   0   2       1886.53       1808.78        38.44 o                         
   2   0   2       1007.18        900.77        19.45 o                         
   3   0   2       2572.59       2300.58        28.27 o                         
   4   0   2       8474.64       8561.69       126.62 o                         
   5   0   2       8292.61       8299.48       160.76 o                         
   6   0   2       4111.44       4058.23        50.78 o                         
   7   0   2       7378.50       7003.35        74.50 o                         
   8   0   2       1657.81       1844.56        21.55 o                         
   9   0   2        135.74        138.03         2.15 o                         
  10   0   2        366.96        386.06         5.43 o                         
  11   0   2        159.88        156.30         2.58 o                         
  12   0   2        376.29        386.20         5.19 o                         
  13   0   2        217.10        205.69         3.63 o                         
  14   0   2          9.72         10.26         0.93 o                         
  15   0   2         42.62         30.49         1.73 o                         
  16   0   2         35.87         41.60         2.19 o                         
  17   0   2        168.22        157.43         5.68 o                         
 -18   1   2         60.79         45.04         2.13 o                         
 -17   1   2        237.85        238.59         5.38 o                         
 -16   1   2         79.71         79.63         4.27 o                         
 -15   1   2          0.90         -0.10         0.78 o                         
 -14   1   2          0.16          0.36         0.49 o                         
 -13   1   2        112.26        111.72         1.79 o                         
 -12   1   2        577.64        588.53         4.89 o                         
 -11   1   2         69.92         73.95         1.17 o                         
 -10   1   2         55.81         47.28         0.86 o                         
  -9   1   2        403.24        385.20         3.29 o                         
  -8   1   2        565.88        605.73         4.72 o                         
  -7   1   2          3.96          2.67         0.26 o                         
  -6   1   2        277.86        316.95         3.89 o                         
  -5   1   2       8986.28       8665.20        91.46 o                         
  -4   1   2        423.34        493.89         5.91 o                         
  -3   1   2       1556.34       1565.37        13.70 o                         
  -2   1   2       4339.33       4264.95        33.40 o                         
  -1   1   2       1584.76       1650.52        13.23 o                         
   0   1   2        251.09        273.44         3.15 o                         
   1   1   2       3302.27       3254.11        27.74 o                         
   2   1   2       4419.04       4373.35        41.88 o                         
   3   1   2         23.93         14.32         0.71 o                         
   4   1   2       2032.64       2096.06        24.31 o                         
   5   1   2       1207.19       1248.29        15.27 o                         
   6   1   2       2343.76       2337.55        18.78 o                         
   7   1   2         30.46         17.40         0.59 o                         
   8   1   2       1380.68       1397.27        15.32 o                         
   9   1   2        607.89        564.15         5.71 o                         
  10   1   2        709.41        729.39         8.06 o                         
  11   1   2        119.06        117.55         2.00 o                         
  12   1   2        120.07        105.58         1.75 o                         
  13   1   2        269.77        272.76         5.16 o                         
  14   1   2        184.58        169.02         2.93 o                         
  15   1   2         62.48         60.30         1.76 o                         
  16   1   2        257.15        265.87         5.96 o                         
  17   1   2         22.19         20.61         1.81 o                         
  18   1   2         37.53         26.61         1.56 o                         
 -17   2   2          0.64          1.10         0.74 o                         
 -16   2   2        522.89        532.29         9.86 o                         
 -15   2   2          1.77          1.61         0.58 o                         
 -14   2   2        452.96        449.35         8.11 o                         
 -13   2   2          0.08          1.01         0.63 o                         
 -12   2   2        182.65        172.02         2.62 o                         
 -11   2   2        325.77        329.06         2.87 o                         
 -10   2   2        453.43        419.57         3.53 o                         
  -9   2   2        316.39        317.75         2.49 o                         
  -8   2   2        987.59       1045.91         6.52 o                         
  -7   2   2       2264.01       2131.72        12.65 o                         
  -6   2   2          4.36          2.36         0.27 o                         
  -5   2   2        816.84        899.51         6.00 o                         
  -4   2   2         37.52         35.27         0.66 o                         
  -3   2   2       1630.06       1707.41        16.79 o                         
  -2   2   2         19.15         11.98         0.84 o                         
  -1   2   2        366.69        374.51         5.27 o                         
   0   2   2        474.71        427.76         6.96 o                         
   1   2   2         12.38          6.93         0.70 o                         
   2   2   2         96.75         99.02         2.45 o                         
   3   2   2         44.20         30.50         0.99 o                         
   4   2   2         38.07         43.49         0.95 o                         
   5   2   2       2299.85       2239.95        14.62 o                         
   6   2   2        879.20        841.80         6.82 o                         
   7   2   2        199.07        212.08         2.22 o                         
   8   2   2         73.46         65.40         1.03 o                         
   9   2   2         92.35         97.82         1.40 o                         
  10   2   2        120.09        109.77         1.76 o                         
  11   2   2         16.56         17.80         0.83 o                         
  12   2   2         51.15         45.26         2.44 o                         
  13   2   2        151.36        157.21         4.10 o                         
  14   2   2        161.04        161.87         2.94 o                         
  15   2   2        162.68        157.28         2.68 o                         
  16   2   2         40.12         37.95         1.23 o                         
  17   2   2         83.52         78.89         3.24 o                         
 -16   3   2         98.89         92.61         3.37 o                         
 -15   3   2         11.86         10.00         0.65 o                         
 -14   3   2         51.25         47.33         1.50 o                         
 -13   3   2          3.75          3.59         0.61 o                         
 -12   3   2        239.32        240.58         3.15 o                         
 -11   3   2          8.26          8.20         0.53 o                         
 -10   3   2        134.97        143.70         2.08 o                         
  -9   3   2        444.31        441.90         3.38 o                         
  -8   3   2        421.83        438.24         3.33 o                         
  -7   3   2         16.07         11.97         0.44 o                         
  -6   3   2         43.55         42.10         0.79 o                         
  -5   3   2       2123.21       2161.41        14.00 o                         
  -4   3   2        566.95        549.75         4.40 o                         
  -3   3   2         35.86         28.28         0.78 o                         
  -2   3   2         74.90         71.35         1.10 o                         
  -1   3   2          0.25          0.86         0.28 o                         
   0   3   2        113.08        126.55         1.50 o                         
   1   3   2       4275.33       4466.78        24.57 o                         
   2   3   2       1247.62       1222.65         7.13 o                         
   3   3   2        797.69        721.64         5.13 o                         
   4   3   2         12.84         13.71         0.48 o                         
   5   3   2        593.80        618.72         5.28 o                         
   6   3   2        527.55        530.03         3.84 o                         
   7   3   2        430.16        443.93         3.66 o                         
   8   3   2        524.58        526.53         4.41 o                         
   9   3   2        145.43        146.57         1.85 o                         
  10   3   2         69.17         76.07         1.79 o                         
  11   3   2         10.48         11.39         0.65 o                         
  12   3   2         71.47         75.10         2.50 o                         
  13   3   2          5.25          4.43         0.81 o                         
  14   3   2          9.71          9.46         0.65 o                         
  15   3   2         59.66         62.76         1.84 o                         
  16   3   2         17.47         18.43         1.34 o                         
 -13   4   2         11.07         10.27         0.99 o                         
 -12   4   2          1.58          1.18         0.53 o                         
 -11   4   2         89.43         97.85         2.36 o                         
 -10   4   2          0.08          0.49         0.38 o                         
  -9   4   2          0.21          0.55         0.31 o                         
  -8   4   2        142.01        138.16         2.23 o                         
  -7   4   2         10.23          9.37         0.49 o                         
  -6   4   2        153.60        161.48         2.03 o                         
  -5   4   2          2.84          1.80         0.35 o                         
  -4   4   2        357.76        395.30         3.97 o                         
  -3   4   2        195.71        197.47         2.32 o                         
  -2   4   2         11.01         10.94         0.62 o                         
  -1   4   2         13.25         12.44         0.55 o                         
   0   4   2         89.52        102.40         1.54 o                         
   1   4   2        914.17        944.34         7.26 o                         
   2   4   2         33.14         38.43         0.83 o                         
   3   4   2         30.57         35.52         0.73 o                         
   4   4   2         35.55         35.17         0.76 o                         
   5   4   2       1195.01       1207.53        10.03 o                         
   6   4   2         56.51         59.35         1.09 o                         
   7   4   2        246.79        257.90         2.71 o                         
   8   4   2          0.02          0.32         0.33 o                         
   9   4   2         50.84         52.39         1.24 o                         
  10   4   2         83.44         94.67         1.63 o                         
  11   4   2         10.52         13.36         0.68 o                         
  12   4   2         18.40         21.42         0.82 o                         
  13   4   2          4.48          5.77         0.49 o                         
  14   4   2        122.50        105.32         3.24 o                         
 -10   5   2        336.79        325.18         4.91 o                         
  -9   5   2         25.12         25.09         0.92 o                         
  -8   5   2         63.13         64.10         1.76 o                         
  -7   5   2         17.65         16.78         0.59 o                         
  -6   5   2        261.84        269.06         2.81 o                         
  -5   5   2         48.33         46.32         0.91 o                         
  -4   5   2        232.55        240.77         2.53 o                         
  -3   5   2        309.02        316.01         3.40 o                         
  -2   5   2        294.18        294.43         2.84 o                         
  -1   5   2          9.38          8.64         0.50 o                         
   0   5   2          7.07          7.45         0.55 o                         
   1   5   2         45.95         42.44         1.06 o                         
   2   5   2        178.27        182.25         2.17 o                         
   3   5   2        344.58        334.22         3.59 o                         
   4   5   2         59.44         57.43         1.19 o                         
   5   5   2        406.61        414.32         4.36 o                         
   6   5   2          7.02          8.23         0.53 o                         
   7   5   2        171.22        182.95         2.87 o                         
   8   5   2        133.31        132.30         1.83 o                         
   9   5   2         10.12          9.13         0.50 o                         
  10   5   2          1.08          0.50         0.34 o                         
  -5   6   2          1.13          0.20         0.60 o                         
  -4   6   2         57.98         53.07         1.38 o                         
  -3   6   2          6.67          7.87         0.49 o                         
  -2   6   2         69.73         66.32         1.13 o                         
  -1   6   2         29.46         24.12         0.66 o                         
   0   6   2          1.42          0.99         0.29 o                         
   1   6   2          0.55          0.56         0.36 o                         
   2   6   2         45.25         41.25         1.02 o                         
   3   6   2          3.60          3.50         0.43 o                         
   4   6   2          8.17          5.47         0.65 o                         
   5   6   2         12.89         12.91         1.07 o                         
   6   6   2         57.19         54.99         2.10 o                         
 -18   1   3        116.36        111.46         3.63 o                         
 -17   1   3         55.48         55.15         2.01 o                         
 -16   1   3        207.41        204.73         4.51 o                         
 -15   1   3         41.18         47.80         1.77 o                         
 -14   1   3         25.38         26.80         1.28 o                         
 -13   1   3         71.59         80.15         1.56 o                         
 -12   1   3       1310.85       1308.17        13.95 o                         
 -11   1   3       3108.30       3020.99        18.58 o                         
 -10   1   3        427.84        429.76         3.76 o                         
  -9   1   3       1170.14       1199.38         8.84 o                         
  -8   1   3        506.79        468.06         4.00 o                         
  -7   1   3       2560.21       2565.95        17.02 o                         
  -6   1   3        315.87        339.34         3.56 o                         
  -5   1   3        179.40        173.21         4.86 o                         
  -4   1   3         69.60         58.87         1.44 o                         
  -3   1   3      12731.54      12759.98       105.47 o                         
  -2   1   3        234.55        254.94         4.20 o                         
  -1   1   3        509.04        489.30         4.98 o                         
   0   1   3          2.28          4.01         0.70 o                         
   1   1   3       8132.40       8015.40        56.01 o                         
   2   1   3      67855.71      61868.15       672.07 o                         
   3   1   3         15.22         19.38         0.88 o                         
   4   1   3         10.69          7.88         0.79 o                         
   5   1   3       1982.79       2038.29        32.38 o                         
   6   1   3        597.28        626.58         7.83 o                         
   7   1   3         42.26         38.81         0.91 o                         
   8   1   3       1300.18       1321.98        10.65 o                         
   9   1   3        323.36        292.83         2.28 o                         
  10   1   3       1283.95       1247.86         9.08 o                         
  11   1   3        137.11        139.76         1.99 o                         
  12   1   3         59.53         62.29         1.33 o                         
  13   1   3         37.61         36.45         1.13 o                         
  14   1   3        886.53        874.36         8.59 o                         
  15   1   3        567.70        553.06         8.81 o                         
  16   1   3         13.89         17.00         1.21 o                         
  17   1   3         40.70         42.47         2.48 o                         
 -17   2   3         66.20         64.16         2.55 o                         
 -16   2   3          4.70          2.98         0.86 o                         
 -15   2   3         85.18         98.68         4.60 o                         
 -14   2   3        123.85        116.43         2.42 o                         
 -13   2   3         51.11         48.50         1.48 o                         
 -12   2   3        928.85        917.01         8.66 o                         
 -11   2   3          3.08          1.31         0.34 o                         
 -10   2   3        953.24        934.24         7.99 o                         
  -9   2   3         31.06         20.95         0.63 o                         
  -8   2   3          5.49          7.89         0.72 o                         
  -7   2   3         58.55         72.46         1.91 o                         
  -6   2   3        107.07        145.72         2.17 o                         
  -5   2   3       4822.46       5017.42        37.18 o                         
  -4   2   3        292.59        283.48         2.34 o                         
  -3   2   3       2041.14       2123.22        16.44 o                         
  -2   2   3        580.79        586.20         8.20 o                         
  -1   2   3        146.42        128.91         2.39 o                         
   0   2   3       1731.88       1723.32        14.09 o                         
   1   2   3        640.91        633.02         6.03 o                         
   2   2   3       4881.19       5173.36        35.78 o                         
   3   2   3       1656.72       1644.20        16.36 o                         
   4   2   3        109.22         87.84         1.44 o                         
   5   2   3       3073.09       3114.70        22.30 o                         
   6   2   3         25.30         22.71         0.71 o                         
   7   2   3        272.67        255.53         2.39 o                         
   8   2   3         34.18         28.87         0.73 o                         
   9   2   3         14.28         12.03         0.56 o                         
  10   2   3        401.20        411.76         4.33 o                         
  11   2   3         31.16         32.03         1.20 o                         
  12   2   3         93.31        108.15         2.60 o                         
  13   2   3        865.42        888.68        10.26 o                         
  14   2   3         13.91         14.83         0.93 o                         
  15   2   3         86.84         87.41         1.88 o                         
  16   2   3         12.75         13.08         0.77 o                         
  17   2   3        270.66        250.97         6.98 o                         
 -16   3   3          5.37          5.12         0.58 o                         
 -15   3   3          0.91          0.36         0.50 o                         
 -14   3   3        194.15        203.07         3.46 o                         
 -13   3   3         42.82         42.84         1.33 o                         
 -12   3   3        124.68        125.33         2.34 o                         
 -11   3   3        290.46        250.21         3.33 o                         
 -10   3   3        387.61        382.17         3.37 o                         
  -9   3   3        336.76        352.51         2.82 o                         
  -8   3   3        254.34        240.85         2.36 o                         
  -7   3   3        636.88        648.73         7.05 o                         
  -6   3   3        780.83        805.07         5.82 o                         
  -5   3   3        278.39        287.68         2.74 o                         
  -4   3   3        597.73        603.23         4.40 o                         
  -3   3   3        524.02        581.17         4.30 o                         
  -2   3   3         90.03        104.98         1.43 o                         
  -1   3   3        373.55        367.42         2.96 o                         
   0   3   3        200.89        183.81         2.06 o                         
   1   3   3        472.97        526.17         3.64 o                         
   2   3   3        632.18        622.05         5.10 o                         
   3   3   3        297.29        265.55         2.16 o                         
   4   3   3         13.84          8.34         0.41 o                         
   5   3   3         50.51         50.01         0.97 o                         
   6   3   3        625.80        640.31         5.45 o                         
   7   3   3       1142.45       1163.20         7.91 o                         
   8   3   3          2.04          2.01         0.39 o                         
   9   3   3        502.74        531.92         4.72 o                         
  10   3   3         89.46         93.73         3.04 o                         
  11   3   3        205.85        209.76         3.08 o                         
  12   3   3          3.29          1.91         0.68 o                         
  13   3   3         36.39         30.63         1.42 o                         
  14   3   3          7.11          6.70         0.66 o                         
  15   3   3        503.73        496.10         9.99 o                         
 -14   4   3        332.48        331.95         8.22 o                         
 -13   4   3        187.92        191.44         4.30 o                         
 -12   4   3          0.17          0.67         0.52 o                         
 -11   4   3         21.57         22.28         0.75 o                         
 -10   4   3          0.80          1.32         0.38 o                         
  -9   4   3       1044.44       1095.66         8.87 o                         
  -8   4   3         41.50         40.00         0.94 o                         
  -7   4   3        259.34        276.79         3.79 o                         
  -6   4   3          2.82          2.03         0.37 o                         
  -5   4   3        539.33        549.37         4.70 o                         
  -4   4   3        454.64        485.42         4.04 o                         
  -3   4   3         27.81         25.59         0.78 o                         
  -2   4   3          2.86          2.14         0.33 o                         
  -1   4   3       1536.51       1539.95         9.02 o                         
   0   4   3        250.32        274.46         2.67 o                         
   1   4   3          5.19          4.21         0.47 o                         
   2   4   3        367.17        347.42         3.00 o                         
   3   4   3       1528.49       1545.62        10.06 o                         
   4   4   3        754.07        758.49         5.26 o                         
   5   4   3        738.22        748.56         6.09 o                         
   6   4   3        727.19        706.49         5.41 o                         
   7   4   3         12.26         12.05         0.62 o                         
   8   4   3          0.96          0.51         0.38 o                         
   9   4   3        121.62        136.87         2.10 o                         
  10   4   3         12.01         11.39         0.70 o                         
  11   4   3          1.90          2.68         0.45 o                         
  12   4   3        289.82        322.21         5.33 o                         
  13   4   3          1.90          1.13         0.41 o                         
 -10   5   3          1.03          1.18         0.44 o                         
  -9   5   3         24.35         24.83         0.84 o                         
  -8   5   3          0.30          0.33         0.37 o                         
  -7   5   3        458.76        468.96         5.60 o                         
  -6   5   3         97.69         98.98         1.44 o                         
  -5   5   3         63.92         66.87         1.19 o                         
  -4   5   3        234.15        236.74         3.45 o                         
  -3   5   3        131.50        146.82         1.95 o                         
  -2   5   3          1.54          1.21         0.40 o                         
  -1   5   3         18.13         16.61         0.67 o                         
   0   5   3         17.32         18.55         0.76 o                         
   1   5   3         62.61         61.89         1.21 o                         
   2   5   3        108.26         99.77         1.69 o                         
   3   5   3         22.76         24.05         0.97 o                         
   4   5   3         14.36         12.48         0.62 o                         
   5   5   3         15.07         17.14         0.66 o                         
   6   5   3          1.10          1.67         0.45 o                         
   7   5   3         20.29         18.98         0.81 o                         
   8   5   3        130.05        135.56         2.22 o                         
   9   5   3         48.61         53.12         0.92 o                         
  10   5   3          4.66          2.52         0.38 o                         
  -4   6   3         19.64         19.02         0.65 o                         
  -3   6   3          0.82          0.25         0.30 o                         
  -2   6   3         20.77         19.02         0.64 o                         
  -1   6   3         28.64         26.56         0.69 o                         
   0   6   3          1.28          1.41         0.35 o                         
   1   6   3         50.75         48.14         1.25 o                         
   2   6   3          9.10          9.04         0.48 o                         
   3   6   3         87.60         87.84         1.96 o                         
   4   6   3         25.26         21.66         0.77 o                         
   6   6   3          2.68          1.75         0.60 o                         
 -17   0   4        297.05        295.11         8.69 o                         
 -16   0   4         16.19         22.37         1.52 o                         
 -15   0   4        158.04        172.24         3.42 o                         
 -14   0   4       1001.61        999.78        14.90 o                         
 -13   0   4       3016.80       2962.04        33.86 o                         
 -12   0   4          2.96          2.09         0.67 o                         
 -11   0   4       1154.91       1143.10        21.06 o                         
 -10   0   4       1864.62       1727.33        16.95 o                         
  -9   0   4        528.08        547.27         5.81 o                         
  -8   0   4        209.35        195.78         2.83 o                         
  -7   0   4       1998.32       2278.40        28.33 o                         
  -6   0   4         87.40         78.00         1.84 o                         
  -5   0   4       1518.41       1661.97        20.58 o                         
  -4   0   4        175.48        247.30         9.82 o                         
  -3   0   4       7798.82       7893.51        96.54 o                         
  -2   0   4      12199.67      12566.42       117.65 o                         
  -1   0   4       1354.39       1453.57        23.84 o                         
   0   0   4        875.61        773.04         8.77 o                         
   1   0   4        493.28        518.66         8.33 o                         
   2   0   4       8945.60       8442.50       176.72 o                         
   3   0   4         78.02         72.67         3.54 o                         
   4   0   4       2710.04       2520.28        64.82 o                         
   5   0   4       2169.47       2253.99        35.28 o                         
   6   0   4       6412.51       5949.66        74.21 o                         
   7   0   4        431.49        478.95         8.11 o                         
   8   0   4        895.82        922.87        16.48 o                         
   9   0   4       2160.74       2170.25        17.37 o                         
  10   0   4        426.99        381.84         5.32 o                         
  11   0   4       1269.43       1229.02        14.84 o                         
  12   0   4         29.28         27.44         1.26 o                         
  13   0   4        577.54        604.53         8.48 o                         
  14   0   4        688.58        683.94        14.58 o                         
  15   0   4        743.26        737.95        13.12 o                         
  16   0   4         97.03         91.14         3.20 o                         
  17   0   4         47.74         41.16         2.55 o                         
 -17   1   4          1.69          0.99         0.79 o                         
 -16   1   4          0.19         -0.17         0.73 o                         
 -15   1   4         39.62         40.79         1.52 o                         
 -14   1   4        717.34        712.39         9.70 o                         
 -13   1   4         44.47         43.86         1.30 o                         
 -12   1   4        858.82        858.75         6.38 o                         
 -11   1   4        407.80        416.74         3.98 o                         
 -10   1   4         21.67         23.33         0.67 o                         
  -9   1   4        596.20        611.97         4.76 o                         
  -8   1   4       3546.16       3483.37        24.55 o                         
  -7   1   4       1369.56       1471.83         9.64 o                         
  -6   1   4        118.23        127.72         1.99 o                         
  -5   1   4       7800.65       7693.58       168.45 o                         
  -4   1   4         12.07         20.83         0.94 o                         
  -3   1   4          4.15          0.99         0.34 o                         
  -2   1   4       3321.41       3386.71        37.68 o                         
  -1   1   4       1257.17       1251.22        10.25 o                         
   0   1   4        828.06        845.11         7.34 o                         
   1   1   4       1089.11       1032.40         9.31 o                         
   2   1   4      38347.13      36343.04       307.01 o                         
   3   1   4       2336.89       2420.36        32.81 o                         
   4   1   4       1657.68       1611.04        21.85 o                         
   5   1   4        646.97        634.74         6.63 o                         
   6   1   4        604.15        610.02         5.16 o                         
   7   1   4         95.58         91.55         1.56 o                         
   8   1   4        742.61        716.34         4.96 o                         
   9   1   4          7.87         11.44         0.81 o                         
  10   1   4        295.49        312.14         3.08 o                         
  11   1   4        230.70        228.74         2.71 o                         
  12   1   4        684.31        702.22         6.77 o                         
  13   1   4          0.16          0.42         0.50 o                         
  14   1   4         10.13         10.95         0.83 o                         
  15   1   4          7.87          6.63         0.72 o                         
  16   1   4          3.43          1.99         1.42 o                         
  17   1   4         68.88         90.69        21.98 o                         
 -17   2   4          1.37          2.00         0.42 o                         
 -16   2   4         61.40         54.95         2.11 o                         
 -15   2   4        666.57        669.03         9.98 o                         
 -14   2   4          4.25          7.44         0.71 o                         
 -13   2   4        101.63         98.94         1.87 o                         
 -12   2   4          0.37          1.25         0.42 o                         
 -11   2   4         24.48         28.60         0.78 o                         
 -10   2   4          1.40          3.35         0.37 o                         
  -9   2   4          8.69          6.81         0.42 o                         
  -8   2   4         78.13         84.11         1.54 o                         
  -7   2   4       1054.26       1035.26         8.47 o                         
  -6   2   4        505.40        566.55         5.03 o                         
  -5   2   4          6.86          7.75         0.35 o                         
  -4   2   4        260.83        261.03         2.17 o                         
  -3   2   4       1376.32       1313.20        12.97 o                         
  -2   2   4       4607.35       4814.30        28.91 o                         
  -1   2   4         43.42         39.19         1.27 o                         
   0   2   4       6261.10       6529.41        50.17 o                         
   1   2   4         66.31         91.82         1.85 o                         
   2   2   4          8.47         15.55         0.63 o                         
   3   2   4       2946.20       3022.23        23.67 o                         
   4   2   4        275.70        268.29         3.19 o                         
   5   2   4          5.49          5.90         0.42 o                         
   6   2   4        520.29        518.75         4.63 o                         
   7   2   4         33.71         29.36         0.70 o                         
   8   2   4        324.30        326.31         3.03 o                         
   9   2   4         29.39         26.91         0.85 o                         
  10   2   4        756.84        777.16         7.02 o                         
  11   2   4         50.09         49.79         1.71 o                         
  12   2   4        419.45        414.89         8.89 o                         
  13   2   4        138.57        137.98         3.53 o                         
  14   2   4        136.50        138.32         2.65 o                         
  15   2   4          9.80          7.95         0.65 o                         
  16   2   4          7.49          6.53         0.70 o                         
  17   2   4         20.80         14.37         1.27 o                         
 -16   3   4         26.47         23.20         2.01 o                         
 -15   3   4         11.88         10.18         0.74 o                         
 -14   3   4          0.02          0.15         0.38 o                         
 -13   3   4         48.97         54.39         1.49 o                         
 -12   3   4         47.27         45.95         1.23 o                         
 -11   3   4        214.97        195.01         2.94 o                         
 -10   3   4        484.75        494.52         4.46 o                         
  -9   3   4         12.89         13.66         0.57 o                         
  -8   3   4          4.44          4.81         0.37 o                         
  -7   3   4        538.92        577.54         5.72 o                         
  -6   3   4        183.40        186.33         1.93 o                         
  -5   3   4        354.60        355.33         3.75 o                         
  -4   3   4       1486.21       1522.08        10.43 o                         
  -3   3   4         87.45         70.16         1.42 o                         
  -2   3   4         96.46        104.38         1.59 o                         
  -1   3   4        345.68        333.08         2.79 o                         
   0   3   4          7.03         14.81         0.53 o                         
   1   3   4        566.66        524.81         3.68 o                         
   2   3   4        376.73        385.80         3.13 o                         
   3   3   4         75.72         84.82         1.14 o                         
   4   3   4        159.18        162.59         1.86 o                         
   5   3   4          6.17          9.62         0.45 o                         
   6   3   4        254.54        258.17         2.86 o                         
   7   3   4       1533.84       1532.46        12.18 o                         
   8   3   4        588.72        607.70         6.26 o                         
   9   3   4        111.00        104.86         1.90 o                         
  10   3   4         34.57         33.58         1.00 o                         
  11   3   4         86.16         79.12         1.43 o                         
  12   3   4        168.04        181.17         3.56 o                         
  13   3   4         60.05         61.70         2.29 o                         
  14   3   4         94.96         94.43         2.04 o                         
  15   3   4          8.69          7.55         0.55 o                         
 -14   4   4          0.49          0.25         0.48 o                         
 -13   4   4          3.17          3.40         0.51 o                         
 -12   4   4          0.98          0.61         0.47 o                         
 -11   4   4         19.65         21.48         0.77 o                         
 -10   4   4          4.48          4.00         0.44 o                         
  -9   4   4         22.14         25.43         0.82 o                         
  -8   4   4         44.26         40.63         1.00 o                         
  -7   4   4          2.32          1.76         0.38 o                         
  -6   4   4          2.57          2.78         0.40 o                         
  -5   4   4          0.20          1.63         0.81 o                         
  -4   4   4        364.19        382.84         3.97 o                         
  -3   4   4        140.15        140.33         1.73 o                         
  -2   4   4          2.97          3.40         0.49 o                         
  -1   4   4        136.76        157.61         1.80 o                         
   0   4   4        156.92        159.41         1.74 o                         
   1   4   4         53.61         41.56         0.87 o                         
   2   4   4        223.97        225.35         2.58 o                         
   3   4   4         61.93         65.06         1.27 o                         
   4   4   4         32.54         32.36         0.96 o                         
   5   4   4          0.37          0.35         0.35 o                         
   6   4   4         74.71         79.34         1.36 o                         
   7   4   4          0.97          1.61         0.36 o                         
   8   4   4         21.18         21.16         0.89 o                         
   9   4   4          8.25          6.99         0.54 o                         
  10   4   4         20.21         17.90         0.80 o                         
  11   4   4          0.14         -0.22         0.38 o                         
  12   4   4         88.72         87.82         2.20 o                         
  13   4   4         54.31         62.98         2.60 o                         
 -10   5   4          3.52          4.64         0.56 o                         
  -9   5   4         21.98         18.63         0.66 o                         
  -8   5   4        242.30        235.33         3.46 o                         
  -7   5   4        159.84        163.56         1.89 o                         
  -6   5   4        143.67        132.68         1.63 o                         
  -5   5   4          0.17          0.48         0.35 o                         
  -4   5   4        554.90        574.83         8.46 o                         
  -3   5   4        225.95        229.41         2.91 o                         
  -2   5   4          8.42          9.38         0.54 o                         
  -1   5   4        268.23        266.62         3.06 o                         
   0   5   4        413.22        418.39         4.26 o                         
   1   5   4         26.07         29.54         0.84 o                         
   2   5   4          1.49          1.93         0.38 o                         
   3   5   4        354.51        363.20         4.80 o                         
   4   5   4        349.80        343.96         3.58 o                         
   5   5   4        122.50        122.04         2.39 o                         
   6   5   4        110.84        110.98         2.09 o                         
   7   5   4          2.50          2.51         0.46 o                         
   8   5   4         93.83         97.26         1.59 o                         
   9   5   4        261.88        277.02         3.94 o                         
  10   5   4          5.29          6.65         0.96 o                         
  -4   6   4        109.56        107.00         2.18 o                         
  -3   6   4         19.00         18.49         0.83 o                         
  -2   6   4          0.01         -0.11         0.34 o                         
  -1   6   4         71.85         63.88         1.16 o                         
   0   6   4        178.60        172.48         2.49 o                         
   1   6   4         12.06         10.13         0.43 o                         
   2   6   4          6.75          5.59         0.39 o                         
   3   6   4         18.97         16.78         0.69 o                         
   4   6   4          1.50          1.14         0.39 o                         
   5   6   4         35.92         39.93         1.95 o                         
   6   6   4          0.19         -0.09         0.49 o                         
 -17   1   5        271.32        241.93         6.91 o                         
 -16   1   5        111.72        108.34         2.24 o                         
 -15   1   5        116.00        120.88         3.09 o                         
 -14   1   5        103.91         92.65         2.06 o                         
 -13   1   5         60.69         64.15         1.47 o                         
 -12   1   5        235.94        245.38         2.73 o                         
 -11   1   5       1657.55       1677.72        10.35 o                         
 -10   1   5        488.71        500.69         3.87 o                         
  -9   1   5        151.34        142.78         1.57 o                         
  -8   1   5        258.95        247.88         2.55 o                         
  -7   1   5       3235.48       3170.78        33.23 o                         
  -6   1   5       5844.88       5764.96        35.65 o                         
  -5   1   5        911.11        774.18         7.61 o                         
  -4   1   5        907.53        917.18         9.34 o                         
  -3   1   5        394.00        415.68         4.67 o                         
  -2   1   5        433.51        408.82         4.85 o                         
  -1   1   5        389.61        432.45         3.97 o                         
   0   1   5        306.62        289.75         3.60 o                         
   1   1   5      11471.26      11584.29        91.73 o                         
   2   1   5         43.98         54.67         1.54 o                         
   3   1   5       1382.65       1515.71        18.04 o                         
   4   1   5       2008.96       2089.15        23.54 o                         
   5   1   5       1221.17       1139.05        14.88 o                         
   6   1   5       3049.85       3140.29        34.72 o                         
   7   1   5       2539.46       2543.75        23.34 o                         
   8   1   5       1245.10       1200.29         7.47 o                         
   9   1   5        747.56        735.35         4.75 o                         
  10   1   5        224.13        238.47         2.33 o                         
  11   1   5          0.68          1.23         0.57 o                         
  12   1   5        433.05        437.08         4.65 o                         
  13   1   5          0.07          0.42         0.48 o                         
  14   1   5        399.21        385.56         6.04 o                         
  15   1   5         11.96         11.01         0.99 o                         
  16   1   5         11.50         10.99         1.59 o                         
  17   1   5         10.73         29.49        17.22 o                         
 -17   2   5          0.18         -0.11         0.30 o                         
 -16   2   5        155.48        168.86         4.03 o                         
 -15   2   5          0.01          0.05         0.56 o                         
 -14   2   5        241.98        233.96         3.58 o                         
 -13   2   5         30.87         30.68         1.07 o                         
 -12   2   5         85.39         76.30         1.45 o                         
 -11   2   5        672.01        643.71         5.16 o                         
 -10   2   5         68.05         65.98         1.15 o                         
  -9   2   5        143.75        142.46         2.08 o                         
  -8   2   5       2798.33       2654.99        27.15 o                         
  -7   2   5          9.28          6.97         0.60 o                         
  -6   2   5        310.27        349.65         4.52 o                         
  -5   2   5       1065.44       1146.68         9.34 o                         
  -4   2   5         79.21         50.29         1.24 o                         
  -3   2   5       7080.16       7086.58        39.26 o                         
  -2   2   5         81.36         75.83         1.22 o                         
  -1   2   5       1204.88       1148.58         7.96 o                         
   0   2   5        608.24        656.80         5.52 o                         
   1   2   5        451.35        410.28         3.91 o                         
   2   2   5        828.39        782.17         5.87 o                         
   3   2   5       1085.26       1165.11         9.38 o                         
   4   2   5        361.09        337.09         3.94 o                         
   5   2   5        157.81        110.60         1.69 o                         
   6   2   5         58.64         62.93         1.31 o                         
   7   2   5        542.28        590.42         5.29 o                         
   8   2   5        190.60        194.97         2.19 o                         
   9   2   5       1191.71       1193.58         8.46 o                         
  10   2   5          3.95          4.07         0.49 o                         
  11   2   5         15.95         12.63         0.88 o                         
  12   2   5         30.59         32.80         1.28 o                         
  13   2   5          0.37          0.67         0.58 o                         
  14   2   5        120.71        137.05         3.23 o                         
  15   2   5          0.31          0.02         0.52 o                         
  16   2   5         58.53         53.57         2.50 o                         
 -15   3   5          0.18          0.13         0.42 o                         
 -14   3   5        424.55        436.47         4.70 o                         
 -13   3   5         68.99         74.17         1.80 o                         
 -12   3   5         53.44         47.50         1.25 o                         
 -11   3   5         55.99         59.88         1.32 o                         
 -10   3   5        122.12        125.23         1.64 o                         
  -9   3   5         66.85         68.23         1.46 o                         
  -8   3   5          0.91          1.84         0.35 o                         
  -7   3   5        291.58        299.31         3.04 o                         
  -6   3   5        645.79        656.31         6.10 o                         
  -5   3   5         99.51        117.09         1.48 o                         
  -4   3   5          0.29          0.79         0.27 o                         
  -3   3   5       2388.38       2550.04        17.49 o                         
  -2   3   5       2535.76       2669.57        19.76 o                         
  -1   3   5        731.12        744.06         5.39 o                         
   0   3   5        962.38       1022.71         6.78 o                         
   1   3   5        584.24        556.26         3.91 o                         
   2   3   5       1362.68       1375.98         8.33 o                         
   3   3   5        109.25        114.88         1.45 o                         
   4   3   5        412.79        428.58         3.65 o                         
   5   3   5        105.33         97.54         2.00 o                         
   6   3   5          5.16          3.47         0.42 o                         
   7   3   5       3455.53       3397.01        27.28 o                         
   8   3   5        215.15        211.98         3.02 o                         
   9   3   5          8.82          9.84         0.60 o                         
  10   3   5          9.24          9.60         0.59 o                         
  11   3   5        720.05        755.20         7.76 o                         
  12   3   5        123.52        120.48         2.75 o                         
  13   3   5          0.76          0.47         0.44 o                         
  14   3   5         30.05         32.17         2.17 o                         
  15   3   5        307.23        303.60         5.42 o                         
 -14   4   5         20.63         19.02         1.13 o                         
 -13   4   5         51.10         49.52         1.40 o                         
 -12   4   5         54.68         51.27         1.16 o                         
 -11   4   5         63.97         64.99         1.35 o                         
 -10   4   5        288.26        272.82         4.12 o                         
  -9   4   5        224.73        221.29         3.16 o                         
  -8   4   5         56.37         60.78         1.55 o                         
  -7   4   5        771.25        783.11         9.29 o                         
  -6   4   5        295.21        296.16         3.01 o                         
  -5   4   5        715.15        707.31         5.91 o                         
  -4   4   5        400.81        413.38         4.27 o                         
  -3   4   5        221.72        229.05         2.31 o                         
  -2   4   5        520.45        507.85         4.24 o                         
  -1   4   5         47.98         44.83         1.05 o                         
   0   4   5        120.33        115.04         1.58 o                         
   1   4   5         99.29         94.20         1.38 o                         
   2   4   5         27.19         29.76         0.95 o                         
   3   4   5        545.20        574.51         4.94 o                         
   4   4   5        244.13        249.23         2.66 o                         
   5   4   5        390.91        378.03         3.53 o                         
   6   4   5          1.56          2.03         0.37 o                         
   7   4   5        122.32        129.35         2.56 o                         
   8   4   5         60.83         65.01         1.65 o                         
   9   4   5          5.61          7.50         0.58 o                         
  10   4   5        311.17        336.26         5.05 o                         
  11   4   5         35.05         28.98         1.03 o                         
  12   4   5          5.89          6.68         0.69 o                         
  13   4   5          3.44          3.10         0.76 o                         
 -10   5   5          4.11          3.58         0.54 o                         
  -9   5   5        108.03        106.22         2.31 o                         
  -8   5   5          2.57          5.16         0.44 o                         
  -7   5   5         75.52         74.27         1.24 o                         
  -6   5   5         92.62         84.66         1.30 o                         
  -5   5   5         32.87         32.77         0.88 o                         
  -4   5   5        130.45        137.55         1.99 o                         
  -3   5   5         58.48         59.65         1.13 o                         
  -2   5   5        228.87        241.40         2.54 o                         
  -1   5   5          8.90          6.96         0.46 o                         
   0   5   5        117.85        117.40         1.81 o                         
   1   5   5        171.80        168.64         2.11 o                         
   2   5   5          6.05          3.97         0.46 o                         
   3   5   5         34.85         33.16         1.07 o                         
   4   5   5         71.07         69.63         1.44 o                         
   5   5   5         17.28         17.96         0.77 o                         
   6   5   5         18.57         15.27         0.79 o                         
   7   5   5         17.55         20.16         0.82 o                         
   8   5   5         40.25         46.58         1.05 o                         
   9   5   5          2.75          3.06         0.38 o                         
  10   5   5         35.17         39.36         2.01 o                         
  -3   6   5         13.64         12.24         0.60 o                         
  -2   6   5         20.31         16.11         0.86 o                         
  -1   6   5         84.32         81.41         1.77 o                         
   0   6   5         41.42         44.45         1.07 o                         
   1   6   5          9.96         12.69         0.49 o                         
   2   6   5          4.46          4.18         0.68 o                         
   3   6   5          6.26          5.97         0.55 o                         
   5   6   5         80.48         81.75         2.96 o                         
   6   6   5         12.99         10.38         0.87 o                         
 -17   0   6         26.99         26.57         1.98 o                         
 -16   0   6          0.58          0.04         0.48 o                         
 -15   0   6         26.26         25.52         1.52 o                         
 -14   0   6       1594.34       1607.17        22.07 o                         
 -13   0   6         21.80         17.44         1.21 o                         
 -12   0   6        917.18        958.37        10.83 o                         
 -11   0   6        211.81        210.94         3.50 o                         
 -10   0   6       9886.82       9834.76        70.70 o                         
  -9   0   6       1220.91       1193.87        10.43 o                         
  -8   0   6       1793.00       1680.60        13.35 o                         
  -7   0   6       4334.44       4497.89        39.89 o                         
  -6   0   6        143.37        122.49         2.64 o                         
  -5   0   6        541.62        578.05        11.59 o                         
  -4   0   6         23.48         33.23         2.72 o                         
  -3   0   6      10636.09      10918.23       115.49 o                         
  -2   0   6       9599.73       9879.84       148.84 o                         
  -1   0   6       3178.09       3079.35        51.68 o                         
   0   0   6       5872.96       5943.58        69.95 o                         
   1   0   6      15168.45      13344.97       199.16 o                         
   2   0   6      10732.45       9811.33       205.33 o                         
   3   0   6       8954.75       8519.31       179.59 o                         
   4   0   6       1526.24       1430.48        34.05 o                         
   5   0   6       2537.91       2297.63        43.64 o                         
   6   0   6        557.24        528.36        21.52 o                         
   7   0   6       3318.14       3216.30        74.74 o                         
   8   0   6       4105.83       4117.92        39.79 o                         
   9   0   6         51.88         47.20         1.22 o                         
  10   0   6       1255.11       1320.51        18.39 o                         
  11   0   6       1342.72       1311.32        14.32 o                         
  12   0   6         40.04         39.16         1.50 o                         
  13   0   6         62.55         62.62         2.04 o                         
  14   0   6          1.08          1.16         0.91 o                         
  15   0   6        344.32        360.59         6.51 o                         
  16   0   6        206.37        193.47         4.86 o                         
  17   0   6        263.56        239.86         6.95 o                         
 -17   1   6          0.18          0.14         0.67 o                         
 -16   1   6        188.13        199.89         4.94 o                         
 -15   1   6          0.37          2.17         0.67 o                         
 -14   1   6        255.32        266.06         3.86 o                         
 -13   1   6         57.60         60.42         1.30 o                         
 -12   1   6         24.73         27.90         0.75 o                         
 -11   1   6        301.66        275.57         2.71 o                         
 -10   1   6          5.43          4.50         0.33 o                         
  -9   1   6        119.61        107.56         1.40 o                         
  -8   1   6          7.01          3.16         0.30 o                         
  -7   1   6         75.82         61.00         1.20 o                         
  -5   1   6       1337.47       1256.37        16.24 o                         
  -4   1   6        726.22        764.70         7.42 o                         
  -3   1   6       2638.12       2651.13        34.15 o                         
  -2   1   6        998.39        976.55        10.39 o                         
  -1   1   6       1618.11       1597.87        13.95 o                         
   0   1   6        513.95        522.94         4.79 o                         
   1   1   6       4171.93       4183.94        40.37 o                         
   2   1   6        174.36        145.37         3.67 o                         
   3   1   6        875.20        966.76        14.21 o                         
   4   1   6       1252.27       1341.33        12.99 o                         
   5   1   6        352.63        372.09         4.18 o                         
   6   1   6        474.49        464.08         4.87 o                         
   7   1   6          0.06          1.89         0.36 o                         
   8   1   6        307.48        305.61         2.44 o                         
   9   1   6         66.02         51.27         0.97 o                         
  10   1   6        627.15        625.01         4.60 o                         
  11   1   6         93.06         94.64         1.69 o                         
  12   1   6        102.31        103.73         1.90 o                         
  13   1   6          9.09          6.79         0.71 o                         
  14   1   6        202.59        211.44         3.29 o                         
  15   1   6         66.48         65.43         2.86 o                         
  16   1   6         65.10         56.29         2.26 o                         
  17   1   6          2.75         27.11        17.92 o                         
 -16   2   6        115.12        126.51         3.25 o                         
 -15   2   6         16.72         15.19         1.03 o                         
 -14   2   6          0.28         -0.14         0.44 o                         
 -13   2   6         23.82         25.85         0.94 o                         
 -12   2   6          1.01          0.64         0.36 o                         
 -11   2   6        169.19        173.28         2.12 o                         
 -10   2   6        703.61        692.65         5.61 o                         
  -9   2   6       1065.78       1043.89         7.39 o                         
  -8   2   6        256.34        242.74         2.81 o                         
  -7   2   6          8.20         11.50         0.56 o                         
  -6   2   6         65.40         81.29         1.36 o                         
  -5   2   6        211.90        206.65         1.88 o                         
  -4   2   6        623.30        639.79         6.08 o                         
  -3   2   6        353.45        324.71         3.02 o                         
  -2   2   6         58.04         55.51         0.78 o                         
  -1   2   6       5654.05       6036.82        33.28 o                         
   0   2   6        180.82        176.72         1.75 o                         
   1   2   6         65.63         55.82         0.90 o                         
   2   2   6        555.29        532.33         4.27 o                         
   3   2   6       2696.90       2787.30        24.94 o                         
   4   2   6      10715.67      10454.41        73.09 o                         
   5   2   6         77.23         68.91         1.42 o                         
   6   2   6        677.36        661.47         5.51 o                         
   7   2   6        104.49        106.54         1.34 o                         
   8   2   6        875.42        887.33         6.13 o                         
   9   2   6        306.90        305.34         4.67 o                         
  10   2   6          2.96          2.59         0.55 o                         
  11   2   6        227.13        240.95         3.59 o                         
  12   2   6        348.60        354.42         5.25 o                         
  13   2   6         15.40         13.16         0.90 o                         
  14   2   6         49.64         54.42         1.98 o                         
  15   2   6         13.72         11.10         0.82 o                         
  16   2   6         61.22         59.40         1.82 o                         
 -15   3   6         14.56         12.20         0.71 o                         
 -14   3   6         17.75         13.96         0.60 o                         
 -13   3   6         40.45         46.03         1.19 o                         
 -12   3   6       1335.78       1323.43        11.92 o                         
 -11   3   6        248.65        247.35         3.05 o                         
 -10   3   6        232.04        224.11         2.60 o                         
  -9   3   6          5.14          3.73         0.39 o                         
  -8   3   6        244.45        239.30         3.47 o                         
  -7   3   6        952.20        949.50         7.93 o                         
  -6   3   6         17.39         22.32         0.66 o                         
  -5   3   6        218.52        217.90         2.34 o                         
  -4   3   6         47.50         53.57         1.27 o                         
  -3   3   6        199.49        201.87         2.59 o                         
  -2   3   6        223.46        255.80         2.61 o                         
  -1   3   6        374.40        367.80         3.35 o                         
   0   3   6         60.07         54.76         1.07 o                         
   1   3   6       1273.55       1251.20         7.23 o                         
   2   3   6         79.07         76.73         1.15 o                         
   3   3   6          1.90          1.29         0.26 o                         
   4   3   6         50.28         53.58         1.13 o                         
   5   3   6         22.88         22.60         0.80 o                         
   6   3   6        116.65        113.72         2.12 o                         
   7   3   6         83.77         85.45         1.57 o                         
   8   3   6        407.78        397.10         3.87 o                         
   9   3   6         37.28         39.05         1.16 o                         
  10   3   6         22.77         21.79         0.93 o                         
  11   3   6         39.15         41.21         1.40 o                         
  12   3   6         91.36        100.51         1.97 o                         
  13   3   6         27.99         32.89         1.28 o                         
  14   3   6        172.59        194.21         3.35 o                         
  15   3   6         26.08         21.35         1.07 o                         
 -13   4   6        148.34        142.59        13.92 o                         
 -12   4   6         62.31         59.37         1.23 o                         
 -11   4   6        125.32        121.68         1.83 o                         
 -10   4   6          0.35          0.71         0.34 o                         
  -9   4   6         87.08         79.21         1.55 o                         
  -8   4   6        329.19        333.85         6.85 o                         
  -7   4   6        416.83        415.19         4.67 o                         
  -6   4   6         38.98         41.36         0.99 o                         
  -5   4   6         78.11         84.74         1.36 o                         
  -4   4   6        474.22        490.27         5.55 o                         
  -3   4   6          1.35          0.92         0.33 o                         
  -2   4   6         56.08         56.13         1.10 o                         
  -1   4   6        128.16        139.16         2.39 o                         
   0   4   6          1.95          2.81         0.36 o                         
   1   4   6          3.21          1.96         0.36 o                         
   2   4   6         33.68         32.45         0.90 o                         
   3   4   6         77.01         81.78         1.69 o                         
   4   4   6        263.40        255.94         2.86 o                         
   5   4   6          0.44          1.14         0.40 o                         
   6   4   6         43.71         43.09         1.12 o                         
   7   4   6         15.90         15.28         0.69 o                         
   8   4   6        106.38        118.35         2.16 o                         
   9   4   6         43.53         40.25         1.28 o                         
  10   4   6         94.03         92.26         2.42 o                         
  11   4   6        134.55        134.82         2.90 o                         
  12   4   6         22.88         19.84         1.20 o                         
  13   4   6          1.78          0.88         0.58 o                         
  -9   5   6         44.44         39.40         1.04 o                         
  -8   5   6         12.36         12.58         0.54 o                         
  -7   5   6         29.89         29.28         0.76 o                         
  -6   5   6         91.45         88.31         1.33 o                         
  -5   5   6         39.17         38.33         0.88 o                         
  -4   5   6        257.43        251.11         2.60 o                         
  -3   5   6          3.05          1.62         0.36 o                         
  -2   5   6         46.04         47.09         0.97 o                         
  -1   5   6          7.88          7.71         0.53 o                         
   0   5   6        271.22        267.33         2.85 o                         
   1   5   6        318.15        336.17         3.80 o                         
   2   5   6         14.35         16.49         0.79 o                         
   3   5   6         46.31         43.64         1.36 o                         
   4   5   6        138.58        142.09         2.06 o                         
   5   5   6        201.60        215.60         2.70 o                         
   6   5   6         18.22         20.22         0.80 o                         
   7   5   6         36.56         36.75         1.02 o                         
   8   5   6          0.30          0.21         0.30 o                         
   9   5   6        102.36        109.52         2.63 o                         
  10   5   6         21.49         15.88         1.26 o                         
  -3   6   6         36.80         34.78         1.40 o                         
  -2   6   6        116.45        103.86         2.17 o                         
  -1   6   6          3.32          2.49         0.41 o                         
   0   6   6         61.44         55.01         1.05 o                         
   1   6   6         84.62         84.30         1.47 o                         
   2   6   6          0.91          1.11         0.41 o                         
   3   6   6          1.70          2.30         0.55 o                         
   5   6   6          8.49         11.72         1.02 o                         
 -16   1   7         13.32         16.60         0.84 o                         
 -15   1   7        372.85        380.51         6.43 o                         
 -14   1   7         46.71         47.35         1.42 o                         
 -13   1   7        991.72        991.22         8.03 o                         
 -12   1   7        121.51        120.80         1.79 o                         
 -11   1   7       1955.94       1927.85        12.06 o                         
 -10   1   7         50.15         38.53         0.79 o                         
  -9   1   7         48.66         52.67         1.29 o                         
  -8   1   7        370.08        374.46         3.27 o                         
  -7   1   7        331.64        364.05         3.54 o                         
  -6   1   7        100.23        109.00         1.41 o                         
  -5   1   7       3165.72       3151.52        29.79 o                         
  -4   1   7          2.11          4.89         0.86 o                         
  -3   1   7       2452.64       2373.61        24.77 o                         
  -2   1   7        531.58        593.42         8.67 o                         
  -1   1   7       4294.38       4218.94        32.63 o                         
   0   1   7       3640.90       3573.65        27.59 o                         
   1   1   7         93.23        104.06         2.09 o                         
   2   1   7       3064.12       3085.32        33.87 o                         
   3   1   7       1109.01       1065.00        16.30 o                         
   4   1   7        575.37        581.56         5.43 o                         
   5   1   7          0.11          0.24         0.26 o                         
   6   1   7         13.08          7.94         0.50 o                         
   7   1   7         10.02         13.76         0.45 o                         
   8   1   7       1511.75       1504.57         9.13 o                         
   9   1   7        400.21        416.60         3.30 o                         
  10   1   7          3.04          4.25         0.43 o                         
  11   1   7        248.78        230.69         2.58 o                         
  12   1   7        617.60        631.24         5.93 o                         
  13   1   7         60.41         64.83         1.82 o                         
  14   1   7        102.30        110.33         2.74 o                         
  15   1   7        157.71        155.63         4.66 o                         
  16   1   7         14.60         15.17         1.25 o                         
 -16   2   7        507.86        565.46         9.75 o                         
 -15   2   7         23.10         29.00         1.30 o                         
 -14   2   7        198.09        196.98         3.10 o                         
 -13   2   7         83.70         92.32         1.75 o                         
 -12   2   7        450.74        443.17         4.65 o                         
 -11   2   7          6.54          4.90         0.43 o                         
 -10   2   7         55.03         51.05         1.06 o                         
  -9   2   7        737.61        726.61         5.66 o                         
  -8   2   7         41.40         49.34         1.06 o                         
  -7   2   7         86.33         90.20         1.50 o                         
  -6   2   7        223.33        179.99         2.69 o                         
  -5   2   7        527.95        544.20         4.52 o                         
  -4   2   7       2301.19       2315.58        18.00 o                         
  -3   2   7       1140.71       1080.77         6.84 o                         
  -2   2   7        208.55        181.21         1.73 o                         
  -1   2   7       1783.80       1686.82         9.29 o                         
   0   2   7         30.75         25.26         0.62 o                         
   1   2   7        489.70        479.79         3.37 o                         
   2   2   7        701.40        804.16         6.24 o                         
   3   2   7       2146.71       2024.92        14.74 o                         
   4   2   7       4689.93       4888.96        33.31 o                         
   5   2   7       1365.10       1369.29        11.17 o                         
   6   2   7         29.22         36.59         1.18 o                         
   7   2   7         14.56         10.69         0.45 o                         
   8   2   7        646.46        647.29         4.57 o                         
   9   2   7       1096.25       1136.48         8.01 o                         
  10   2   7          3.08          2.91         0.50 o                         
  11   2   7         47.25         45.53         1.22 o                         
  12   2   7        132.32        134.70         2.67 o                         
  13   2   7        228.61        234.67         4.31 o                         
  14   2   7         29.24         26.91         1.26 o                         
  15   2   7          0.48         -0.19         0.60 o                         
  16   2   7         90.47         84.16         1.98 o                         
 -15   3   7         15.34         14.47         0.88 o                         
 -14   3   7         31.75         27.99         0.88 o                         
 -13   3   7         14.25         12.83         0.65 o                         
 -12   3   7        318.49        332.96         3.91 o                         
 -11   3   7          1.76          1.98         0.39 o                         
 -10   3   7        711.45        715.02         5.22 o                         
  -9   3   7        303.78        277.44         3.02 o                         
  -8   3   7         10.42         10.47         0.53 o                         
  -7   3   7       1414.20       1393.18        18.78 o                         
  -6   3   7        290.41        276.28         4.10 o                         
  -5   3   7         39.18         41.07         1.14 o                         
  -4   3   7         98.67        101.81         1.68 o                         
  -3   3   7       1257.46       1285.34        13.58 o                         
  -2   3   7        726.22        681.38         4.95 o                         
  -1   3   7        121.64        111.97         1.39 o                         
   0   3   7         96.98         99.93         1.19 o                         
   1   3   7        268.31        238.14         2.03 o                         
   2   3   7        210.33        247.54         2.42 o                         
   3   3   7        173.33        147.42         1.77 o                         
   4   3   7        207.31        211.66         2.31 o                         
   5   3   7       2689.40       2679.22        21.33 o                         
   6   3   7        136.99        135.42         2.71 o                         
   7   3   7        670.70        682.90         6.55 o                         
   8   3   7        117.42        120.27         1.71 o                         
   9   3   7         16.04         13.85         0.66 o                         
  10   3   7          0.18          0.36         0.40 o                         
  11   3   7         54.20         56.77         1.46 o                         
  12   3   7         36.35         33.83         1.12 o                         
  13   3   7         13.09         12.37         0.85 o                         
  14   3   7         21.51         19.86         0.88 o                         
  15   3   7         98.20        100.84         3.87 o                         
 -13   4   7         22.75         22.96         1.35 o                         
 -12   4   7         14.88         12.87         0.58 o                         
 -11   4   7         66.08         73.13         1.23 o                         
 -10   4   7        196.58        203.42         3.00 o                         
  -9   4   7         72.64         64.81         1.53 o                         
  -8   4   7         10.22          9.09         0.72 o                         
  -7   4   7         91.99         92.72         1.74 o                         
  -6   4   7         21.22         19.41         0.65 o                         
  -5   4   7       1259.11       1308.70         8.98 o                         
  -4   4   7        193.84        188.49         2.87 o                         
  -3   4   7        384.57        382.67         3.45 o                         
  -2   4   7        253.99        272.09         2.93 o                         
  -1   4   7         79.03         69.27         1.17 o                         
   0   4   7         33.63         30.01         0.73 o                         
   1   4   7        436.19        433.45         3.89 o                         
   2   4   7        278.20        265.61         2.84 o                         
   3   4   7          3.04          4.89         0.54 o                         
   4   4   7         28.40         29.08         0.97 o                         
   5   4   7        115.12        110.98         1.96 o                         
   6   4   7        309.83        322.15         3.97 o                         
   7   4   7          3.77          6.34         0.58 o                         
   8   4   7         63.88         66.88         2.16 o                         
   9   4   7         57.96         66.23         1.45 o                         
  10   4   7        387.52        408.39         4.58 o                         
  11   4   7         61.77         70.45         2.21 o                         
  12   4   7          0.06          0.66         0.54 o                         
  13   4   7          6.40          5.29         0.79 o                         
  -9   5   7         90.96         95.09         1.62 o                         
  -8   5   7         10.49         10.94         0.49 o                         
  -7   5   7         15.98         14.67         0.50 o                         
  -6   5   7         15.49         13.47         0.53 o                         
  -5   5   7          0.89          0.80         0.34 o                         
  -4   5   7          0.35          0.05         0.32 o                         
  -3   5   7        151.27        154.53         1.88 o                         
  -2   5   7        399.25        424.61         5.81 o                         
  -1   5   7         14.66         13.57         0.82 o                         
   0   5   7         17.35         18.01         0.74 o                         
   1   5   7         75.95         77.10         1.46 o                         
   2   5   7         91.67         91.81         1.63 o                         
   3   5   7          0.67          0.20         0.36 o                         
   4   5   7         50.54         54.08         1.27 o                         
   5   5   7          0.99          1.97         0.44 o                         
   6   5   7          3.26          3.65         0.46 o                         
   7   5   7         95.09        102.98         1.65 o                         
   8   5   7         22.87         18.98         0.66 o                         
   9   5   7         35.51         38.27         1.06 o                         
  10   5   7          9.10          7.17         0.89 o                         
  -1   6   7         22.89         18.26         1.33 o                         
   0   6   7          0.22          0.33         0.30 o                         
   1   6   7        107.57         99.42         3.80 o                         
   2   6   7        100.52         78.77         2.72 o                         
   5   6   7          6.84          7.29         0.76 o                         
 -17   0   8        117.09         83.22         3.17 o                         
 -16   0   8        793.56        797.23        13.97 o                         
 -15   0   8        162.56        153.71         4.08 o                         
 -14   0   8          6.89         13.52         0.96 o                         
 -13   0   8          8.08          7.42         0.73 o                         
 -12   0   8       2100.26       1975.67        18.49 o                         
 -11   0   8       1277.16       1282.07        11.84 o                         
 -10   0   8       4628.16       4502.16        37.92 o                         
  -9   0   8        236.06        232.38         3.16 o                         
  -8   0   8        231.32        243.75         3.10 o                         
  -7   0   8       2142.84       2035.44        25.06 o                         
  -6   0   8       8997.65       8814.26        76.05 o                         
  -5   0   8        308.25        260.92         3.40 o                         
  -4   0   8       8723.37       9458.55        75.38 o                         
  -3   0   8      10043.06       9707.62       101.60 o                         
  -2   0   8        166.19        173.60         4.87 o                         
  -1   0   8        503.77        473.38         9.64 o                         
   0   0   8       2072.75       2072.60        36.50 o                         
   1   0   8       1135.34       1146.48        18.96 o                         
   2   0   8         51.51         44.36         1.99 o                         
   3   0   8       2754.12       2753.44        30.08 o                         
   4   0   8       1553.29       1478.59        16.98 o                         
   5   0   8          8.17          7.14         0.92 o                         
   6   0   8       1522.84       1572.42        59.13 o                         
   7   0   8        840.58        767.98        15.60 o                         
   8   0   8        535.09        559.95         8.99 o                         
   9   0   8       2861.94       2880.98        38.98 o                         
  10   0   8        291.97        289.16         4.05 o                         
  11   0   8         61.59         62.22         1.75 o                         
  12   0   8         45.79         48.35         1.92 o                         
  13   0   8          7.69          7.61         1.09 o                         
  14   0   8        425.92        437.71         7.71 o                         
  15   0   8         70.86         84.86         3.36 o                         
  16   0   8        226.40        249.59        25.60 o                         
 -16   1   8        149.72        156.69         2.68 o                         
 -15   1   8        127.73        126.96         2.98 o                         
 -14   1   8         11.37          9.16         0.55 o                         
 -13   1   8         70.30         63.15         1.45 o                         
 -12   1   8        887.63        832.71         6.75 o                         
 -11   1   8        198.52        186.00         1.86 o                         
 -10   1   8         14.14         11.33         0.45 o                         
  -9   1   8        661.25        676.41         4.51 o                         
  -8   1   8        324.53        301.43         2.86 o                         
  -7   1   8          6.19          3.58         0.31 o                         
  -6   1   8        859.58        847.50         5.67 o                         
  -5   1   8          9.71         10.22         0.86 o                         
  -4   1   8        331.32        307.17         3.90 o                         
  -3   1   8        212.93        175.49         2.12 o                         
  -2   1   8        371.98        419.03         4.23 o                         
  -1   1   8        550.83        572.04         6.96 o                         
   0   1   8        797.34        792.33         9.90 o                         
   1   1   8        236.16        233.76         3.12 o                         
   2   1   8       5147.39       5280.38        50.47 o                         
   3   1   8       3837.18       3696.84        30.24 o                         
   4   1   8        352.81        380.66         4.23 o                         
   5   1   8        416.76        425.68         4.31 o                         
   6   1   8       1937.42       1876.25        13.58 o                         
   7   1   8        148.52        170.56         1.53 o                         
   8   1   8         61.28         59.13         0.90 o                         
   9   1   8        147.68        149.08         1.64 o                         
  10   1   8        925.85        945.71         6.52 o                         
  11   1   8        149.82        143.25         1.99 o                         
  12   1   8         89.59         89.54         1.86 o                         
  13   1   8         12.92         14.73         0.91 o                         
  14   1   8         94.35         92.75         3.65 o                         
  15   1   8         36.72         39.73         2.11 o                         
  16   1   8        132.99        136.64         3.51 o                         
 -16   2   8          1.33          1.25         0.41 o                         
 -15   2   8        280.23        295.43         5.00 o                         
 -14   2   8          3.01          2.23         0.41 o                         
 -13   2   8         49.68         60.26         1.51 o                         
 -12   2   8          0.08          0.96         0.39 o                         
 -11   2   8         74.11         76.86         1.88 o                         
 -10   2   8         24.64         23.97         0.74 o                         
  -9   2   8        899.28        938.36         6.85 o                         
  -8   2   8        451.13        482.41         4.02 o                         
  -7   2   8         30.34         32.09         0.82 o                         
  -6   2   8        248.87        255.41         3.32 o                         
  -5   2   8       4903.91       5017.37        29.41 o                         
  -4   2   8       1511.77       1444.39         8.65 o                         
  -3   2   8        389.50        466.80         4.32 o                         
  -2   2   8        596.24        637.27         4.49 o                         
  -1   2   8        571.20        571.65         3.71 o                         
   0   2   8       2624.04       2662.73        14.85 o                         
   1   2   8        505.65        526.23         3.92 o                         
   2   2   8        721.95        803.10         5.41 o                         
   3   2   8       1718.26       1806.94        12.57 o                         
   4   2   8       2246.58       2164.40        14.25 o                         
   5   2   8        835.24        850.99         6.11 o                         
   6   2   8        119.20        119.20         1.49 o                         
   7   2   8        393.52        410.88         2.99 o                         
   8   2   8       1051.71       1032.10         6.85 o                         
   9   2   8       1933.73       1909.46        12.69 o                         
  10   2   8          5.14          4.12         0.43 o                         
  11   2   8          5.57          5.73         0.58 o                         
  12   2   8        233.60        240.19         3.97 o                         
  13   2   8         89.59         93.16         2.58 o                         
  14   2   8          1.85          1.01         0.69 o                         
  15   2   8          1.99          1.39         0.59 o                         
  16   2   8         63.37         52.27         2.84 o                         
 -15   3   8         52.46         48.35         2.34 o                         
 -14   3   8         91.89         82.08         1.74 o                         
 -13   3   8         26.87         31.03         0.91 o                         
 -12   3   8         48.05         50.48         1.08 o                         
 -11   3   8         79.29         74.88         1.40 o                         
 -10   3   8         10.72         11.71         0.57 o                         
  -9   3   8        140.84        138.09         1.95 o                         
  -8   3   8        309.01        298.21         3.27 o                         
  -7   3   8        268.79        259.84         4.02 o                         
  -6   3   8       1132.14       1085.81        16.63 o                         
  -5   3   8        574.83        580.56         4.88 o                         
  -4   3   8        304.67        328.36         4.01 o                         
  -3   3   8        275.85        267.16         2.48 o                         
  -2   3   8        547.51        556.70         4.78 o                         
  -1   3   8        657.29        661.84         5.64 o                         
   0   3   8        252.12        265.79         2.21 o                         
   1   3   8          7.80         14.30         0.73 o                         
   2   3   8         27.89         36.99         0.80 o                         
   3   3   8        345.33        334.40         3.58 o                         
   4   3   8         62.09         55.29         1.17 o                         
   5   3   8        250.55        256.80         2.97 o                         
   6   3   8         25.57         25.57         1.00 o                         
   7   3   8        282.62        282.28         3.14 o                         
   8   3   8         68.01         66.73         1.50 o                         
   9   3   8         29.68         34.40         0.92 o                         
  10   3   8         10.83         13.24         0.87 o                         
  11   3   8         32.85         31.60         1.11 o                         
  12   3   8        169.85        179.93         2.96 o                         
  13   3   8         10.27         11.99         0.81 o                         
  14   3   8          0.02          0.07         0.39 o                         
 -12   4   8         59.81         61.82         1.04 o                         
 -11   4   8          6.97          6.61         0.42 o                         
 -10   4   8          0.13          0.65         0.33 o                         
  -9   4   8        158.26        154.54         2.53 o                         
  -8   4   8          0.39          0.46         0.44 o                         
  -7   4   8        119.25        112.59         2.53 o                         
  -6   4   8         54.89         58.77         1.26 o                         
  -5   4   8       1003.35       1018.20         8.55 o                         
  -4   4   8         96.08         93.41         1.46 o                         
  -3   4   8        197.62        197.80         3.75 o                         
  -2   4   8          0.55          1.00         0.34 o                         
  -1   4   8         32.44         37.22         0.91 o                         
   0   4   8        574.07        575.04         4.53 o                         
   1   4   8        220.96        216.63         2.74 o                         
   2   4   8        175.95        168.66         2.22 o                         
   3   4   8        286.47        272.82         3.26 o                         
   4   4   8        133.24        129.05         2.68 o                         
   5   4   8        135.24        130.12         2.49 o                         
   6   4   8        251.93        245.45         4.97 o                         
   7   4   8          3.06          3.05         0.50 o                         
   8   4   8         88.66         86.24         1.54 o                         
   9   4   8          0.11         -0.23         0.38 o                         
  10   4   8          6.87          9.61         0.73 o                         
  11   4   8         19.06         19.63         1.70 o                         
  12   4   8         93.10        100.62         3.73 o                         
  13   4   8          1.31          0.36         0.47 o                         
  -9   5   8         19.93         21.36         0.89 o                         
  -8   5   8        150.77        140.11         1.84 o                         
  -7   5   8         19.36         17.81         0.66 o                         
  -6   5   8          0.47          0.31         0.32 o                         
  -5   5   8        280.24        266.71         3.30 o                         
  -4   5   8          8.19          6.61         0.45 o                         
  -3   5   8        156.06        146.85         2.00 o                         
  -2   5   8         57.15         59.77         1.41 o                         
  -1   5   8        127.21        137.62         2.49 o                         
   0   5   8          1.98          3.24         0.47 o                         
   1   5   8         21.11         22.11         0.89 o                         
   2   5   8         47.09         42.60         1.31 o                         
   3   5   8         25.28         26.08         0.80 o                         
   4   5   8          2.60          2.15         0.40 o                         
   5   5   8        150.52        162.35         2.34 o                         
   6   5   8         20.36         22.44         0.76 o                         
   7   5   8        132.34        157.74         4.60 o                         
   8   5   8          9.44          7.84         0.71 o                         
   9   5   8         35.61         42.97         2.06 o                         
  10   5   8         13.72         12.95         1.01 o                         
   3   6   8          0.50          0.62         0.49 o                         
   4   6   8          0.61          1.39         0.52 o                         
 -16   1   9         15.69         16.43         0.75 o                         
 -15   1   9          3.78          4.04         0.69 o                         
 -14   1   9          8.46          9.78         0.55 o                         
 -13   1   9        250.52        248.70         3.23 o                         
 -12   1   9         95.97         92.20         1.49 o                         
 -11   1   9         36.44         38.10         0.81 o                         
 -10   1   9        249.97        269.70         2.34 o                         
  -9   1   9       1400.77       1400.97         8.83 o                         
  -8   1   9       3683.95       3708.31        22.50 o                         
  -7   1   9        494.66        501.75         4.14 o                         
  -6   1   9       2355.96       2224.18        12.16 o                         
  -5   1   9          2.87          3.23         0.32 o                         
  -4   1   9        160.74        208.98         1.90 o                         
  -3   1   9         68.13         77.05         1.20 o                         
  -2   1   9        724.01        703.83         5.89 o                         
  -1   1   9        276.34        309.03         3.04 o                         
   0   1   9       2132.74       2116.47        33.83 o                         
   1   1   9        811.06        840.86        12.63 o                         
   2   1   9         65.27         73.07         1.74 o                         
   3   1   9         65.09         75.30         1.50 o                         
   4   1   9       3638.86       3550.39        29.12 o                         
   5   1   9       2141.51       2217.53        19.29 o                         
   6   1   9       1676.38       1598.41         9.01 o                         
   7   1   9        213.34        199.61         1.70 o                         
   8   1   9         48.56         46.05         0.81 o                         
   9   1   9         25.69         30.01         0.73 o                         
  10   1   9         51.06         50.33         1.03 o                         
  11   1   9        121.46        123.31         1.97 o                         
  12   1   9         13.72         15.88         1.19 o                         
  13   1   9        248.65        259.88         4.94 o                         
  14   1   9         43.86         47.11         2.06 o                         
  15   1   9          2.27          2.34         2.11 o                         
  16   1   9         56.67         69.73         3.23 o                         
 -16   2   9         15.54         12.80         0.90 o                         
 -15   2   9         34.64         38.63         1.34 o                         
 -14   2   9         19.02         18.45         0.90 o                         
 -13   2   9          5.06          7.01         0.63 o                         
 -12   2   9        351.08        384.92         4.83 o                         
 -11   2   9          0.67          0.83         0.35 o                         
 -10   2   9       1826.24       1749.81        11.27 o                         
  -9   2   9        791.82        777.48         5.66 o                         
  -8   2   9        430.51        441.02         3.86 o                         
  -7   2   9         49.78         49.64         1.06 o                         
  -6   2   9         69.53         63.96         1.14 o                         
  -5   2   9        973.65        965.73         7.61 o                         
  -4   2   9        116.98        115.88         2.02 o                         
  -3   2   9        237.48        222.49         2.21 o                         
  -2   2   9          2.75          6.57         0.67 o                         
  -1   2   9          5.42          6.19         0.31 o                         
   0   2   9       1173.14       1185.77         7.41 o                         
   1   2   9        148.01        122.88         1.39 o                         
   2   2   9          2.43          1.35         0.27 o                         
   3   2   9       7036.85       6990.46        47.27 o                         
   4   2   9        632.39        629.50         4.54 o                         
   5   2   9         22.57         21.95         0.69 o                         
   6   2   9         94.82         97.94         1.33 o                         
   7   2   9        779.97        790.80         4.99 o                         
   8   2   9         70.57         81.99         1.25 o                         
   9   2   9        510.41        523.72         6.41 o                         
  10   2   9        736.54        748.53         6.80 o                         
  11   2   9          2.27          1.64         0.59 o                         
  12   2   9          8.40          8.85         0.83 o                         
  13   2   9        117.58        123.50         2.79 o                         
  14   2   9          0.33         -0.11         0.65 o                         
  15   2   9         74.61         80.19         2.94 o                         
 -15   3   9         48.51         46.11         2.06 o                         
 -14   3   9        146.10        154.22         8.89 o                         
 -13   3   9         13.42         13.08         0.62 o                         
 -12   3   9         12.66         11.41         0.49 o                         
 -11   3   9        299.07        300.88         3.06 o                         
 -10   3   9        103.08        103.31         1.84 o                         
  -9   3   9         10.27          8.54         0.56 o                         
  -8   3   9        644.91        641.20         6.53 o                         
  -7   3   9        327.69        316.95         3.33 o                         
  -6   3   9         53.30         56.98         1.18 o                         
  -5   3   9          0.81          1.56         0.33 o                         
  -4   3   9         93.54        104.37         1.41 o                         
  -3   3   9       1378.71       1383.71        10.76 o                         
  -2   3   9        302.80        333.86         2.94 o                         
  -1   3   9        533.39        569.70         4.43 o                         
   0   3   9         58.89         59.37         1.08 o                         
   1   3   9       1168.47       1206.08        10.93 o                         
   2   3   9         11.14         10.81         0.48 o                         
   3   3   9          1.37          2.35         0.39 o                         
   4   3   9         67.22         65.39         1.27 o                         
   5   3   9        222.98        223.73         2.69 o                         
   6   3   9        739.81        747.55         7.46 o                         
   7   3   9         81.52         75.89         1.26 o                         
   8   3   9        332.68        325.57         3.53 o                         
   9   3   9          2.11          2.51         0.46 o                         
  10   3   9         25.71         25.86         1.01 o                         
  11   3   9          0.20          0.13         0.48 o                         
  12   3   9        182.64        191.56         3.02 o                         
  13   3   9        119.69        127.82         2.44 o                         
  14   3   9         36.42         32.04         1.95 o                         
 -12   4   9          5.51          4.14         0.42 o                         
 -11   4   9        311.08        321.61         3.13 o                         
 -10   4   9        401.43        395.58         3.86 o                         
  -9   4   9         13.09         11.14         0.68 o                         
  -8   4   9        208.38        215.92         2.90 o                         
  -7   4   9        630.10        593.53         8.77 o                         
  -6   4   9          3.52          2.14         0.40 o                         
  -5   4   9          8.66          9.02         0.63 o                         
  -4   4   9        110.42        105.80         1.74 o                         
  -3   4   9         19.80         21.72         0.66 o                         
  -2   4   9         41.53         39.66         1.30 o                         
  -1   4   9       1102.37       1102.34         8.14 o                         
   0   4   9         87.62         87.68         2.14 o                         
   1   4   9        145.84        137.61         1.94 o                         
   2   4   9        968.51        991.92        11.46 o                         
   3   4   9          1.13          0.19         0.41 o                         
   4   4   9        192.22        200.43         2.97 o                         
   5   4   9          1.44          2.04         0.44 o                         
   6   4   9        686.69        690.49         8.87 o                         
   7   4   9         66.63         58.23         1.46 o                         
   8   4   9          7.20          7.79         0.77 o                         
   9   4   9        249.79        248.80        10.22 o                         
  10   4   9         29.45         32.12         1.10 o                         
  11   4   9         39.73         41.32         1.65 o                         
  12   4   9         16.92         17.75         1.43 o                         
  -8   5   9          0.09          0.10         0.24 o                         
  -7   5   9         36.80         37.68         0.89 o                         
  -6   5   9         12.47         13.05         0.62 o                         
  -5   5   9         81.09         78.80         1.38 o                         
  -4   5   9         39.80         39.66         1.59 o                         
  -3   5   9         18.73         14.73         0.63 o                         
  -2   5   9          1.47          2.07         0.49 o                         
  -1   5   9         11.09         10.91         0.60 o                         
   0   5   9         16.95         16.74         0.66 o                         
   1   5   9          9.91         10.56         0.66 o                         
   2   5   9         16.70         14.05         0.91 o                         
   3   5   9         48.94         48.65         1.29 o                         
   4   5   9          8.65          7.60         0.69 o                         
   5   5   9         41.03         43.54         1.31 o                         
   6   5   9          3.75          3.02         0.48 o                         
   7   5   9         12.35         12.20         1.27 o                         
   8   5   9          7.17          8.67         0.79 o                         
   9   5   9         18.63         20.39         1.00 o                         
   2   6   9         25.11         20.31         1.13 o                         
 -16   0  10        378.90        374.94         7.10 o                         
 -15   0  10         85.33         91.20         2.41 o                         
 -14   0  10        266.90        261.70         7.05 o                         
 -13   0  10        555.34        581.16         7.80 o                         
 -12   0  10        357.43        393.86         6.34 o                         
 -11   0  10       1265.07       1236.61        12.06 o                         
 -10   0  10         14.92         17.31         0.86 o                         
  -9   0  10       2007.69       1962.29        17.65 o                         
  -8   0  10          5.23          8.65         0.71 o                         
  -7   0  10        176.06        170.32         3.18 o                         
  -6   0  10         24.00         40.33         1.05 o                         
  -5   0  10       2553.75       2809.34        29.52 o                         
  -4   0  10       1818.79       2046.17        19.22 o                         
  -3   0  10       2125.66       1960.20        18.38 o                         
  -2   0  10        746.47        795.63         8.37 o                         
  -1   0  10       1302.82       1284.30        19.02 o                         
   0   0  10       1873.62       1849.86        18.32 o                         
   1   0  10       3289.21       3055.31        38.77 o                         
   2   0  10        934.94        892.51        10.85 o                         
   3   0  10       1925.40       1840.24        20.83 o                         
   4   0  10       1658.07       1704.93        22.91 o                         
   5   0  10       1085.50        971.99        30.87 o                         
   6   0  10         32.71         31.58         1.18 o                         
   7   0  10         36.37         33.42         1.06 o                         
   8   0  10          0.24          1.92         0.53 o                         
   9   0  10        361.04        357.58         8.09 o                         
  10   0  10         96.91         97.09         2.43 o                         
  11   0  10        104.75        108.17         2.60 o                         
  12   0  10        181.78        189.74         4.59 o                         
  13   0  10        440.24        455.91         8.01 o                         
  14   0  10        293.55        306.10         7.06 o                         
  15   0  10          0.98          4.89         4.90 o                         
  16   0  10        225.94        223.66         6.53 o                         
 -16   1  10         11.35          9.04         1.07 o                         
 -15   1  10        193.25        213.80         4.04 o                         
 -14   1  10          0.09          0.27         0.34 o                         
 -13   1  10         61.90         56.57         1.32 o                         
 -12   1  10        680.32        695.22         5.81 o                         
 -11   1  10        151.48        135.73         2.21 o                         
 -10   1  10        702.12        703.21         4.92 o                         
  -9   1  10        254.99        254.76         2.25 o                         
  -8   1  10       1234.82       1291.01         7.97 o                         
  -7   1  10        341.12        363.15         2.90 o                         
  -6   1  10        477.25        543.40         4.27 o                         
  -5   1  10       1396.65       1465.23        10.04 o                         
  -4   1  10       2029.02       2166.64        15.81 o                         
  -3   1  10        101.64         87.23         1.19 o                         
  -2   1  10       1717.16       1691.91        13.63 o                         
  -1   1  10       1231.69       1220.47         7.10 o                         
   0   1  10       2270.99       2113.17        19.88 o                         
   1   1  10         14.76          7.60         0.77 o                         
   2   1  10        605.11        626.60        13.25 o                         
   3   1  10        866.44        813.47         8.01 o                         
   4   1  10        123.40        102.77         2.13 o                         
   5   1  10         63.89         57.67         1.02 o                         
   6   1  10        127.02        120.47         1.30 o                         
   7   1  10         21.76         16.03         0.49 o                         
   8   1  10         23.94         20.34         0.78 o                         
   9   1  10         71.31         65.10         1.11 o                         
  10   1  10       1451.98       1498.30        11.52 o                         
  11   1  10         41.62         41.03         1.13 o                         
  12   1  10         35.54         31.90         1.81 o                         
  13   1  10         19.93         20.51         1.44 o                         
  14   1  10          6.03          3.08         1.10 o                         
  15   1  10         21.41         18.74         3.36 o                         
  16   1  10          0.13          5.98         1.48 o                         
 -16   2  10          6.14          5.27         0.73 o                         
 -15   2  10         13.51         12.84         0.70 o                         
 -14   2  10        123.61        126.25         1.96 o                         
 -13   2  10        563.72        565.68         7.67 o                         
 -12   2  10          1.71          0.93         0.38 o                         
 -11   2  10        198.56        207.48         2.10 o                         
 -10   2  10       1484.51       1492.11        12.01 o                         
  -9   2  10        297.96        301.31         3.06 o                         
  -8   2  10        183.16        199.14         2.20 o                         
  -7   2  10         23.22         23.11         0.79 o                         
  -6   2  10         21.12         20.55         1.13 o                         
  -5   2  10        401.81        427.67         3.33 o                         
  -4   2  10        478.76        448.70         3.63 o                         
  -3   2  10          6.41         10.93         0.44 o                         
  -2   2  10        221.02        191.94         1.95 o                         
  -1   2  10          2.65          4.25         0.85 o                         
   0   2  10       1770.52       1752.61        11.35 o                         
   1   2  10         61.01         53.44         0.96 o                         
   2   2  10        552.23        536.84         5.43 o                         
   3   2  10          4.32          3.55         0.33 o                         
   4   2  10         78.15         88.00         1.22 o                         
   5   2  10        194.45        187.40         1.97 o                         
   6   2  10        209.63        224.50         2.22 o                         
   7   2  10        169.82        171.21         1.83 o                         
   8   2  10        595.42        605.78         5.01 o                         
   9   2  10        124.87        128.41         1.82 o                         
  10   2  10          5.39          4.79         0.55 o                         
  11   2  10          7.26          8.00         0.80 o                         
  12   2  10        227.51        242.29         4.38 o                         
  13   2  10         26.42         26.47         1.12 o                         
  14   2  10         31.57         31.77         1.42 o                         
  15   2  10         39.04         39.41         1.67 o                         
 -14   3  10        405.35        420.06        10.92 o                         
 -13   3  10         16.41         14.56         0.60 o                         
 -12   3  10         43.25         44.07         1.19 o                         
 -11   3  10         69.50         62.58         1.22 o                         
 -10   3  10         28.10         30.04         1.02 o                         
  -9   3  10          2.19          2.73         0.41 o                         
  -8   3  10        108.46        105.23         2.09 o                         
  -7   3  10         74.10         76.79         1.69 o                         
  -6   3  10        278.55        266.54         3.00 o                         
  -5   3  10         88.06         85.60         1.61 o                         
  -4   3  10         40.04         44.00         0.97 o                         
  -3   3  10        457.57        433.36         3.64 o                         
  -2   3  10       1161.49       1164.32        12.60 o                         
  -1   3  10        883.18        872.33         9.46 o                         
   0   3  10         25.17         26.08         0.73 o                         
   1   3  10        653.40        654.37         7.75 o                         
   2   3  10          8.11          6.69         0.40 o                         
   3   3  10        345.17        329.02         3.74 o                         
   4   3  10        205.16        193.97         2.60 o                         
   5   3  10        225.99        236.51         3.36 o                         
   6   3  10        446.20        447.86         5.01 o                         
   7   3  10         58.13         56.98         1.15 o                         
   8   3  10        253.51        269.68         2.92 o                         
   9   3  10          2.00          2.34         0.47 o                         
  10   3  10        189.16        217.90         3.11 o                         
  11   3  10         81.17         91.30         1.97 o                         
  12   3  10        128.19        127.10         2.50 o                         
  13   3  10         31.32         42.03         1.72 o                         
  14   3  10         18.10         16.19         1.34 o                         
 -11   4  10          2.78          2.47         0.26 o                         
 -10   4  10          0.48          1.16         0.35 o                         
  -9   4  10         61.49         62.99         1.22 o                         
  -8   4  10        226.02        224.99         3.80 o                         
  -7   4  10          9.24         11.40         0.67 o                         
  -6   4  10         62.92         64.63         1.55 o                         
  -5   4  10         10.90          8.55         0.66 o                         
  -4   4  10         15.62         14.83         0.60 o                         
  -3   4  10         18.00         17.96         0.68 o                         
  -2   4  10        359.65        343.43         4.54 o                         
  -1   4  10         56.86         53.57         1.20 o                         
   0   4  10         17.28         14.88         0.67 o                         
   1   4  10         18.28         18.94         0.78 o                         
   2   4  10        260.52        257.48         2.70 o                         
   3   4  10          0.00          0.11         0.35 o                         
   4   4  10        110.41        103.01         2.27 o                         
   5   4  10          2.24          1.75         0.50 o                         
   6   4  10         23.16         25.75         1.28 o                         
   7   4  10        307.40        311.14         4.64 o                         
   8   4  10         25.25         24.52         1.24 o                         
   9   4  10          0.01          1.31         0.70 o                         
  10   4  10          9.01          7.01         0.66 o                         
  11   4  10         42.53         43.16         2.36 o                         
  12   4  10          3.67          3.79         0.76 o                         
  -8   5  10          5.09          4.56         0.49 o                         
  -7   5  10        229.63        227.69         2.95 o                         
  -6   5  10         57.11         54.56         1.27 o                         
  -5   5  10        217.89        213.67         5.23 o                         
  -4   5  10         29.51         25.00         1.06 o                         
  -3   5  10         94.71         84.35         2.59 o                         
  -2   5  10         10.46         12.69         1.08 o                         
  -1   5  10        204.84        199.69         2.58 o                         
   0   5  10         14.21         13.61         0.66 o                         
   1   5  10         88.00         79.38         1.56 o                         
   2   5  10         56.10         57.87         1.26 o                         
   3   5  10        165.31        173.13         4.06 o                         
   4   5  10          7.26          5.50         0.60 o                         
   5   5  10         14.65         13.59         0.96 o                         
   6   5  10         17.97         15.09         0.67 o                         
   7   5  10         65.81         76.17         1.56 o                         
   8   5  10          0.53          1.61         0.74 o                         
   9   5  10          0.04         -0.05         0.50 o                         
 -15   1  11        448.50        452.59         5.53 o                         
 -14   1  11        446.81        441.36         4.66 o                         
 -13   1  11         32.93         27.96         0.97 o                         
 -12   1  11          1.27          2.59         0.43 o                         
 -11   1  11          0.33         -0.18         0.35 o                         
 -10   1  11       1053.56        990.94         6.79 o                         
  -9   1  11       2124.11       2121.25        13.12 o                         
  -8   1  11       1188.24       1167.89         7.57 o                         
  -7   1  11         97.74        105.07         1.40 o                         
  -6   1  11         86.36        120.57         3.65 o                         
  -5   1  11        276.37        296.79         2.89 o                         
  -4   1  11       1359.33       1335.36         8.60 o                         
  -3   1  11       1310.45       1376.25         9.48 o                         
  -2   1  11       5496.64       5397.36        34.63 o                         
  -1   1  11        298.44        253.90         3.11 o                         
   0   1  11          5.48         11.07         0.70 o                         
   1   1  11        146.12        141.10         2.01 o                         
   2   1  11        175.61        168.73         2.81 o                         
   3   1  11        383.81        407.64         3.77 o                         
   4   1  11       1987.03       2107.95        15.08 o                         
   5   1  11         26.29         26.63         0.80 o                         
   6   1  11        118.65        115.98         1.41 o                         
   7   1  11         42.27         42.71         0.91 o                         
   8   1  11         30.54         31.97         0.98 o                         
   9   1  11        295.29        301.27         3.99 o                         
  10   1  11        617.82        640.87         5.81 o                         
  11   1  11       1516.07       1579.31        12.01 o                         
  12   1  11          7.89          9.59         0.91 o                         
  13   1  11         12.25         11.89         1.38 o                         
  14   1  11          1.53          6.99         6.24 o                         
 -15   2  11        441.51        491.11        12.39 o                         
 -14   2  11         21.99         17.70         0.77 o                         
 -13   2  11         73.33         77.55         1.91 o                         
 -12   2  11          1.06          1.75         0.38 o                         
 -11   2  11         40.70         45.65         0.98 o                         
 -10   2  11          4.56          6.00         0.83 o                         
  -9   2  11        485.63        506.63         4.19 o                         
  -8   2  11        130.98        133.74         2.20 o                         
  -7   2  11         96.85         93.57         1.76 o                         
  -6   2  11        393.14        388.93         3.57 o                         
  -5   2  11       1623.02       1562.35         9.89 o                         
  -4   2  11         74.09         72.78         1.21 o                         
  -3   2  11       1713.08       1687.49        11.72 o                         
  -2   2  11          2.14          1.84         0.30 o                         
  -1   2  11       1834.11       1830.43        13.15 o                         
   0   2  11        163.49        150.48         1.86 o                         
   1   2  11        442.63        449.11         4.35 o                         
   2   2  11        100.58        110.50         1.75 o                         
   3   2  11        180.52        175.25         1.95 o                         
   4   2  11        154.11        179.73         1.93 o                         
   5   2  11        295.30        303.23         2.80 o                         
   6   2  11        420.16        421.62         3.66 o                         
   7   2  11        748.39        754.53         5.56 o                         
   8   2  11         20.35         20.63         0.67 o                         
   9   2  11         87.91         91.25         1.49 o                         
  10   2  11        220.60        229.23         2.98 o                         
  11   2  11        108.90        109.30         2.17 o                         
  12   2  11          2.09          1.89         0.68 o                         
  13   2  11          4.91          4.31         0.83 o                         
  14   2  11         33.48         43.89         2.80 o                         
  15   2  11         29.08         31.96         6.54 o                         
 -14   3  11          1.98          0.87         0.71 o                         
 -13   3  11        266.31        273.47         5.35 o                         
 -12   3  11        375.52        386.52         4.43 o                         
 -11   3  11         29.91         33.12         0.78 o                         
 -10   3  11         47.05         48.79         1.15 o                         
  -9   3  11         59.60         64.55         1.51 o                         
  -8   3  11         10.31          9.90         0.61 o                         
  -7   3  11        771.48        793.19         7.85 o                         
  -6   3  11         48.83         46.64         1.32 o                         
  -5   3  11        259.90        262.68         3.30 o                         
  -4   3  11         44.60         42.73         1.11 o                         
  -3   3  11       4236.27       4257.29        28.84 o                         
  -2   3  11         12.04         16.31         0.84 o                         
  -1   3  11         26.95         29.15         0.76 o                         
   0   3  11         58.47         50.82         1.29 o                         
   1   3  11        162.18        159.63         2.09 o                         
   2   3  11         48.43         45.01         0.96 o                         
   3   3  11        875.31        857.86         9.95 o                         
   4   3  11         50.39         46.36         1.11 o                         
   5   3  11       2755.49       2711.74        23.04 o                         
   6   3  11        120.00        115.93         2.08 o                         
   7   3  11        910.02        924.23         7.40 o                         
   8   3  11        670.47        662.11         6.17 o                         
   9   3  11        307.18        324.61         3.80 o                         
  10   3  11        149.11        145.81         2.40 o                         
  11   3  11         13.38         11.36         0.74 o                         
  12   3  11         52.53         53.41         3.65 o                         
  14   3  11         57.81         39.54         1.91 o                         
 -11   4  11          0.25         -0.27         0.33 o                         
 -10   4  11         44.63         46.51         1.04 o                         
  -9   4  11         55.65         54.12         1.20 o                         
  -8   4  11          1.34          1.30         0.39 o                         
  -7   4  11        363.96        379.07         6.31 o                         
  -6   4  11        108.66        103.94         3.27 o                         
  -5   4  11         20.29         19.44         0.91 o                         
  -4   4  11        556.02        548.36         5.68 o                         
  -3   4  11        158.86        157.44         2.13 o                         
  -2   4  11          9.53          8.17         0.61 o                         
  -1   4  11          0.61          0.59         0.38 o                         
   0   4  11        407.08        408.45         4.03 o                         
   1   4  11         79.99         92.65         1.60 o                         
   2   4  11         12.61         17.52         0.86 o                         
   3   4  11          6.25          4.07         0.56 o                         
   4   4  11        123.84        115.82         2.66 o                         
   5   4  11          0.03          0.91         0.50 o                         
   6   4  11         19.47         26.23         0.97 o                         
   7   4  11         13.14         17.41         0.94 o                         
   8   4  11        101.70        109.59         3.06 o                         
   9   4  11        157.63        194.24         3.61 o                         
  10   4  11          2.71          4.33         1.10 o                         
  -7   5  11          0.32         -0.05         0.33 o                         
  -6   5  11          2.48          1.91         0.42 o                         
  -5   5  11         25.86         20.66         0.93 o                         
  -4   5  11          3.46          4.64         0.45 o                         
  -3   5  11          2.34          2.78         0.44 o                         
  -2   5  11          0.17         -0.09         0.33 o                         
  -1   5  11         13.71         12.24         0.64 o                         
   0   5  11         36.44         33.07         1.04 o                         
   1   5  11         21.00         16.28         0.75 o                         
   2   5  11         61.11         63.74         1.97 o                         
   3   5  11         67.70         63.81         2.35 o                         
   4   5  11         16.11         15.14         0.72 o                         
   5   5  11          1.83          0.75         0.38 o                         
   6   5  11          4.80          4.10         0.46 o                         
   7   5  11         16.63         16.14         0.97 o                         
   8   5  11          0.30          0.23         0.39 o                         
 -15   0  12         24.21         21.01         1.04 o                         
 -14   0  12        121.08        124.25         2.37 o                         
 -13   0  12         88.75         94.68         2.00 o                         
 -12   0  12        679.32        660.33         9.02 o                         
 -11   0  12        276.96        268.14         3.62 o                         
 -10   0  12        370.01        350.87         4.73 o                         
  -9   0  12        527.80        519.69         6.19 o                         
  -8   0  12        246.05        256.13         5.79 o                         
  -7   0  12       1548.79       1600.82        15.07 o                         
  -6   0  12        259.65        252.84         3.50 o                         
  -5   0  12       1886.58       1762.74        15.89 o                         
  -4   0  12       1013.64       1011.14         8.41 o                         
  -3   0  12        358.13        383.43         4.18 o                         
  -2   0  12       3013.20       3202.86        29.76 o                         
  -1   0  12        254.35        222.87         3.45 o                         
   0   0  12          0.40          1.00         0.40 o                         
   1   0  12        276.77        243.91         4.47 o                         
   2   0  12          9.81         11.06         0.85 o                         
   3   0  12       2606.88       2604.12        26.05 o                         
   4   0  12       1700.03       1766.61        23.50 o                         
   5   0  12       4282.59       4149.62        52.35 o                         
   6   0  12        578.67        580.02         8.09 o                         
   7   0  12       1421.02       1525.30        17.72 o                         
   8   0  12       1833.21       1813.25        17.46 o                         
   9   0  12        181.56        192.85         3.29 o                         
  10   0  12          0.18          0.03         0.60 o                         
  11   0  12        146.18        157.24         3.71 o                         
  12   0  12        821.89        849.15        12.90 o                         
  13   0  12          0.38         -1.31         1.75 o                         
  14   0  12        178.52        205.18         5.09 o                         
  15   0  12         73.01        125.76        35.51 o                         
 -15   1  12         99.94        110.05         1.67 o                         
 -14   1  12        340.45        346.84         3.51 o                         
 -13   1  12         50.83         53.59         1.39 o                         
 -12   1  12         40.02         40.20         1.07 o                         
 -11   1  12         26.67         34.85         1.05 o                         
 -10   1  12          5.35          4.40         0.38 o                         
  -9   1  12        241.77        245.91         2.57 o                         
  -8   1  12       2904.55       2775.47        16.40 o                         
  -7   1  12          0.27          0.79         0.30 o                         
  -6   1  12         34.82         29.21         0.87 o                         
  -5   1  12         67.36         54.16         1.00 o                         
  -4   1  12        778.61        760.27         5.71 o                         
  -3   1  12         65.75         60.09         1.27 o                         
  -2   1  12        241.90        305.42         2.57 o                         
  -1   1  12        581.00        527.79         4.90 o                         
   0   1  12        794.49        823.25         7.49 o                         
   1   1  12         34.53         36.16         0.93 o                         
   2   1  12       1590.24       1576.84        13.04 o                         
   3   1  12          5.64          4.39         0.44 o                         
   4   1  12         44.35         51.37         1.04 o                         
   5   1  12        531.79        525.58         7.15 o                         
   6   1  12        371.93        367.89         3.80 o                         
   7   1  12        124.52        128.84         1.57 o                         
   8   1  12          7.32          9.00         0.53 o                         
   9   1  12          0.60         -0.09         0.44 o                         
  10   1  12         14.11         12.20         0.72 o                         
  11   1  12         13.24         13.49         0.78 o                         
  12   1  12         44.74         45.18         1.74 o                         
  13   1  12         19.10         20.63         1.61 o                         
  14   1  12         76.50         71.59         3.50 o                         
 -15   2  12          5.51          5.76         0.63 o                         
 -14   2  12         59.22         56.33         1.15 o                         
 -13   2  12         12.14          9.85         0.62 o                         
 -12   2  12         22.07         27.29         1.20 o                         
 -11   2  12        153.36        150.69         2.01 o                         
 -10   2  12        189.64        177.68         2.11 o                         
  -9   2  12        442.11        427.73         4.68 o                         
  -8   2  12         77.66         73.17         1.42 o                         
  -7   2  12        451.13        462.19         4.11 o                         
  -6   2  12       3136.28       3229.18        19.65 o                         
  -5   2  12         57.29         60.13         1.11 o                         
  -4   2  12        865.20        890.97         6.56 o                         
  -3   2  12         20.78         23.58         0.90 o                         
  -2   2  12        175.87        174.77         1.95 o                         
  -1   2  12        248.06        255.25         3.44 o                         
   0   2  12        397.30        416.49         4.51 o                         
   1   2  12        154.30        169.49         2.31 o                         
   2   2  12        341.20        325.45         3.32 o                         
   3   2  12        133.91        134.05         1.94 o                         
   4   2  12         92.07         88.81         1.38 o                         
   5   2  12        116.67        119.82         1.60 o                         
   6   2  12        484.42        496.50         4.19 o                         
   7   2  12        460.18        469.64         3.86 o                         
   8   2  12          0.25         -0.17         0.35 o                         
   9   2  12        220.62        222.50         2.66 o                         
  10   2  12         48.73         47.48         1.22 o                         
  11   2  12          1.92          1.84         0.59 o                         
  12   2  12          8.44          8.47         0.84 o                         
  13   2  12          0.01          0.50         0.63 o                         
  14   2  12         62.20         60.21         3.05 o                         
 -13   3  12         17.69         17.83         3.03 o                         
 -12   3  12         57.90         49.67         1.37 o                         
 -11   3  12          3.81          3.65         0.38 o                         
 -10   3  12        280.07        297.45         3.50 o                         
  -9   3  12        288.57        305.95         3.93 o                         
  -8   3  12        494.67        493.05         4.99 o                         
  -7   3  12        116.28        119.30         2.05 o                         
  -6   3  12         29.28         28.91         0.90 o                         
  -5   3  12        387.30        380.56         4.85 o                         
  -4   3  12        131.99        128.16         2.34 o                         
  -3   3  12          7.22         13.54         1.64 o                         
  -2   3  12         35.95         36.10         0.94 o                         
  -1   3  12          3.82          6.91         0.48 o                         
   0   3  12         55.33         53.67         1.21 o                         
   1   3  12        509.31        506.87         6.21 o                         
   2   3  12         27.30         20.75         0.84 o                         
   3   3  12        250.92        247.47         3.67 o                         
   4   3  12        761.67        774.93         7.48 o                         
   5   3  12        495.66        543.28         6.14 o                         
   6   3  12          0.69          0.90         0.44 o                         
   7   3  12         15.42         15.89         0.73 o                         
   8   3  12        160.31        159.50         2.43 o                         
   9   3  12          6.89          7.44         0.65 o                         
  10   3  12         33.12         35.97         1.35 o                         
  11   3  12         16.22         13.15         0.94 o                         
  12   3  12          1.73          2.49         0.71 o                         
 -10   4  12         17.82         17.17         0.59 o                         
  -9   4  12          0.80          0.72         0.29 o                         
  -8   4  12          0.81          0.55         0.32 o                         
  -7   4  12          7.13          7.89         0.57 o                         
  -6   4  12        290.75        287.50         5.18 o                         
  -5   4  12         52.81         48.18         1.15 o                         
  -4   4  12         29.71         26.20         0.87 o                         
  -3   4  12          4.38          4.04         0.56 o                         
  -2   4  12        108.37        114.45         2.02 o                         
  -1   4  12        245.21        228.76         2.96 o                         
   0   4  12          8.92         10.44         0.63 o                         
   1   4  12        109.01        111.32         2.28 o                         
   2   4  12          0.65          0.67         0.53 o                         
   3   4  12          1.03          0.51         0.58 o                         
   4   4  12          0.03         -0.17         0.59 o                         
   5   4  12         47.08         45.63         1.48 o                         
   6   4  12         48.96         55.60         1.32 o                         
   7   4  12          3.06          2.27         0.42 o                         
   8   4  12         47.71         41.71         1.91 o                         
   9   4  12         41.14         46.17         1.95 o                         
  10   4  12        146.23        148.27         3.40 o                         
  11   4  12         17.55         21.74         1.38 o                         
  -6   5  12         12.41         11.34         0.69 o                         
  -5   5  12         69.40         70.36         1.59 o                         
  -4   5  12          0.08          0.24         0.36 o                         
  -3   5  12        311.38        300.16         6.33 o                         
  -2   5  12          0.21          0.58         0.34 o                         
  -1   5  12        105.15        102.96         2.23 o                         
   0   5  12          7.82          5.16         0.54 o                         
   1   5  12         10.00         11.71         0.74 o                         
   2   5  12         46.25         42.07         1.52 o                         
   3   5  12        118.50        117.50         2.19 o                         
   4   5  12         39.68         44.00         1.14 o                         
   5   5  12         97.73         98.50         2.60 o                         
   6   5  12         31.04         29.82         2.81 o                         
   7   5  12        112.00        113.62         3.47 o                         
 -15   1  13         25.00         24.13         1.52 o                         
 -14   1  13        109.40        110.47         1.54 o                         
 -13   1  13         16.33         14.51         0.58 o                         
 -12   1  13         13.77         14.44         0.56 o                         
 -11   1  13       1213.22       1235.09        10.57 o                         
 -10   1  13         78.36         94.42         1.63 o                         
  -9   1  13        172.70        180.09         2.47 o                         
  -8   1  13       1716.65       1601.00         9.93 o                         
  -7   1  13        208.39        211.37         2.74 o                         
  -6   1  13        460.53        462.98         4.34 o                         
  -5   1  13        106.23        111.06         1.74 o                         
  -4   1  13          1.31          1.78         0.43 o                         
  -3   1  13        180.42        176.41         1.85 o                         
  -2   1  13       1656.27       1621.55        10.33 o                         
  -1   1  13          1.09          1.87         0.54 o                         
   0   1  13         24.17         22.95         0.96 o                         
   1   1  13        153.97        149.28         2.24 o                         
   2   1  13       2614.55       2590.48        24.07 o                         
   3   1  13         61.06         50.84         1.27 o                         
   4   1  13        442.67        419.20         4.04 o                         
   5   1  13        478.47        454.75         4.53 o                         
   6   1  13          1.17          0.79         0.37 o                         
   7   1  13         36.17         29.85         1.13 o                         
   8   1  13         10.75         11.86         0.68 o                         
   9   1  13         61.44         60.11         1.38 o                         
  10   1  13        469.47        491.89         4.70 o                         
  11   1  13        168.50        180.42         3.23 o                         
  12   1  13         83.56         79.00         3.22 o                         
  13   1  13          0.92         -0.81         1.40 o                         
  14   1  13         36.78         42.41         4.70 o                         
  15   1  13         60.06         67.86         2.85 o                         
 -14   2  13        460.04        467.56        12.03 o                         
 -13   2  13        152.19        148.78         3.71 o                         
 -12   2  13         18.17         20.30         0.89 o                         
 -11   2  13        510.25        507.39         4.79 o                         
 -10   2  13        112.24        115.61         1.75 o                         
  -9   2  13        368.37        337.12         3.12 o                         
  -8   2  13        966.91        966.83         7.88 o                         
  -7   2  13        507.80        544.19         4.21 o                         
  -6   2  13        340.82        352.47         3.29 o                         
  -5   2  13        172.81        184.81         2.28 o                         
  -4   2  13          4.71          5.96         0.54 o                         
  -3   2  13        193.29        208.20         2.39 o                         
  -2   2  13          3.77          3.21         0.39 o                         
  -1   2  13       1250.43       1221.48         8.97 o                         
   0   2  13        274.62        283.55         4.14 o                         
   1   2  13         74.42         59.63         1.16 o                         
   2   2  13        491.87        504.09         4.87 o                         
   3   2  13         37.23         38.75         1.00 o                         
   4   2  13         22.14         19.88         0.74 o                         
   5   2  13          0.21          0.87         0.48 o                         
   6   2  13        594.36        599.97         5.10 o                         
   7   2  13         39.83         41.55         0.90 o                         
   8   2  13          1.14          1.86         0.39 o                         
   9   2  13          2.72          2.25         0.49 o                         
  10   2  13         11.49         15.11         0.90 o                         
  11   2  13         10.25         13.39         1.15 o                         
  12   2  13        190.72        207.67         4.19 o                         
  13   2  13          2.37          4.32         0.84 o                         
  14   2  13         61.32         61.21         2.71 o                         
 -13   3  13         57.00         59.87         2.65 o                         
 -12   3  13         29.74         25.65         1.03 o                         
 -11   3  13        120.65        126.52         1.71 o                         
 -10   3  13         13.72         12.27         0.61 o                         
  -9   3  13        358.53        370.06         3.62 o                         
  -8   3  13         28.40         28.09         1.02 o                         
  -7   3  13          3.26          2.59         0.48 o                         
  -6   3  13         45.48         47.88         1.13 o                         
  -5   3  13       1324.94       1318.76        10.70 o                         
  -4   3  13        635.82        635.25         5.21 o                         
  -3   3  13        120.58        118.02         2.27 o                         
  -2   3  13        250.82        237.31         3.04 o                         
  -1   3  13        111.17        104.70         2.50 o                         
   0   3  13        243.58        229.39         3.08 o                         
   1   3  13       1147.24       1135.49        11.88 o                         
   2   3  13          2.31          1.81         0.57 o                         
   3   3  13         29.07         23.99         1.21 o                         
   4   3  13        349.50        358.74         4.53 o                         
   5   3  13        476.30        456.33         5.13 o                         
   6   3  13         70.58         73.41         1.77 o                         
   7   3  13        128.66        126.38         2.41 o                         
   8   3  13         44.10         44.79         1.46 o                         
   9   3  13         86.44         84.19         2.39 o                         
  10   3  13          5.25          5.11         0.72 o                         
  11   3  13         13.15         14.34         1.17 o                         
  12   3  13         70.52         68.16         2.08 o                         
 -10   4  13          1.94          2.30         0.72 o                         
  -9   4  13          0.30          0.74         0.26 o                         
  -8   4  13        101.05        114.88         2.47 o                         
  -7   4  13         39.88         42.80         1.02 o                         
  -6   4  13         29.78         28.41         0.92 o                         
  -5   4  13         89.29         87.90         1.66 o                         
  -4   4  13         95.51         96.88         1.96 o                         
  -3   4  13          1.60          0.78         0.40 o                         
  -2   4  13          3.78          3.46         0.48 o                         
  -1   4  13        108.04        100.79         2.12 o                         
   0   4  13        120.95        143.53         2.65 o                         
   1   4  13        335.82        331.19         4.75 o                         
   2   4  13         13.43         12.70         0.96 o                         
   3   4  13        334.85        320.05         5.67 o                         
   4   4  13         79.40         92.23         2.09 o                         
   5   4  13         70.13         69.34         1.59 o                         
   6   4  13         53.94         48.08         1.16 o                         
   7   4  13        101.92         93.16         2.82 o                         
   8   4  13         18.58         11.38         1.02 o                         
   9   4  13         97.49         98.23         2.60 o                         
  10   4  13          8.04          6.97         0.93 o                         
  -5   5  13          5.99          5.92         0.55 o                         
  -4   5  13          4.83          3.32         0.41 o                         
  -3   5  13         66.53         65.05         1.72 o                         
  -2   5  13          6.04          6.75         0.71 o                         
  -1   5  13         16.95         14.58         0.82 o                         
   0   5  13         72.78         59.89         1.63 o                         
   1   5  13         67.37         61.31         1.77 o                         
   2   5  13          9.92          8.46         0.71 o                         
   3   5  13          0.38         -0.05         0.37 o                         
   4   5  13          6.36          8.40         0.80 o                         
 -15   0  14        136.37        132.64         4.24 o                         
 -14   0  14        446.93        503.57         7.59 o                         
 -13   0  14       1337.81       1360.56        15.66 o                         
 -12   0  14          0.36          0.63         0.41 o                         
 -11   0  14        326.59        316.34         4.13 o                         
 -10   0  14        122.00        125.63         2.29 o                         
  -9   0  14        237.10        254.41         3.94 o                         
  -8   0  14         87.17         83.71         3.12 o                         
  -7   0  14       1083.45       1091.08        11.19 o                         
  -6   0  14          2.96          2.91         0.95 o                         
  -5   0  14       1465.67       1488.45        13.15 o                         
  -4   0  14        705.44        788.24         8.40 o                         
  -3   0  14         79.01         61.80         1.66 o                         
  -2   0  14        303.88        328.01         4.50 o                         
  -1   0  14       2574.52       2645.68        30.23 o                         
   0   0  14       4955.33       4907.37        47.78 o                         
   1   0  14        755.08        746.70         8.97 o                         
   2   0  14        393.51        364.92         6.42 o                         
   3   0  14         38.64         35.11         2.02 o                         
   4   0  14        355.73        376.98         6.97 o                         
   5   0  14         16.61         13.14         1.56 o                         
   6   0  14       1298.07       1372.06        19.05 o                         
   7   0  14         17.81         15.00         1.11 o                         
   8   0  14        299.37        322.68         5.00 o                         
   9   0  14          2.15          2.90         0.76 o                         
  10   0  14          4.99          5.09         1.25 o                         
  11   0  14        369.87        381.13         5.44 o                         
  12   0  14        887.97        918.37        16.53 o                         
  13   0  14        240.59        264.20        17.67 o                         
 -14   1  14        185.33        184.79         2.25 o                         
 -13   1  14         71.76         75.08         1.15 o                         
 -12   1  14        219.84        210.18         2.44 o                         
 -11   1  14          8.93          7.03         0.50 o                         
 -10   1  14         49.25         45.00         1.03 o                         
  -9   1  14          7.45          7.42         0.45 o                         
  -8   1  14        626.58        579.96         4.28 o                         
  -7   1  14        581.15        599.53         5.02 o                         
  -6   1  14          0.84          0.62         0.28 o                         
  -5   1  14         46.28         47.61         1.13 o                         
  -4   1  14        524.39        517.77         5.13 o                         
  -3   1  14       1338.71       1360.49         8.73 o                         
  -2   1  14        122.72        114.35         1.87 o                         
  -1   1  14        268.64        241.76         3.22 o                         
   0   1  14        602.01        591.61         5.06 o                         
   1   1  14          7.33          6.25         0.49 o                         
   2   1  14          8.67          8.95         0.63 o                         
   3   1  14        317.51        314.58         3.82 o                         
   4   1  14        415.20        416.10         6.40 o                         
   5   1  14        191.51        186.37         2.59 o                         
   6   1  14         52.66         55.69         1.62 o                         
   7   1  14        183.66        184.56         2.56 o                         
   8   1  14        235.47        244.65         3.33 o                         
   9   1  14         80.25         86.73         2.09 o                         
  10   1  14        299.20        312.12         4.06 o                         
  11   1  14        186.58        207.63         3.63 o                         
  12   1  14         46.32         42.78         6.65 o                         
  13   1  14         38.23         39.85         9.42 o                         
  14   1  14         91.06         85.93         3.46 o                         
 -14   2  14         97.03         95.42         2.45 o                         
 -13   2  14        212.38        210.49         3.25 o                         
 -12   2  14        322.64        337.83         4.01 o                         
 -11   2  14          4.70          4.43         0.42 o                         
 -10   2  14        506.18        509.25         4.46 o                         
  -9   2  14         18.01         17.99         0.72 o                         
  -8   2  14        442.34        453.03         4.11 o                         
  -7   2  14       1142.86       1144.83         8.06 o                         
  -6   2  14        523.26        551.94         4.54 o                         
  -5   2  14         38.31         36.03         0.97 o                         
  -4   2  14        286.59        293.80         3.37 o                         
  -3   2  14         55.94         59.63         1.38 o                         
  -2   2  14       2033.20       2072.41        15.50 o                         
  -1   2  14       1684.57       1654.71        12.91 o                         
   0   2  14        372.02        366.44         4.16 o                         
   1   2  14        418.50        425.05         5.34 o                         
   2   2  14        580.32        556.40         6.04 o                         
   3   2  14          2.03          1.93         0.39 o                         
   4   2  14          4.64          3.61         0.50 o                         
   5   2  14        600.60        557.11         5.54 o                         
   6   2  14        229.96        233.54         2.86 o                         
   7   2  14        276.72        271.93         3.28 o                         
   8   2  14         14.48         15.31         0.78 o                         
   9   2  14         26.00         26.78         1.11 o                         
  10   2  14        148.37        144.74         4.41 o                         
  11   2  14        105.70        110.33         3.94 o                         
  12   2  14         72.31         69.18         4.20 o                         
  13   2  14        172.42        162.53         8.72 o                         
 -12   3  14         22.36         25.36         1.87 o                         
 -11   3  14         88.70         90.64         1.44 o                         
 -10   3  14         23.24         26.32         0.87 o                         
  -9   3  14          2.01          1.35         0.31 o                         
  -8   3  14         48.57         50.81         1.07 o                         
  -7   3  14        279.47        287.43         3.12 o                         
  -6   3  14          0.23         -0.09         0.43 o                         
  -5   3  14         73.27         79.88         1.55 o                         
  -4   3  14        112.49        106.05         1.60 o                         
  -3   3  14         67.34         58.80         1.19 o                         
  -2   3  14        455.68        447.31         4.68 o                         
  -1   3  14        265.64        275.77         5.34 o                         
   0   3  14         34.38         32.55         1.12 o                         
   1   3  14         13.38         15.70         0.74 o                         
   2   3  14        132.19        131.27         2.05 o                         
   3   3  14          2.72          3.36         0.47 o                         
   4   3  14         68.77         73.07         1.58 o                         
   5   3  14          0.12          0.43         0.49 o                         
   6   3  14         21.98         19.03         0.98 o                         
   7   3  14         11.82         10.73         0.85 o                         
   8   3  14        256.44        273.28         6.56 o                         
   9   3  14         66.07         64.63         4.62 o                         
  10   3  14         51.54         55.25         2.16 o                         
  11   3  14         57.70         73.39         2.27 o                         
  12   3  14         10.41          8.08         0.95 o                         
  -9   4  14          3.58          4.52         0.40 o                         
  -8   4  14         82.06         83.83         1.25 o                         
  -7   4  14          6.68          6.33         0.46 o                         
  -6   4  14          0.15          0.18         0.34 o                         
  -5   4  14          0.60          1.06         0.45 o                         
  -4   4  14         46.61         44.88         1.28 o                         
  -3   4  14         24.67         23.07         1.03 o                         
  -2   4  14         78.40         73.74         1.65 o                         
  -1   4  14        113.88        119.61         2.14 o                         
   0   4  14          4.80          5.53         0.76 o                         
   1   4  14          7.75          9.68         0.76 o                         
   2   4  14        128.45        120.84         2.94 o                         
   3   4  14          0.50          0.03         0.54 o                         
   4   4  14         95.52         92.94         1.83 o                         
   5   4  14        143.81        134.37         2.05 o                         
   6   4  14         17.12         15.88         1.01 o                         
   7   4  14        115.19        108.15         2.46 o                         
   8   4  14         38.80         33.78         1.56 o                         
   9   4  14         23.18         19.67         0.95 o                         
  -3   5  14         33.45         41.30         1.49 o                         
  -2   5  14         53.26         56.15         1.54 o                         
  -1   5  14          2.56          1.25         0.45 o                         
   0   5  14          2.17          1.19         0.44 o                         
   1   5  14        118.38        128.16         4.71 o                         
   2   5  14         66.87         66.12         3.17 o                         
   3   5  14          6.27          5.68         1.05 o                         
   5   5  14         18.53         18.46         1.29 o                         
 -14   1  15         28.03         31.71         3.76 o                         
 -13   1  15        237.46        234.18         2.37 o                         
 -12   1  15         82.57         78.84         1.45 o                         
 -11   1  15          6.02          6.17         0.44 o                         
 -10   1  15        401.29        398.75         3.44 o                         
  -9   1  15        178.88        165.84         2.03 o                         
  -8   1  15          4.42          3.84         0.38 o                         
  -7   1  15        148.50        134.18         1.64 o                         
  -6   1  15        582.18        593.04         4.25 o                         
  -5   1  15        132.75        138.74         1.65 o                         
  -4   1  15       1633.98       1606.04        10.91 o                         
  -3   1  15        450.61        446.81         4.59 o                         
  -2   1  15        207.27        228.71         2.72 o                         
  -1   1  15        105.73        109.86         1.59 o                         
   0   1  15          2.20          4.01         0.45 o                         
   1   1  15        409.77        397.15         4.29 o                         
   2   1  15        145.72        131.24         2.02 o                         
   3   1  15         61.73         62.49         1.65 o                         
   4   1  15         69.52         63.72         2.05 o                         
   5   1  15        704.63        702.03         8.80 o                         
   6   1  15         11.02         12.24         0.83 o                         
   7   1  15        525.61        516.91         5.99 o                         
   8   1  15        249.43        245.05         3.29 o                         
   9   1  15        459.50        486.76         5.62 o                         
  10   1  15          0.43          1.43         0.51 o                         
  11   1  15         24.30         22.46         1.10 o                         
  12   1  15          0.10          0.43         1.22 o                         
  13   1  15          0.41          2.05         1.19 o                         
 -13   2  15          0.61          0.09         0.77 o                         
 -12   2  15         68.90         68.00         1.34 o                         
 -11   2  15         99.16        102.79         1.50 o                         
 -10   2  15        208.94        194.76         2.18 o                         
  -9   2  15         47.17         44.52         1.09 o                         
  -8   2  15         22.19         25.66         0.83 o                         
  -7   2  15       2175.00       2203.52        17.92 o                         
  -6   2  15        470.23        462.42         3.95 o                         
  -5   2  15         46.35         45.57         1.07 o                         
  -4   2  15         40.77         37.01         0.88 o                         
  -3   2  15        434.03        448.95         3.94 o                         
  -2   2  15         73.15         74.00         1.59 o                         
  -1   2  15        497.87        470.52         5.16 o                         
   0   2  15        911.95        903.26        14.29 o                         
   1   2  15         51.85         63.02         2.03 o                         
   2   2  15        110.84        113.19         2.07 o                         
   3   2  15        378.44        375.17         4.76 o                         
   4   2  15         58.24         51.86         1.44 o                         
   5   2  15        450.83        440.60         5.35 o                         
   6   2  15        159.62        170.16         2.43 o                         
   7   2  15         70.87         63.79         1.36 o                         
   8   2  15         41.58         47.94         1.56 o                         
   9   2  15         28.06         26.38         1.13 o                         
  10   2  15        161.54        160.15         3.13 o                         
  11   2  15         83.10         86.12         2.84 o                         
  12   2  15         14.56         12.71         2.33 o                         
 -12   3  15          4.73          3.71         0.79 o                         
 -11   3  15         28.62         27.66         1.14 o                         
 -10   3  15         46.62         42.65         0.83 o                         
  -9   3  15        176.12        179.01         2.06 o                         
  -8   3  15         30.92         31.28         0.76 o                         
  -7   3  15         94.70        101.02         1.55 o                         
  -6   3  15         97.71        105.09         1.67 o                         
  -5   3  15        182.77        201.53         2.49 o                         
  -4   3  15        500.03        518.98         4.93 o                         
  -3   3  15        150.40        140.86         2.72 o                         
  -2   3  15         71.42         77.95         1.60 o                         
  -1   3  15          3.82          3.96         0.56 o                         
   0   3  15         11.35         12.83         0.89 o                         
   1   3  15         36.81         27.95         1.15 o                         
   2   3  15        127.21        126.90         3.56 o                         
   3   3  15        250.34        233.05         4.08 o                         
   4   3  15         10.81         14.87         1.00 o                         
   5   3  15         31.62         28.78         1.27 o                         
   6   3  15         50.93         47.15         1.53 o                         
   7   3  15         56.14         56.75         1.78 o                         
   8   3  15         13.58         21.34         1.44 o                         
   9   3  15         35.02         33.80         1.68 o                         
  10   3  15         22.24         20.53         1.21 o                         
  11   3  15          8.70         10.41         0.77 o                         
  -8   4  15        308.64        320.88         4.26 o                         
  -7   4  15          7.14          6.67         0.48 o                         
  -6   4  15        292.95        298.23         3.80 o                         
  -5   4  15         94.01        100.24         1.64 o                         
  -4   4  15        212.23        216.13         2.98 o                         
  -3   4  15          0.45          0.59         0.37 o                         
  -2   4  15         20.16         20.12         0.83 o                         
  -1   4  15        436.08        423.38         6.20 o                         
   0   4  15        185.34        171.23         2.90 o                         
   1   4  15          0.98         -0.24         0.61 o                         
   2   4  15         11.64         13.35         0.94 o                         
   3   4  15         17.35         12.25         0.77 o                         
   4   4  15         92.91         93.90         2.39 o                         
   5   4  15         45.09         47.12         1.65 o                         
   6   4  15         82.14         81.45         2.08 o                         
   7   4  15        611.12        583.74        31.05 o                         
   8   4  15         40.30         42.07         1.96 o                         
   3   5  15         20.71         18.00         1.31 o                         
   4   5  15         22.90         26.76         1.42 o                         
 -14   0  16        281.98        276.28         7.30 o                         
 -13   0  16        315.96        314.81         5.12 o                         
 -12   0  16         70.00         73.78         1.62 o                         
 -11   0  16        216.12        215.53         2.80 o                         
 -10   0  16          0.35          0.34         0.51 o                         
  -9   0  16       1466.02       1496.23        18.68 o                         
  -8   0  16         19.20         21.44         1.01 o                         
  -7   0  16        229.71        238.10         5.75 o                         
  -6   0  16       4400.67       4167.20        35.26 o                         
  -5   0  16         39.65         38.71         1.45 o                         
  -4   0  16        500.58        483.59         6.69 o                         
  -3   0  16         56.81         50.62         1.54 o                         
  -2   0  16         85.37         86.73         2.13 o                         
  -1   0  16        421.97        398.56         5.21 o                         
   0   0  16         90.94         80.94         1.90 o                         
   1   0  16         25.45         22.68         1.04 o                         
   2   0  16        540.28        539.48         7.90 o                         
   3   0  16        617.35        590.74         9.92 o                         
   4   0  16       1924.79       1942.57        48.61 o                         
   5   0  16         42.52         40.37         3.63 o                         
   6   0  16        240.88        226.78         6.42 o                         
   7   0  16         43.08         33.39         2.34 o                         
   8   0  16        118.58        119.70         9.06 o                         
   9   0  16         65.75         76.68         3.84 o                         
  10   0  16          3.91          3.17         0.83 o                         
  11   0  16         21.64         30.35         1.57 o                         
  12   0  16        461.34        450.46        12.06 o                         
 -13   1  16         25.89         25.82         1.08 o                         
 -12   1  16        204.85        203.01         2.34 o                         
 -11   1  16          2.88          0.84         0.38 o                         
 -10   1  16        300.56        308.41         3.09 o                         
  -9   1  16         13.90         11.25         0.61 o                         
  -8   1  16         21.18         17.97         0.83 o                         
  -7   1  16          7.62         10.05         0.51 o                         
  -6   1  16          1.31          2.28         0.41 o                         
  -5   1  16          1.15          0.48         0.32 o                         
  -4   1  16        454.84        466.11         4.68 o                         
  -3   1  16        469.86        455.52         4.42 o                         
  -2   1  16        484.05        485.82         4.70 o                         
  -1   1  16          8.06          7.01         0.54 o                         
   0   1  16       1613.60       1584.53        12.15 o                         
   1   1  16         31.75         32.10         1.06 o                         
   2   1  16          9.48          8.94         0.61 o                         
   3   1  16        169.73        161.43         2.95 o                         
   4   1  16         26.14         24.55         1.32 o                         
   5   1  16         67.57         63.69         1.99 o                         
   6   1  16         92.95         98.80         2.47 o                         
   7   1  16        317.81        313.04         5.35 o                         
   8   1  16          3.74          3.69         0.64 o                         
   9   1  16          0.25          0.35         0.53 o                         
  10   1  16         17.69         13.92         0.94 o                         
  11   1  16         65.93         67.29         2.25 o                         
  12   1  16         16.21         12.91         1.67 o                         
 -13   2  16         48.71         50.71         2.22 o                         
 -12   2  16        237.14        238.79         4.09 o                         
 -11   2  16          1.10          0.65         0.27 o                         
 -10   2  16        343.15        338.23         3.58 o                         
  -9   2  16        226.54        232.04         2.57 o                         
  -8   2  16         59.18         70.11         1.23 o                         
  -7   2  16        129.54        137.06         1.84 o                         
  -6   2  16         14.38         16.07         0.70 o                         
  -5   2  16         17.22         20.03         0.70 o                         
  -4   2  16          2.02          1.85         0.39 o                         
  -3   2  16        597.69        595.22         5.18 o                         
  -2   2  16       1441.76       1470.61        11.03 o                         
  -1   2  16        280.74        280.44         4.43 o                         
   0   2  16         18.56         18.95         0.91 o                         
   1   2  16         32.79         30.46         1.35 o                         
   2   2  16          2.80          3.62         0.62 o                         
   3   2  16        612.70        588.26         8.71 o                         
   4   2  16        112.73        112.40         2.55 o                         
   5   2  16        110.37        114.31         2.72 o                         
   6   2  16        136.39        131.75         2.85 o                         
   7   2  16         28.76         22.39         1.16 o                         
   8   2  16         37.76         37.14         2.48 o                         
   9   2  16        157.50        172.60         3.92 o                         
  10   2  16         14.82         11.71         1.00 o                         
  11   2  16         51.16         43.84         2.82 o                         
  12   2  16          4.83          3.52         1.00 o                         
 -11   3  16         52.25         55.31         1.78 o                         
 -10   3  16        242.69        240.88         3.54 o                         
  -9   3  16        169.92        167.19         2.22 o                         
  -8   3  16         23.42         21.45         0.57 o                         
  -7   3  16          0.02          0.19         0.29 o                         
  -6   3  16         13.54         13.17         0.59 o                         
  -5   3  16        312.26        339.13         3.48 o                         
  -4   3  16         52.39         54.60         1.48 o                         
  -3   3  16          0.41          0.44         0.45 o                         
  -2   3  16          3.82          3.64         0.48 o                         
  -1   3  16          1.11          2.02         0.45 o                         
   0   3  16          7.23          6.70         0.55 o                         
   1   3  16        298.82        291.39         5.94 o                         
   2   3  16         26.79         31.09         1.41 o                         
   3   3  16        135.04        136.04         3.68 o                         
   4   3  16         98.24         87.09         2.78 o                         
   5   3  16         38.75         40.99         1.51 o                         
   6   3  16         37.90         38.83         1.96 o                         
   7   3  16          0.12         -0.17         1.15 o                         
   8   3  16         69.77         62.37         3.56 o                         
   9   3  16          4.86          1.17         0.99 o                         
  10   3  16         31.89         31.22         2.02 o                         
  -7   4  16          0.21         -0.21         0.80 o                         
  -6   4  16         26.24         22.66         0.65 o                         
  -5   4  16          4.95          4.29         0.38 o                         
  -4   4  16         14.29         12.36         0.57 o                         
  -3   4  16        153.63        148.83         2.44 o                         
  -2   4  16         32.30         32.76         1.25 o                         
  -1   4  16         82.92         84.36         1.79 o                         
   0   4  16          0.48          0.92         0.52 o                         
   1   4  16         12.72         12.96         0.87 o                         
   2   4  16          0.08         -0.29         0.76 o                         
   3   4  16          2.82          1.54         0.76 o                         
   4   4  16         13.06         10.20         0.84 o                         
   5   4  16         48.93         44.48         1.46 o                         
   6   4  16         34.91         31.41         3.01 o                         
   1   5  16         49.98         57.03         2.16 o                         
 -13   1  17        141.81        140.36         3.34 o                         
 -12   1  17        516.63        549.70         5.60 o                         
 -11   1  17        481.81        482.82         4.54 o                         
 -10   1  17          0.75          1.81         0.31 o                         
  -9   1  17        252.81        254.82         3.04 o                         
  -8   1  17        195.39        181.73         2.49 o                         
  -7   1  17         48.19         49.27         1.09 o                         
  -6   1  17        353.21        331.31         3.85 o                         
  -5   1  17        286.49        288.40         3.29 o                         
  -4   1  17         92.04         95.67         1.65 o                         
  -3   1  17        710.96        711.65         6.03 o                         
  -2   1  17          0.65          0.48         0.39 o                         
  -1   1  17         79.10         80.76         1.56 o                         
   0   1  17        205.49        203.23         2.85 o                         
   1   1  17       1814.91       1828.02        13.90 o                         
   2   1  17        467.00        443.26         4.75 o                         
   3   1  17          7.73          6.47         0.76 o                         
   4   1  17          5.67          2.85         0.83 o                         
   5   1  17         37.88         40.40         1.86 o                         
   6   1  17          1.70          1.28         0.73 o                         
   7   1  17         43.04         35.49         1.90 o                         
   8   1  17        170.16        174.84         3.73 o                         
   9   1  17        191.56        203.42         3.54 o                         
  10   1  17         37.10         41.12         1.55 o                         
  11   1  17         12.59         12.10         1.20 o                         
  12   1  17         29.14         27.16         1.96 o                         
 -12   2  17         49.84         49.00         1.35 o                         
 -11   2  17          4.29          6.95         0.65 o                         
 -10   2  17         28.50         29.66         0.79 o                         
  -9   2  17        165.88        166.28         2.29 o                         
  -8   2  17          1.30          1.36         0.35 o                         
  -7   2  17        168.75        169.97         2.33 o                         
  -6   2  17        108.13        111.31         1.80 o                         
  -5   2  17         50.82         52.74         1.20 o                         
  -4   2  17         21.56         25.27         1.01 o                         
  -3   2  17        633.62        651.33         6.39 o                         
  -2   2  17         56.97         59.00         1.34 o                         
  -1   2  17        480.40        460.26         5.07 o                         
   0   2  17        698.83        692.24         9.39 o                         
   1   2  17         59.54         54.71         2.14 o                         
   2   2  17         30.86         31.28         1.23 o                         
   3   2  17        128.72        127.32         2.62 o                         
   4   2  17        283.31        285.66         5.52 o                         
   5   2  17         41.00         43.77         1.83 o                         
   6   2  17         77.07         82.54         2.12 o                         
   7   2  17        138.73        127.54         2.94 o                         
   8   2  17          1.53          1.13         0.69 o                         
   9   2  17         10.81          8.71         0.90 o                         
  10   2  17         35.41         41.96         3.63 o                         
  11   2  17          0.01         -0.19         0.90 o                         
  12   2  17         44.99         48.97         2.14 o                         
 -10   3  17        115.17        112.71         2.81 o                         
  -9   3  17        117.73        108.60         1.89 o                         
  -8   3  17        115.87        111.30         1.29 o                         
  -7   3  17          1.19          2.11         0.35 o                         
  -6   3  17        464.16        480.58         5.21 o                         
  -5   3  17        625.55        655.73         6.41 o                         
  -4   3  17         13.00         17.24         0.81 o                         
  -3   3  17         29.94         32.87         1.09 o                         
  -2   3  17        318.67        320.44         4.66 o                         
  -1   3  17         49.21         50.77         1.43 o                         
   0   3  17        198.21        199.06         3.55 o                         
   1   3  17        111.05        108.56         2.84 o                         
   2   3  17         80.15         83.26         2.77 o                         
   3   3  17          0.23          0.65         0.72 o                         
   4   3  17         78.23         71.74         2.15 o                         
   5   3  17         80.38         72.52         2.78 o                         
   6   3  17        284.86        293.41         9.65 o                         
   7   3  17         14.19          8.88         1.59 o                         
   8   3  17        113.31        111.24         4.62 o                         
   9   3  17         30.13         28.53         2.00 o                         
  10   3  17         61.18         56.39         2.34 o                         
  -6   4  17          3.79          3.13         0.80 o                         
  -5   4  17         55.69         53.42         1.41 o                         
  -4   4  17         14.97         13.68         0.56 o                         
  -3   4  17          1.59          1.62         0.33 o                         
  -2   4  17        233.17        236.84         3.63 o                         
  -1   4  17        201.72        228.09         7.55 o                         
   0   4  17          2.52          2.53         1.19 o                         
   1   4  17         19.73         16.15         2.82 o                         
   2   4  17          7.21          4.12         0.81 o                         
   3   4  17        235.76        245.95         5.98 o                         
   4   4  17          5.34          4.74         0.57 o                         
   5   4  17         33.88         33.75         1.94 o                         
 -12   0  18        264.48        292.36         7.66 o                         
 -11   0  18        179.93        176.44         2.60 o                         
 -10   0  18        192.60        186.75         2.92 o                         
  -9   0  18        238.58        240.13         4.74 o                         
  -8   0  18          9.88         10.92         0.88 o                         
  -7   0  18       1428.73       1353.09        14.50 o                         
  -6   0  18        110.05         96.71         2.25 o                         
  -5   0  18        381.69        394.98         5.30 o                         
  -4   0  18          1.68          2.25         0.52 o                         
  -3   0  18         85.40         88.28         2.15 o                         
  -2   0  18       3016.00       3024.94        26.00 o                         
  -1   0  18         31.00         29.41         1.25 o                         
   0   0  18        258.08        272.49         4.28 o                         
   1   0  18        153.32        148.90         3.41 o                         
   2   0  18        886.42        884.41        13.58 o                         
   3   0  18         39.49         48.78         3.01 o                         
   4   0  18         67.11         55.51         3.82 o                         
   5   0  18          3.10          1.93         0.99 o                         
   6   0  18        768.25        771.70        14.86 o                         
   7   0  18          3.72          5.37         1.17 o                         
   8   0  18          8.40          7.98         1.26 o                         
   9   0  18          6.01          3.98         1.01 o                         
  10   0  18        398.64        404.27        11.99 o                         
 -12   1  18         20.27         22.50         1.09 o                         
 -11   1  18         36.39         37.13         0.78 o                         
 -10   1  18        193.77        202.06         2.58 o                         
  -9   1  18         56.03         56.38         1.27 o                         
  -8   1  18        382.23        363.83         4.47 o                         
  -7   1  18        271.00        280.07         3.51 o                         
  -6   1  18        253.65        269.70         3.26 o                         
  -5   1  18        336.83        335.88         4.09 o                         
  -4   1  18         32.22         36.46         0.92 o                         
  -3   1  18          1.30          1.42         0.35 o                         
  -2   1  18         39.30         40.24         0.92 o                         
  -1   1  18         11.68         12.66         0.61 o                         
   0   1  18        611.32        617.22         5.42 o                         
   1   1  18         24.04         23.51         0.84 o                         
   2   1  18        215.41        225.28         3.79 o                         
   3   1  18        164.78        172.22         3.21 o                         
   4   1  18         77.87         72.97         2.20 o                         
   5   1  18         29.61         30.72         1.61 o                         
   6   1  18          0.05          0.07         0.72 o                         
   7   1  18        193.80        188.75         3.89 o                         
   8   1  18         20.48         23.58         1.29 o                         
   9   1  18         34.19         29.87         1.20 o                         
  10   1  18         28.64         29.83         1.23 o                         
  11   1  18          4.86          2.57         0.97 o                         
 -11   2  18          1.29          1.80         0.71 o                         
 -10   2  18         32.78         33.17         0.73 o                         
  -9   2  18          0.87          0.88         0.40 o                         
  -8   2  18          6.33          6.21         0.53 o                         
  -7   2  18        141.63        136.76         2.29 o                         
  -6   2  18         19.91         19.86         0.79 o                         
  -5   2  18         30.21         30.99         1.49 o                         
  -4   2  18        407.16        437.25         6.38 o                         
  -3   2  18         22.27         23.49         1.14 o                         
  -2   2  18        143.28        139.12         3.38 o                         
  -1   2  18          6.40          3.80         0.68 o                         
   0   2  18         37.30         40.55         1.58 o                         
   1   2  18         24.27         26.71         1.30 o                         
   2   2  18         20.48         22.00         1.27 o                         
   3   2  18         55.35         46.76         1.78 o                         
   4   2  18          4.03          2.09         1.03 o                         
   5   2  18        191.30        198.48         5.67 o                         
   6   2  18          3.16          1.21         0.75 o                         
   7   2  18         33.65         27.13         1.50 o                         
   8   2  18          2.79          2.01         0.74 o                         
   9   2  18        102.81        102.51         2.50 o                         
  10   2  18          7.21          9.21         1.38 o                         
  11   2  18         52.21         43.11         2.12 o                         
  -9   3  18         35.54         33.40         1.39 o                         
  -8   3  18          0.83          0.75         0.33 o                         
  -7   3  18         86.76         98.38         1.99 o                         
  -6   3  18        136.91        143.11         1.95 o                         
  -5   3  18        671.43        645.10         6.73 o                         
  -4   3  18        335.65        345.68         4.61 o                         
  -3   3  18          1.67          1.50         0.47 o                         
  -2   3  18         46.70         47.89         1.31 o                         
  -1   3  18          3.58          3.83         0.58 o                         
   0   3  18         41.64         44.11         1.50 o                         
   1   3  18         25.75         22.56         1.42 o                         
   2   3  18          4.49          3.97         0.79 o                         
   3   3  18          1.78          1.87         0.71 o                         
   4   3  18         40.86         46.77         2.16 o                         
   5   3  18          2.20          4.15         1.43 o                         
   6   3  18        117.03        123.95         5.25 o                         
   7   3  18         72.37         73.07         3.63 o                         
   8   3  18         34.47         31.63         2.09 o                         
   9   3  18         28.01         25.98         1.60 o                         
  -5   4  18         91.56         82.97         3.04 o                         
  -4   4  18        115.55        112.36         6.37 o                         
  -3   4  18         21.54         18.24         1.02 o                         
  -2   4  18         19.88         18.75         1.69 o                         
  -1   4  18         28.22         32.29         2.21 o                         
   0   4  18         29.56         28.24         1.49 o                         
   1   4  18         32.47         30.79         1.51 o                         
   2   4  18          6.04          5.34         0.72 o                         
   3   4  18         52.99         50.29         2.49 o                         
   4   4  18          8.04          6.80         0.89 o                         
 -12   1  19        278.67        257.24         5.53 o                         
 -11   1  19         12.32          9.94         0.69 o                         
 -10   1  19         23.20         20.01         0.62 o                         
  -9   1  19         25.13         25.30         0.80 o                         
  -8   1  19        310.13        325.57         3.48 o                         
  -7   1  19         61.21         69.73         1.38 o                         
  -6   1  19        212.13        223.69         2.66 o                         
  -5   1  19        309.62        321.83         3.45 o                         
  -4   1  19        134.93        132.41         1.87 o                         
  -3   1  19         14.35         14.79         0.59 o                         
  -2   1  19         32.83         31.95         0.92 o                         
  -1   1  19        280.08        295.26         3.42 o                         
   0   1  19       1748.84       1808.95        14.23 o                         
   1   1  19        308.83        310.54         4.08 o                         
   2   1  19         88.24         80.37         2.07 o                         
   3   1  19        135.25        133.96         2.98 o                         
   4   1  19          6.69          7.09         0.83 o                         
   5   1  19        454.54        438.68         6.75 o                         
   6   1  19        285.07        285.24         4.99 o                         
   7   1  19         23.85         25.99         1.48 o                         
   8   1  19          0.60          0.09         0.55 o                         
   9   1  19         16.51         14.75         1.04 o                         
  10   1  19          4.40          5.38         0.66 o                         
  11   1  19         20.00         17.28         1.27 o                         
 -10   2  19         17.92         17.24         2.36 o                         
  -9   2  19        121.43        118.67         1.49 o                         
  -8   2  19        532.08        521.96         5.09 o                         
  -7   2  19         69.45         67.81         1.37 o                         
  -6   2  19          8.53          6.68         0.50 o                         
  -5   2  19         27.20         25.94         0.98 o                         
  -4   2  19         23.03         25.15         1.16 o                         
  -3   2  19          1.35          0.29         0.51 o                         
  -2   2  19         37.25         39.95         1.32 o                         
  -1   2  19        178.86        174.41         3.65 o                         
   0   2  19        133.84        141.45         3.29 o                         
   1   2  19         11.87         12.00         1.03 o                         
   2   2  19        118.57        123.64         4.31 o                         
   3   2  19         55.18         50.76         2.71 o                         
   4   2  19         50.53         58.24         2.84 o                         
   5   2  19          0.07          0.27         0.85 o                         
   6   2  19         38.90         32.23         2.30 o                         
   7   2  19        210.62        207.24         5.10 o                         
   8   2  19         30.11         31.05         1.62 o                         
   9   2  19         56.00         56.34         2.69 o                         
  -8   3  19          6.38          6.99         0.88 o                         
  -7   3  19        501.88        517.37         6.46 o                         
  -6   3  19         20.79         23.04         1.35 o                         
  -5   3  19        314.20        318.19         4.69 o                         
  -4   3  19         97.90        102.45         1.80 o                         
  -3   3  19          0.52          0.01         0.39 o                         
  -2   3  19        172.72        168.27         3.04 o                         
  -1   3  19         16.73         19.40         1.12 o                         
   0   3  19         17.34         15.52         1.17 o                         
   1   3  19         68.11         68.04         2.23 o                         
   2   3  19        366.13        366.93         6.26 o                         
   3   3  19         59.00         52.14         2.00 o                         
   4   3  19         12.77         13.66         1.86 o                         
   5   3  19         19.30         16.14         1.89 o                         
   6   3  19        121.61        132.17         5.00 o                         
   7   3  19          6.72          7.26         1.14 o                         
   8   3  19          0.06         -0.62         0.62 o                         
  -3   4  19         95.72         87.86         3.04 o                         
  -2   4  19         10.27          7.54         0.95 o                         
  -1   4  19        153.19        146.34         4.61 o                         
   0   4  19          2.85          2.54         0.72 o                         
   1   4  19         32.08         24.12         1.55 o                         
 -11   0  20        583.45        594.71        13.94 o                         
 -10   0  20        467.40        491.77        11.99 o                         
  -9   0  20         66.36         60.67         1.50 o                         
  -8   0  20        110.26        128.44         2.09 o                         
  -7   0  20          0.19          0.85         0.42 o                         
  -6   0  20        383.14        376.79         4.28 o                         
  -5   0  20         35.61         34.27         1.16 o                         
  -4   0  20        286.73        265.39         4.10 o                         
  -3   0  20        333.31        326.47         4.76 o                         
  -2   0  20        464.26        494.56         7.28 o                         
  -1   0  20         20.69         21.42         0.99 o                         
   0   0  20        396.12        400.41         5.62 o                         
   1   0  20        223.20        232.11         4.97 o                         
   2   0  20       1292.81       1318.12        27.05 o                         
   3   0  20        428.87        439.60         9.44 o                         
   4   0  20         16.37          9.11         1.28 o                         
   5   0  20          4.50          9.34         1.90 o                         
   6   0  20         44.26         48.39         3.55 o                         
   7   0  20         14.47         10.04         1.86 o                         
   8   0  20         35.76         44.55         3.07 o                         
   9   0  20         52.39         48.23         2.94 o                         
 -11   1  20        195.84        203.37         5.71 o                         
 -10   1  20         71.25         74.48         1.80 o                         
  -9   1  20         41.68         33.22         0.78 o                         
  -8   1  20         73.86         69.66         1.20 o                         
  -7   1  20        141.64        143.84         1.88 o                         
  -6   1  20         95.01         94.25         1.51 o                         
  -5   1  20          0.85          1.22         0.37 o                         
  -4   1  20        434.82        434.98         4.03 o                         
  -3   1  20        103.80        109.86         2.05 o                         
  -2   1  20          0.29          0.54         0.44 o                         
  -1   1  20        225.50        226.47         2.81 o                         
   0   1  20        276.95        283.82         3.45 o                         
   1   1  20        145.94        147.84         3.22 o                         
   2   1  20         23.82         22.77         1.11 o                         
   3   1  20          0.55         -0.07         0.58 o                         
   4   1  20         79.47         79.55         2.80 o                         
   5   1  20          4.12          4.28         0.69 o                         
   6   1  20         27.37         26.33         1.27 o                         
   7   1  20        105.01        116.70         2.56 o                         
   8   1  20         27.41         28.67         1.15 o                         
   9   1  20          0.06          0.34         0.47 o                         
  -9   2  20        119.57        132.39         2.58 o                         
  -8   2  20          6.24          5.82         0.49 o                         
  -7   2  20        114.46        117.48         1.74 o                         
  -6   2  20        108.34        109.26         1.94 o                         
  -5   2  20         44.44         50.10         1.40 o                         
  -4   2  20         72.73         74.08         1.80 o                         
  -3   2  20         32.77         31.77         1.10 o                         
  -2   2  20          2.57          1.86         0.48 o                         
  -1   2  20        200.40        209.04         3.78 o                         
   0   2  20          0.01          0.05         0.49 o                         
   1   2  20         59.78         63.49         1.91 o                         
   2   2  20          4.37          3.57         0.73 o                         
   3   2  20        453.32        462.23         9.68 o                         
   4   2  20         33.11         33.80         2.04 o                         
   5   2  20          7.56          7.11         1.07 o                         
   6   2  20          3.49          3.99         0.85 o                         
   7   2  20          4.18          4.15         0.75 o                         
   8   2  20         45.20         33.10         1.61 o                         
  -7   3  20         23.36         18.34         0.75 o                         
  -6   3  20        133.86        123.02         2.46 o                         
  -5   3  20          7.82          8.46         0.86 o                         
  -4   3  20          1.25          1.37         0.34 o                         
  -3   3  20          4.38          5.19         0.51 o                         
  -2   3  20         37.23         33.14         1.07 o                         
  -1   3  20         43.03         41.96         1.33 o                         
   0   3  20        126.59        132.23         2.52 o                         
   1   3  20        418.50        452.49         7.89 o                         
   2   3  20          0.34          0.32         0.69 o                         
   3   3  20         20.13         17.50         1.87 o                         
   4   3  20          8.30          7.93         1.38 o                         
   5   3  20         42.45         44.00         2.55 o                         
   6   3  20          0.07         -0.08         0.61 o                         
 -10   1  21          0.31         -0.56         0.71 o                         
  -9   1  21          3.56          2.90         0.46 o                         
  -8   1  21         63.67         67.33         1.62 o                         
  -7   1  21          2.50          2.03         0.33 o                         
  -6   1  21          1.14          1.19         0.34 o                         
  -5   1  21        966.43        941.83         8.14 o                         
  -4   1  21         53.25         54.93         1.31 o                         
  -3   1  21         65.25         64.96         1.35 o                         
  -2   1  21         38.47         38.53         1.09 o                         
  -1   1  21         78.16         86.00         1.57 o                         
   0   1  21        129.01        128.30         2.13 o                         
   1   1  21         33.26         32.57         1.19 o                         
   2   1  21         81.29         88.34         2.12 o                         
   3   1  21         11.52         11.65         0.85 o                         
   4   1  21         13.78         12.55         0.84 o                         
   5   1  21         56.65         60.85         1.62 o                         
   6   1  21          4.20          5.07         0.58 o                         
   7   1  21         98.43        105.27         2.14 o                         
   8   1  21         51.29         56.41         1.94 o                         
   9   1  21         41.29         35.38         1.91 o                         
  -8   2  21         83.15         84.14         2.26 o                         
  -7   2  21         67.42         65.44         1.50 o                         
  -6   2  21          0.21          0.35         0.33 o                         
  -5   2  21         64.65         65.59         1.36 o                         
  -4   2  21        328.95        337.40         3.81 o                         
  -3   2  21          9.63          8.19         0.58 o                         
  -2   2  21        156.00        156.74         3.36 o                         
  -1   2  21          0.18          0.50         0.52 o                         
   0   2  21        178.48        170.45         4.18 o                         
   1   2  21        109.92        104.63         2.86 o                         
   2   2  21          2.61          1.69         0.70 o                         
   3   2  21         49.87         43.73         1.78 o                         
   4   2  21         14.44         13.91         1.01 o                         
   5   2  21          8.49         10.23         0.84 o                         
   6   2  21          0.58          1.07         0.49 o                         
   7   2  21          2.05          1.82         0.52 o                         
  -6   3  21          2.69          2.52         0.57 o                         
  -5   3  21          9.00          9.31         0.72 o                         
  -4   3  21          0.70          0.97         0.49 o                         
  -3   3  21          4.11          2.72         0.61 o                         
  -2   3  21        144.66        158.61         5.13 o                         
  -1   3  21          0.64          0.40         0.41 o                         
   0   3  21         58.40         64.21         2.19 o                         
   1   3  21          0.26          2.58         0.65 o                         
   2   3  21          9.27         13.88         1.52 o                         
   3   3  21          3.51          2.67         0.85 o                         
   4   3  21         17.42         10.63         1.17 o                         
   5   3  21         29.28         29.64         1.64 o                         
  -8   0  22        247.50        243.03         6.99 o                         
  -7   0  22         99.44         97.17         1.93 o                         
  -6   0  22        540.83        529.68         7.50 o                         
  -5   0  22        172.06        153.25         2.24 o                         
  -4   0  22        615.24        617.61         7.73 o                         
  -3   0  22        128.38        133.87         2.56 o                         
  -2   0  22         49.02         50.00         1.57 o                         
  -1   0  22         67.69         65.10         2.07 o                         
   0   0  22          4.45          3.67         0.83 o                         
   1   0  22          6.61          7.20         1.26 o                         
   2   0  22       1826.67       1899.58        34.51 o                         
   3   0  22        107.86        109.88         5.09 o                         
   4   0  22         95.58         91.66         4.47 o                         
   5   0  22         45.75         47.20         3.04 o                         
   6   0  22         32.28         29.87         2.27 o                         
   7   0  22         90.44         80.81         3.49 o                         
   8   0  22        168.74        150.62         4.71 o                         
  -8   1  22          2.78          2.46         0.41 o                         
  -7   1  22        101.04        103.02         1.97 o                         
  -6   1  22         15.32         13.64         0.61 o                         
  -5   1  22         75.64         76.88         1.37 o                         
  -4   1  22          0.47          0.79         0.32 o                         
  -3   1  22         29.53         29.71         0.89 o                         
  -2   1  22        183.33        179.36         2.43 o                         
  -1   1  22         89.34         91.54         2.02 o                         
   0   1  22         74.99         77.11         1.85 o                         
   1   1  22         33.76         35.82         1.34 o                         
   2   1  22         12.01          9.43         0.70 o                         
   3   1  22          0.40          0.31         0.46 o                         
   4   1  22        109.55        120.49         2.18 o                         
   5   1  22        119.03        124.00         2.12 o                         
   6   1  22          1.32          1.85         0.37 o                         
   7   1  22         17.18         14.85         0.95 o                         
  -7   2  22          0.64          0.89         0.39 o                         
  -6   2  22          6.22          7.33         0.73 o                         
  -5   2  22        462.63        496.45         7.81 o                         
  -4   2  22         24.16         24.68         0.86 o                         
  -3   2  22         36.36         35.63         1.16 o                         
  -2   2  22        284.81        289.39         5.44 o                         
  -1   2  22         47.62         49.03         1.57 o                         
   0   2  22         98.67         97.57         3.42 o                         
   1   2  22          3.16          5.27         0.82 o                         
   2   2  22         53.89         51.53         1.72 o                         
   3   2  22          2.52          3.73         0.61 o                         
   4   2  22         69.71         73.52         1.90 o                         
   5   2  22          6.71          5.13         0.53 o                         
   6   2  22          5.70          5.15         0.58 o                         
  -3   3  22          5.97          5.27         0.74 o                         
  -2   3  22          2.06          2.34         0.64 o                         
  -1   3  22          2.21          1.77         0.63 o                         
   0   3  22         14.52         16.50         1.33 o                         
   1   3  22         24.44         28.95         1.71 o                         
   2   3  22          4.00          2.48         0.66 o                         
  -7   1  23         44.11         43.16         2.08 o                         
  -6   1  23         18.64         20.71         1.08 o                         
  -5   1  23         14.23         12.45         0.76 o                         
  -4   1  23         53.20         53.98         1.40 o                         
  -3   1  23          4.50          4.35         0.51 o                         
  -2   1  23         84.67         85.39         2.27 o                         
  -1   1  23        105.05        103.31         2.55 o                         
   0   1  23         62.35         69.41         2.05 o                         
   1   1  23          1.12          0.44         0.56 o                         
   2   1  23        147.84        153.28         3.22 o                         
   3   1  23        126.42        128.66         2.82 o                         
   4   1  23        166.01        170.00         5.24 o                         
   5   1  23         95.41         93.27         2.63 o                         
   6   1  23          0.64          1.30         0.46 o                         
  -5   2  23         46.30         43.86         2.00 o                         
  -4   2  23         23.55         19.44         1.18 o                         
  -3   2  23        118.91        114.98         2.30 o                         
  -2   2  23          5.63          5.63         0.71 o                         
  -1   2  23          0.89          0.29         0.55 o                         
   0   2  23          8.93          8.57         0.82 o                         
   1   2  23          0.14         -0.15         0.49 o                         
   2   2  23        171.04        177.29         3.12 o                         
   3   2  23         70.15         69.71         2.47 o                         
   4   2  23         80.43         74.89         1.94 o                         
  -5   0  24          8.16          8.75         0.97 o                         
  -4   0  24        134.22        133.75         4.46 o                         
  -3   0  24        110.70        102.46         3.95 o                         
  -2   0  24        148.69        134.42        10.36 o                         
  -1   0  24         34.68         33.80         1.45 o                         
   0   0  24        269.42        265.28         8.89 o                         
   1   0  24          0.91          0.65         0.56 o                         
   2   0  24        144.99        143.78         3.39 o                         
   3   0  24        344.07        326.99        20.12 o                         
   4   0  24          2.22          2.89         0.49 o                         
  -5   1  24         10.11          9.25         0.95 o                         
  -4   1  24         18.50         16.76         1.48 o                         
  -3   1  24        148.37        145.64         5.16 o                         
  -2   1  24         37.77         36.64         1.52 o                         
  -1   1  24          0.19          0.02         0.53 o                         
   0   1  24         83.34         85.15         2.49 o                         
   1   1  24          1.95          1.84         1.07 o                         
   2   1  24          2.13          2.21         0.57 o                         
   3   1  24          0.07          0.76         0.44 o                         
   4   1  24         42.31         38.32         1.34 o                         
                                                                                
