# Supplementary material for: Supramolecular architectures in multicomponent crystals of imidazole-based drugs and tri­thio­cyanuric acid
Source: Acta Crystallogr B Struct Sci Cryst Eng Mater. 2024 Jul 1;80(Pt 4):294–304. doi: 10.1107/S2052520624005055 (PMC11301895; doi:10.1107/S2052520624005055)
Supplement: Supplementary file 3 [file b-80-00294-KTZ-TTCA-0.16H2Osup3.hkl]

data_KTZ-TTCA-0.16H2O                                                           
_shelx_title ' exp_1225 autored gauss'                                          
_shelx_refln_list_code          4                                               
_shelx_F_calc_maximum      295.64                                               
_exptl_crystal_F_000      1478.40                                               
_reflns_d_resolution_high  0.7901                                               
                                                                                
loop_                                                                           
 _space_group_symop_operation_xyz                                               
 'x, y, z'                                                                      
 '-x, y+1/2, -z+1/2'                                                            
 '-x, -y, -z'                                                                   
 'x, -y-1/2, z-1/2'                                                             
                                                                                
_cell_length_a    13.0291                                                       
_cell_length_b    10.9297                                                       
_cell_length_c    23.8029                                                       
_cell_angle_alpha  90.000                                                       
_cell_angle_beta  102.897                                                       
_cell_angle_gamma  90.000                                                       
                                                                                
_shelx_F_squared_multiplier     1.000                                           
                                                                                
loop_                                                                           
 _refln_index_h                                                                 
 _refln_index_k                                                                 
 _refln_index_l                                                                 
 _refln_F_squared_calc                                                          
 _refln_F_squared_meas                                                          
 _refln_F_squared_sigma                                                         
 _refln_observed_status                                                         
   1   0   0       2409.13       2806.59        89.41 o                         
   2   0   0       2873.27       2773.69        89.17 o                         
   3   0   0       4832.30       4923.39       114.09 o                         
   4   0   0        373.75        431.03        21.97 o                         
   5   0   0        526.78        578.44        17.10 o                         
   6   0   0       1385.87       1246.16        21.45 o                         
   7   0   0       1499.76       1585.70        21.87 o                         
   8   0   0       1351.23       1407.87        16.14 o                         
   9   0   0       2552.30       2693.47        31.99 o                         
  10   0   0        107.98        105.59         3.05 o                         
  11   0   0          9.56         17.18         2.22 o                         
  12   0   0        353.84        367.10         9.98 o                         
  13   0   0          1.19          3.50         2.53 o                         
  14   0   0         33.09         26.24         3.04 o                         
  15   0   0         79.16         79.93         4.74 o                         
  16   0   0         15.92         13.69         1.98 o                         
   1   1   0       1735.40       1605.72        31.36 o                         
   2   1   0       1144.37       1112.49        18.47 o                         
   3   1   0        241.32        278.07        42.01 o                         
   4   1   0       3770.67       3402.72       173.30 o                         
   5   1   0        531.14        517.42        10.25 o                         
   6   1   0        163.42        201.86         3.42 o                         
   7   1   0       3890.46       3707.55        37.90 o                         
   8   1   0       1809.26       1821.80        18.36 o                         
   9   1   0        113.17         96.83         2.03 o                         
  10   1   0       1219.10       1218.65        12.19 o                         
  11   1   0        477.56        487.23         8.88 o                         
  12   1   0         96.68        100.01         3.00 o                         
  13   1   0         40.55         41.12         2.09 o                         
  14   1   0        213.03        223.38         5.61 o                         
  15   1   0         78.30         62.41         2.96 o                         
  16   1   0          5.29          4.00         1.77 o                         
   0   2   0      49775.83      47922.24      1068.39 o                         
   1   2   0      24710.89      25746.82       361.52 o                         
   2   2   0        864.13        894.44        13.95 o                         
   3   2   0        137.07        173.98         5.75 o                         
   4   2   0         84.09         58.49         3.51 o                         
   5   2   0        217.99        176.08         5.15 o                         
   6   2   0       5270.67       5181.80        58.69 o                         
   7   2   0       2006.69       1884.48        19.09 o                         
   8   2   0        517.90        506.19         5.65 o                         
   9   2   0        243.95        244.83         3.40 o                         
  10   2   0          7.96         12.38         1.69 o                         
  11   2   0         15.79         11.51         1.97 o                         
  12   2   0        263.41        259.30         5.47 o                         
  13   2   0        123.78        133.81         4.46 o                         
  14   2   0         26.41         30.71         2.95 o                         
  15   2   0          0.04          4.29         1.55 o                         
   1   3   0       9012.10       8427.34       132.91 o                         
   2   3   0      22560.96      22543.57       318.13 o                         
   3   3   0       1512.00       1612.97        24.22 o                         
   4   3   0       1594.77       1584.48        24.42 o                         
   5   3   0       5708.03       5632.96        64.96 o                         
   6   3   0        577.98        611.31        12.53 o                         
   7   3   0        403.65        354.10        13.63 o                         
   8   3   0          2.27          7.39         1.49 o                         
   9   3   0        168.24        193.63         3.75 o                         
  10   3   0         25.49         18.93         3.17 o                         
  11   3   0        522.52        541.10         9.05 o                         
  12   3   0         34.78         33.46         2.58 o                         
  13   3   0         52.57         61.21         3.02 o                         
  14   3   0         44.88         41.15         2.73 o                         
  15   3   0         63.30         56.39         3.88 o                         
   0   4   0       3746.63       3876.99       128.07 o                         
   1   4   0          3.31         94.41         3.59 o                         
   2   4   0       1720.46       1834.76        31.47 o                         
   3   4   0       4368.65       4343.12        66.08 o                         
   4   4   0         71.95         37.30         2.32 o                         
   5   4   0        876.37        872.77        12.04 o                         
   6   4   0       1764.09       1501.36        19.65 o                         
   7   4   0        150.47        140.61         2.65 o                         
   8   4   0        599.37        561.83         7.53 o                         
   9   4   0        560.87        532.03         7.95 o                         
  10   4   0        677.22        686.38         9.99 o                         
  11   4   0        139.14        138.25         5.25 o                         
  12   4   0          1.45          1.15         2.26 o                         
  13   4   0         58.45         50.35         2.16 o                         
  14   4   0         70.89         64.46         2.29 o                         
  15   4   0          8.73         10.44         1.52 o                         
   1   5   0       6608.01       6680.07       106.86 o                         
   2   5   0        917.17        936.78        22.53 o                         
   3   5   0       2943.30       2881.69        90.64 o                         
   4   5   0         61.30        147.42         6.89 o                         
   5   5   0        851.98        776.39        12.41 o                         
   6   5   0        444.46        420.31         7.12 o                         
   7   5   0        140.11        167.21         3.15 o                         
   8   5   0         51.04         56.16         2.31 o                         
   9   5   0          0.34          6.41         1.93 o                         
  10   5   0        105.43        125.64         4.78 o                         
  11   5   0        105.48        118.21         3.80 o                         
  12   5   0          2.83         -1.60         2.49 o                         
  13   5   0        322.07        336.46         6.04 o                         
  14   5   0         17.37         16.18         1.70 o                         
   0   6   0        103.48         85.42         3.56 o                         
   1   6   0       1142.12       1120.26        22.25 o                         
   2   6   0         25.04         49.84         2.14 o                         
   3   6   0         41.87         93.02         3.32 o                         
   4   6   0       6121.86       5882.58       103.04 o                         
   5   6   0          3.08         16.44         1.36 o                         
   6   6   0        682.36        707.69        10.87 o                         
   7   6   0        303.33        295.72         4.87 o                         
   8   6   0         46.26         38.78         2.36 o                         
   9   6   0        289.32        304.83         5.49 o                         
  10   6   0          3.67         10.00         2.20 o                         
  11   6   0         67.34         72.63         3.38 o                         
  12   6   0         30.77         30.31         2.19 o                         
  13   6   0         32.12         25.57         2.44 o                         
   1   7   0         71.03         48.09         3.44 o                         
   2   7   0        393.09        397.94        15.00 o                         
   3   7   0         44.49         78.49         2.92 o                         
   4   7   0       1256.87       1163.84        23.99 o                         
   5   7   0       1801.76       1702.83        23.23 o                         
   6   7   0         27.75         35.95         1.88 o                         
   7   7   0        204.83        243.53         5.68 o                         
   8   7   0        214.82        207.92         4.63 o                         
   9   7   0         73.68         97.20         4.83 o                         
  10   7   0         62.80         75.40         2.94 o                         
  11   7   0          4.20          3.57         2.61 o                         
  12   7   0         14.74         18.86         4.85 o                         
  13   7   0         13.90         14.14         1.86 o                         
   0   8   0        184.58        266.00         7.92 o                         
   1   8   0        160.32        211.22         5.76 o                         
   2   8   0        169.82        146.83         3.73 o                         
   3   8   0        325.85        325.38         9.00 o                         
   4   8   0         67.27         52.41         2.50 o                         
   5   8   0       1664.83       1508.67        25.89 o                         
   6   8   0         60.87         81.24         7.86 o                         
   7   8   0          2.96         17.68         2.05 o                         
   8   8   0        460.82        455.38        11.90 o                         
   9   8   0         23.90         27.58         2.32 o                         
  10   8   0         73.62         86.00         2.82 o                         
  11   8   0          5.67          9.22         1.90 o                         
  12   8   0         22.80         25.21         4.37 o                         
   1   9   0         10.97         31.34         2.29 o                         
   2   9   0        594.19        530.20         9.92 o                         
   3   9   0        194.52        204.18        11.65 o                         
   4   9   0         28.94         85.79         4.00 o                         
   5   9   0        363.44        365.70         6.60 o                         
   6   9   0        171.45        142.23         5.40 o                         
   7   9   0        307.98        257.39        12.82 o                         
   8   9   0         14.63         29.39         2.43 o                         
   9   9   0         10.02         13.23         2.07 o                         
  10   9   0         77.85        103.12         3.06 o                         
  11   9   0        132.29        139.27         3.58 o                         
   0  10   0        364.31        371.32        14.12 o                         
   1  10   0          1.79         10.82         2.52 o                         
   2  10   0        302.40        273.79         8.24 o                         
   3  10   0        376.13        353.62         7.42 o                         
   4  10   0        192.82        182.31         6.28 o                         
   5  10   0        164.51        129.12         3.82 o                         
   6  10   0          0.83          6.94         1.94 o                         
   7  10   0        218.61        247.61         6.08 o                         
   8  10   0          0.18          0.93         1.92 o                         
   9  10   0         96.95        108.94         3.93 o                         
  10  10   0          1.13          6.31         2.58 o                         
   1  11   0         63.63         70.09         6.39 o                         
   2  11   0         31.03         44.46         8.00 o                         
   3  11   0         18.81         16.76         2.75 o                         
   4  11   0         91.22         87.56         4.69 o                         
   5  11   0          1.45          5.01         1.92 o                         
   6  11   0         17.72         18.69         2.36 o                         
   7  11   0         36.01         34.02         2.56 o                         
   8  11   0         13.08          7.05         2.06 o                         
   0  12   0          0.32          1.78         4.33 o                         
   1  12   0          0.13          0.96         4.24 o                         
   2  12   0          2.06          8.57         4.17 o                         
   3  12   0          0.53          3.21         2.96 o                         
   4  12   0          2.60          4.56         1.96 o                         
   5  12   0         40.76         51.80         7.48 o                         
   6  12   0          1.31          3.31         3.06 o                         
   7  12   0         17.20         17.50         2.42 o                         
   1  13   0          6.51         11.39         2.25 o                         
   2  13   0         25.88         22.80         3.02 o                         
   3  13   0          1.90         11.13         3.39 o                         
   4  13   0         33.24         28.67         3.39 o                         
   5  13   0         30.20         27.15         2.45 o                         
 -16   1   1          2.41          3.33         1.31 o                         
 -15   1   1         50.13         46.16         2.26 o                         
 -14   1   1         59.63         55.42         3.28 o                         
 -13   1   1          7.62          3.37         1.72 o                         
 -12   1   1        950.40        920.50        11.41 o                         
 -11   1   1       1308.78       1313.47        14.10 o                         
 -10   1   1         35.24         25.84         1.40 o                         
  -9   1   1        335.07        309.32         3.99 o                         
  -8   1   1        762.42        715.46         7.73 o                         
  -7   1   1        562.30        590.09         7.50 o                         
  -6   1   1        343.90        340.57        12.96 o                         
  -5   1   1       1200.28       1143.46        19.99 o                         
  -4   1   1        315.82        256.35         8.21 o                         
  -3   1   1         47.95         83.69         3.57 o                         
  -2   1   1       7660.31       7690.92       162.92 o                         
  -1   1   1         59.87        119.34         3.50 o                         
   0   1   1         16.78         22.81         0.88 o                         
   1   1   1       3887.07       3855.80        73.81 o                         
   2   1   1       9181.33       9144.78       177.10 o                         
   3   1   1       3549.28       3524.45        65.53 o                         
   4   1   1       8134.26       9156.83       195.52 o                         
   5   1   1        318.54        353.75         9.16 o                         
   6   1   1         17.00         12.02         1.28 o                         
   7   1   1       2000.50       1881.05        19.71 o                         
   8   1   1        561.89        505.00         5.62 o                         
   9   1   1        357.58        390.99         4.57 o                         
  10   1   1        206.48        198.92         3.27 o                         
  11   1   1         30.71         32.49         1.79 o                         
  12   1   1          5.35         11.61         1.99 o                         
  13   1   1         11.08         14.53         1.91 o                         
  14   1   1         25.71         30.76         2.47 o                         
  15   1   1         56.98         68.86         3.01 o                         
 -16   2   1         12.68          7.98         1.74 o                         
 -15   2   1          1.15          0.68         1.53 o                         
 -14   2   1          0.35          1.17         2.14 o                         
 -13   2   1         23.83         22.11         2.28 o                         
 -12   2   1         10.63         11.33         1.83 o                         
 -11   2   1        324.08        312.97         7.01 o                         
 -10   2   1          9.91         18.62         2.15 o                         
  -9   2   1        164.18        138.16         2.68 o                         
  -8   2   1        551.32        556.54         6.42 o                         
  -7   2   1       7578.50       7473.31        79.29 o                         
  -6   2   1       4872.11       4545.41        56.09 o                         
  -5   2   1        371.15        255.69         8.68 o                         
  -4   2   1        383.57        407.89         8.85 o                         
  -3   2   1      12454.18      12226.67       158.19 o                         
  -2   2   1       1151.74       1362.05        43.43 o                         
  -1   2   1      22998.35      22424.77       249.55 o                         
   0   2   1        172.54        538.52        25.32 o                         
   1   2   1      43489.35      41358.34       697.79 o                         
   2   2   1       9837.16       9530.64       150.43 o                         
   3   2   1         11.56         33.13         2.71 o                         
   4   2   1         10.67         29.39         2.61 o                         
   5   2   1         72.10         68.28         3.80 o                         
   6   2   1        278.74        303.55         5.31 o                         
   7   2   1       1995.95       1612.47        16.41 o                         
   8   2   1       1489.97       1470.72        12.58 o                         
   9   2   1        382.84        426.15         4.49 o                         
  10   2   1         19.99         28.87         1.93 o                         
  11   2   1         24.55         25.08         1.96 o                         
  12   2   1          5.62          5.35         1.81 o                         
  13   2   1         24.08         26.84         2.34 o                         
  14   2   1         57.73         59.78         4.58 o                         
  15   2   1         21.43         19.84         1.98 o                         
 -15   3   1          1.16          7.26         2.99 o                         
 -14   3   1          2.99          5.13         2.12 o                         
 -13   3   1         22.27         20.02         2.06 o                         
 -12   3   1         13.80         15.88         2.31 o                         
 -11   3   1        107.94        123.58         4.77 o                         
 -10   3   1         74.68         81.71         2.89 o                         
  -9   3   1       1543.38       1520.86        16.21 o                         
  -8   3   1        443.59        403.39         6.36 o                         
  -7   3   1       1700.24       1625.71        21.48 o                         
  -6   3   1       2699.60       2522.92        30.85 o                         
  -5   3   1       4222.49       4597.72        95.76 o                         
  -4   3   1        616.87        618.00        11.42 o                         
  -3   3   1       6132.96       6403.90        83.61 o                         
  -2   3   1      11888.31      12366.98       168.55 o                         
  -1   3   1         27.22        198.04        11.25 o                         
   0   3   1      10146.39       9709.95       153.70 o                         
   1   3   1       1569.08       1575.32        25.60 o                         
   2   3   1      19522.21      20242.26       347.01 o                         
   3   3   1       1723.49       1715.26        23.55 o                         
   4   3   1       2512.34       2354.59        44.85 o                         
   5   3   1         71.72        112.19         3.10 o                         
   6   3   1        354.95        345.05         7.37 o                         
   7   3   1         71.82         50.67         1.80 o                         
   8   3   1          3.82          9.23         1.54 o                         
   9   3   1          2.16         14.59         1.89 o                         
  10   3   1         89.17        114.76         3.56 o                         
  11   3   1        169.31        157.10         7.51 o                         
  12   3   1          1.57          3.53         2.12 o                         
  13   3   1        127.91        123.93         3.19 o                         
  14   3   1         62.51         62.86         2.25 o                         
  15   3   1          1.38          2.22         1.76 o                         
 -15   4   1        117.36        100.49         3.30 o                         
 -14   4   1          0.14         -1.05         1.65 o                         
 -13   4   1         20.89         30.01         1.89 o                         
 -12   4   1        156.26        181.70         4.55 o                         
 -11   4   1       1337.18       1336.80        36.22 o                         
 -10   4   1         64.95         71.45         4.11 o                         
  -9   4   1          1.16         18.29         2.01 o                         
  -8   4   1        530.44        535.93         6.69 o                         
  -7   4   1        338.64        352.13         6.34 o                         
  -6   4   1       3795.33       3924.39        47.15 o                         
  -5   4   1       2184.12       2057.95        24.08 o                         
  -4   4   1        188.08        308.85        13.84 o                         
  -3   4   1        327.31        312.24        14.30 o                         
  -2   4   1       1030.14        985.67        15.27 o                         
  -1   4   1         11.50         19.42         1.99 o                         
   0   4   1       1282.75       1542.68        26.06 o                         
   1   4   1       6437.37       6218.11       116.96 o                         
   2   4   1         13.04         23.98         2.27 o                         
   3   4   1       3707.23       3658.15        68.97 o                         
   4   4   1        145.27        133.83         4.63 o                         
   5   4   1       4603.69       4558.25        74.64 o                         
   6   4   1         34.72         37.77         3.50 o                         
   7   4   1        402.19        398.01         6.18 o                         
   8   4   1       1635.31       1584.64        20.28 o                         
   9   4   1         86.16         95.03         2.87 o                         
  10   4   1        353.39        339.44         5.97 o                         
  11   4   1        293.08        333.64         7.84 o                         
  12   4   1         18.96         16.38         2.35 o                         
  13   4   1          3.03          3.37         1.94 o                         
  14   4   1          8.17          9.24         1.51 o                         
  15   4   1         55.31         41.46         2.66 o                         
 -14   5   1         43.82         44.67         2.14 o                         
 -13   5   1         32.49         25.88         1.85 o                         
 -12   5   1         23.17         22.00         2.69 o                         
 -11   5   1        295.02        316.07        11.88 o                         
 -10   5   1        247.45        226.81         4.67 o                         
  -9   5   1        183.05        185.12         5.73 o                         
  -8   5   1        149.27        123.31         4.26 o                         
  -7   5   1        371.98        429.69         9.31 o                         
  -6   5   1        295.63        273.74         4.21 o                         
  -5   5   1       1030.27       1004.78        16.39 o                         
  -4   5   1       3474.72       3576.06        51.57 o                         
  -3   5   1         33.89         88.83         8.57 o                         
  -2   5   1         41.44         95.78         9.16 o                         
  -1   5   1         11.85         54.49         2.67 o                         
   0   5   1        212.60        234.14         6.49 o                         
   1   5   1          0.96        119.12         4.81 o                         
   2   5   1        760.05        824.35        16.69 o                         
   3   5   1      10125.00       9848.53       128.39 o                         
   4   5   1         14.45         35.73         2.47 o                         
   5   5   1         75.48        109.50         3.18 o                         
   6   5   1          2.11         14.03         1.51 o                         
   7   5   1        265.28        247.19         3.75 o                         
   8   5   1          9.20         15.42         1.79 o                         
   9   5   1         10.53          6.72         1.92 o                         
  10   5   1        271.37        293.27         9.60 o                         
  11   5   1        233.42        225.60         5.27 o                         
  12   5   1         13.05         14.26         2.47 o                         
  13   5   1          2.45          7.61         1.82 o                         
  14   5   1          0.42          1.08         1.40 o                         
 -13   6   1         21.94         35.86         2.66 o                         
 -12   6   1          1.11         -1.02         2.19 o                         
 -11   6   1        114.33        100.66         2.95 o                         
 -10   6   1         19.47         22.55         2.63 o                         
  -9   6   1       1310.82       1278.54        24.62 o                         
  -8   6   1         56.62         53.96         3.44 o                         
  -7   6   1        242.43        224.82         3.84 o                         
  -6   6   1        562.42        570.04         7.32 o                         
  -5   6   1        108.78        101.14         2.70 o                         
  -4   6   1         55.69        114.59         5.41 o                         
  -3   6   1       2644.35       2624.66        79.79 o                         
  -2   6   1        733.41        826.04        20.41 o                         
  -1   6   1        289.17        372.46        11.81 o                         
   0   6   1         17.63         60.34         2.26 o                         
   1   6   1        290.89        323.94        17.72 o                         
   2   6   1        613.24        561.81        13.52 o                         
   3   6   1       5246.14       4783.03        67.79 o                         
   4   6   1        962.53        978.28        13.16 o                         
   5   6   1        312.09        279.32         4.42 o                         
   6   6   1        101.99         87.68         2.36 o                         
   7   6   1         24.02         44.77         2.52 o                         
   8   6   1        171.03        160.22         3.20 o                         
   9   6   1         43.10         60.49         2.34 o                         
  10   6   1          0.09          3.45         2.08 o                         
  11   6   1        311.39        262.59        10.46 o                         
  12   6   1         77.04         59.76         2.47 o                         
  13   6   1          6.10         15.37         1.74 o                         
 -13   7   1          3.41          6.66         1.46 o                         
 -12   7   1          7.61          6.41         2.00 o                         
 -11   7   1         29.63         32.56         3.16 o                         
 -10   7   1         98.43        107.84         3.42 o                         
  -9   7   1         17.80         20.99         2.27 o                         
  -8   7   1          1.55         10.25         2.24 o                         
  -7   7   1         26.89         29.04         1.98 o                         
  -6   7   1        165.18        131.29         3.29 o                         
  -5   7   1        373.79        360.73        10.94 o                         
  -4   7   1        644.81        572.01        13.56 o                         
  -3   7   1        508.57        463.25        11.36 o                         
  -2   7   1       1556.28       1561.59        21.60 o                         
  -1   7   1         79.39         96.88         6.20 o                         
   0   7   1         84.41         84.77         2.38 o                         
   1   7   1        136.39        211.83         4.31 o                         
   2   7   1        190.96        223.56         6.08 o                         
   3   7   1        113.19        100.10         2.40 o                         
   4   7   1          5.38         21.96         2.07 o                         
   5   7   1        181.55        201.92         3.91 o                         
   6   7   1         37.92         45.08         2.48 o                         
   7   7   1        390.42        380.13        13.09 o                         
   8   7   1         57.50         55.50         2.96 o                         
   9   7   1         52.04         42.67         2.42 o                         
  10   7   1        263.17        259.97         8.72 o                         
  11   7   1         86.03         88.56         5.55 o                         
  12   7   1         47.01         48.82         2.96 o                         
 -12   8   1         38.54         47.31         2.67 o                         
 -11   8   1         36.63         37.45         2.60 o                         
 -10   8   1         10.81         14.27         1.94 o                         
  -9   8   1         19.20         17.62         2.55 o                         
  -8   8   1          4.44         23.35         2.34 o                         
  -7   8   1         73.26         67.36         2.61 o                         
  -6   8   1        356.17        361.85         7.77 o                         
  -5   8   1         53.94         86.04         4.18 o                         
  -4   8   1        118.94        119.41         3.65 o                         
  -3   8   1       1585.96       1423.10        24.97 o                         
  -2   8   1          8.26         21.56         1.64 o                         
  -1   8   1        567.59        536.95         9.92 o                         
   0   8   1        362.04        386.18        21.81 o                         
   1   8   1         60.63         86.78         2.50 o                         
   2   8   1          1.29          3.99         1.51 o                         
   3   8   1        160.29        136.65         3.94 o                         
   4   8   1         12.21         11.20         2.04 o                         
   5   8   1       2449.98       2357.48        44.71 o                         
   6   8   1       1205.71       1210.99        28.93 o                         
   7   8   1          3.34          7.78         2.15 o                         
   8   8   1        222.74        222.02         9.47 o                         
   9   8   1        102.11        108.75         5.20 o                         
  10   8   1          0.72          4.44         2.03 o                         
  11   8   1         95.69        106.65         3.29 o                         
  12   8   1         82.69         78.73         2.50 o                         
 -11   9   1          0.63          5.09         1.62 o                         
 -10   9   1         77.36         92.16         3.18 o                         
  -9   9   1          0.21          2.70         2.24 o                         
  -8   9   1        174.81        164.69         4.71 o                         
  -7   9   1         20.39         20.84         3.57 o                         
  -6   9   1        157.89        131.54         5.81 o                         
  -5   9   1         36.42         45.50         2.67 o                         
  -4   9   1        772.96        748.77        13.27 o                         
  -3   9   1         95.92         91.60         2.49 o                         
  -2   9   1        113.47        133.63         4.15 o                         
  -1   9   1        114.30        127.09         3.44 o                         
   0   9   1          3.19         25.29         2.34 o                         
   1   9   1        416.31        385.66        11.71 o                         
   2   9   1        243.53        280.22         6.02 o                         
   3   9   1         79.43         67.37         3.48 o                         
   4   9   1        699.49        633.03        18.58 o                         
   5   9   1        303.64        340.21         8.03 o                         
   6   9   1         33.23         39.39         2.70 o                         
   7   9   1         93.46        122.21         4.13 o                         
   8   9   1          1.76         14.74         2.47 o                         
   9   9   1         57.02         73.34         2.89 o                         
  10   9   1         35.61         46.97         2.43 o                         
  11   9   1          1.97          5.36         2.49 o                         
 -10  10   1         14.03         22.16         2.94 o                         
  -9  10   1         19.93         17.52         1.85 o                         
  -8  10   1         23.92         23.87         2.03 o                         
  -7  10   1         90.78         98.98         3.26 o                         
  -6  10   1          5.81          6.05         2.57 o                         
  -5  10   1        245.52        249.03         7.13 o                         
  -4  10   1        134.34        118.25         3.93 o                         
  -3  10   1        126.99        106.06         5.10 o                         
  -2  10   1        105.26        139.18         3.97 o                         
  -1  10   1        138.26        119.61         5.47 o                         
   0  10   1         12.36          9.37         2.22 o                         
   1  10   1         59.08         47.37         2.62 o                         
   2  10   1         51.16         83.40        10.57 o                         
   3  10   1          5.43         28.14         2.48 o                         
   4  10   1          3.88         10.85         2.30 o                         
   5  10   1         18.24         22.78         2.17 o                         
   6  10   1          8.74         38.98         2.34 o                         
   7  10   1         10.61         30.99         3.08 o                         
   8  10   1         10.71         18.69         2.75 o                         
   9  10   1         99.53         93.58         3.68 o                         
  10  10   1         13.58         16.23         2.35 o                         
  -8  11   1          0.76          6.89         1.63 o                         
  -7  11   1         20.79         36.41         3.22 o                         
  -6  11   1         45.55         55.47         4.00 o                         
  -5  11   1         94.03         91.25         4.96 o                         
  -4  11   1          0.87         17.99         2.61 o                         
  -3  11   1          3.75          3.42         2.91 o                         
  -2  11   1        135.05        120.11         5.06 o                         
  -1  11   1         41.26         45.78         5.96 o                         
   0  11   1          0.52          4.23         2.54 o                         
   1  11   1         64.23         80.87         3.78 o                         
   2  11   1         74.91         79.17         4.34 o                         
   3  11   1          4.23          9.41         2.74 o                         
   4  11   1        568.82        611.43        16.34 o                         
   5  11   1          5.70         11.11         2.57 o                         
   6  11   1          8.14         11.61         2.25 o                         
   7  11   1         73.37         75.47         2.87 o                         
   8  11   1          0.97          4.04         2.01 o                         
  -7  12   1         19.18         11.48         2.33 o                         
  -6  12   1          1.49          0.80         2.99 o                         
  -5  12   1        138.10        113.99         6.68 o                         
  -4  12   1          5.76          0.89         4.45 o                         
  -3  12   1         79.75         85.88         4.74 o                         
  -2  12   1          0.24          7.30         3.05 o                         
  -1  12   1         97.41         92.12         6.26 o                         
   0  12   1          2.95          1.66         3.11 o                         
   1  12   1          5.18          6.44         3.06 o                         
   2  12   1        100.19         73.42         5.54 o                         
   3  12   1          5.54         13.82         2.20 o                         
   4  12   1          4.78          2.57         1.95 o                         
   5  12   1          0.22          5.84         3.63 o                         
   6  12   1         40.13         24.55         3.52 o                         
   7  12   1          2.92          3.69         2.15 o                         
  -5  13   1          4.98          9.33         2.05 o                         
  -4  13   1          4.03         12.72         3.05 o                         
  -3  13   1         20.25         16.32         3.51 o                         
  -2  13   1          2.50         12.90         2.67 o                         
  -1  13   1         12.22         11.91         2.85 o                         
   0  13   1          0.08          0.52         2.17 o                         
   1  13   1          0.07          8.07         2.20 o                         
   2  13   1         10.36         11.87         2.89 o                         
   3  13   1        108.76         82.34         4.10 o                         
   4  13   1          2.49          2.62         2.88 o                         
   5  13   1          1.65          8.45         2.03 o                         
 -16   0   2         58.44         52.20         2.18 o                         
 -15   0   2         23.24         21.28         3.48 o                         
 -14   0   2          4.97          8.11         2.78 o                         
 -13   0   2          8.49         14.73         3.29 o                         
 -12   0   2          2.92         -1.94         2.33 o                         
 -11   0   2        557.35        539.68         8.38 o                         
 -10   0   2       1864.95       1885.14        23.20 o                         
  -9   0   2        426.01        446.60         6.87 o                         
  -8   0   2         27.11         43.41         2.01 o                         
  -7   0   2      13609.13      13239.14       171.15 o                         
  -6   0   2      14240.16      14043.46       219.73 o                         
  -5   0   2       8361.51       8184.78       151.14 o                         
  -4   0   2      25864.98      27040.28       493.03 o                         
  -3   0   2       1960.72       1873.88        43.39 o                         
  -2   0   2         99.67         97.93         3.24 o                         
  -1   0   2       4817.35       4858.08       142.23 o                         
   0   0   2       1797.68       1622.06        30.01 o                         
   1   0   2       8449.25       8135.93       181.32 o                         
   2   0   2        143.39        196.44         4.86 o                         
   3   0   2       1601.03       1781.52        59.45 o                         
   4   0   2       4122.04       4039.68        92.87 o                         
   5   0   2       5546.69       5489.77       125.59 o                         
   6   0   2       1228.27       1010.69        15.86 o                         
   7   0   2         96.17        118.14         3.20 o                         
   8   0   2       4451.33       4503.02        59.71 o                         
   9   0   2       3427.12       3406.52        45.88 o                         
  10   0   2        118.90        121.42         4.41 o                         
  11   0   2         61.73         92.11         5.98 o                         
  12   0   2        169.71        167.95         4.45 o                         
  13   0   2        284.26        311.11        15.64 o                         
  14   0   2         72.41         81.87         5.47 o                         
  15   0   2          0.19          0.07         2.61 o                         
 -16   1   2          1.14          1.54         1.10 o                         
 -15   1   2         10.65          4.30         1.76 o                         
 -14   1   2         72.81         74.66         3.46 o                         
 -13   1   2          0.76          2.99         1.85 o                         
 -12   1   2        396.00        400.18         6.77 o                         
 -11   1   2        208.88        230.33         3.90 o                         
 -10   1   2         96.79        110.96         3.17 o                         
  -9   1   2        126.30        112.04         2.18 o                         
  -8   1   2        247.64        258.06         3.33 o                         
  -7   1   2       3519.64       3338.17        41.72 o                         
  -6   1   2       8439.05       8144.05       106.09 o                         
  -5   1   2       5959.31       5527.37        88.73 o                         
  -4   1   2         45.91         77.22         3.68 o                         
  -3   1   2      12555.33      12422.34       227.12 o                         
  -2   1   2       9729.00       9315.20       147.28 o                         
  -1   1   2        296.83        367.20         5.67 o                         
   0   1   2        450.48        505.53         8.65 o                         
   1   1   2       6448.78       6723.96       150.72 o                         
   2   1   2       1515.18       1641.91        39.91 o                         
   3   1   2      15208.65      14788.62       270.20 o                         
   4   1   2        253.57        252.17         9.06 o                         
   5   1   2          0.12          8.78         4.01 o                         
   6   1   2        215.88        192.40         2.88 o                         
   7   1   2         15.79         13.56         1.26 o                         
   8   1   2         28.34         35.59         1.29 o                         
   9   1   2        823.59        827.61         9.01 o                         
  10   1   2          6.19          9.42         1.59 o                         
  11   1   2       1779.08       1851.87        21.65 o                         
  12   1   2         17.48         23.07         2.17 o                         
  13   1   2          0.11          1.79         2.01 o                         
  14   1   2         72.58         76.32         3.07 o                         
  15   1   2         31.95         30.93         2.25 o                         
 -16   2   2         32.63         23.88         2.19 o                         
 -15   2   2          0.74          3.00         1.39 o                         
 -14   2   2        170.60        184.78         4.90 o                         
 -13   2   2          4.84         10.79         1.91 o                         
 -12   2   2        911.08        974.33        15.24 o                         
 -11   2   2         13.50         15.58         1.70 o                         
 -10   2   2        387.65        431.95         6.00 o                         
  -9   2   2        241.30        246.64         4.98 o                         
  -8   2   2       5406.39       5251.25        56.77 o                         
  -7   2   2        197.23        178.66         3.45 o                         
  -6   2   2        916.73        967.78        13.29 o                         
  -5   2   2       1311.36       1199.90        30.07 o                         
  -4   2   2      11010.46      11011.22       172.35 o                         
  -3   2   2       1361.97       1640.62        24.38 o                         
  -2   2   2       9432.88       9385.14       112.23 o                         
  -1   2   2       7297.50       6907.36        73.14 o                         
   0   2   2       6757.06       6282.88        88.12 o                         
   1   2   2      29168.92      31108.47      1498.21 o                         
   2   2   2       8941.88       8708.68       193.90 o                         
   3   2   2          8.87         63.37         4.16 o                         
   4   2   2        405.95        399.56         8.69 o                         
   5   2   2         89.17         91.65         3.40 o                         
   6   2   2        172.29        230.65         3.82 o                         
   7   2   2       1269.81       1274.53        13.25 o                         
   8   2   2         59.89         76.51         1.97 o                         
   9   2   2       3130.58       3178.47        27.76 o                         
  10   2   2         76.63        105.36         2.27 o                         
  11   2   2        535.99        546.06        12.92 o                         
  12   2   2        264.06        262.62         5.49 o                         
  13   2   2          8.62          6.89         1.76 o                         
  14   2   2        277.71        286.91        11.09 o                         
  15   2   2          0.70          3.19         2.11 o                         
 -15   3   2         61.77         65.95         4.45 o                         
 -14   3   2          2.36          7.99         2.09 o                         
 -13   3   2          7.02          8.15         2.15 o                         
 -12   3   2         32.47         35.42         2.50 o                         
 -11   3   2        380.07        363.46         9.78 o                         
 -10   3   2        796.97        831.76         9.80 o                         
  -9   3   2          0.36         14.03         1.66 o                         
  -8   3   2        956.11        931.10        11.90 o                         
  -7   3   2        764.00        795.22        11.44 o                         
  -6   3   2       1421.01       1463.01        17.93 o                         
  -5   3   2       4096.96       3894.35       108.34 o                         
  -4   3   2        685.37        712.68        11.81 o                         
  -3   3   2       6414.73       6323.73        90.06 o                         
  -2   3   2       9302.03       9519.00       105.83 o                         
  -1   3   2        841.35        871.64        15.71 o                         
   0   3   2        877.57        986.72        13.63 o                         
   1   3   2      27352.44      26163.76       312.83 o                         
   2   3   2       3113.34       3377.84        54.74 o                         
   3   3   2          0.63         18.77         2.02 o                         
   4   3   2         47.29         36.91         2.44 o                         
   5   3   2       1471.93       1383.43        18.04 o                         
   6   3   2         29.17         58.04         2.46 o                         
   7   3   2        771.93        704.92         8.29 o                         
   8   3   2          3.28          6.17         1.33 o                         
   9   3   2        176.62        188.54         3.78 o                         
  10   3   2       1048.76       1163.48        21.41 o                         
  11   3   2        907.79        941.25        27.63 o                         
  12   3   2         38.37         42.72         4.13 o                         
  13   3   2        147.69        145.81         3.43 o                         
  14   3   2        107.77        130.69         3.17 o                         
  15   3   2         10.49         10.12         1.67 o                         
 -15   4   2         42.67         38.32         2.81 o                         
 -14   4   2          0.13          1.39         1.84 o                         
 -13   4   2          0.62          0.51         2.29 o                         
 -12   4   2        158.16        149.72         4.15 o                         
 -11   4   2         25.44         36.33         2.86 o                         
 -10   4   2          0.29          5.83         1.94 o                         
  -9   4   2         57.30         60.37         2.69 o                         
  -8   4   2       1322.92       1359.40        15.20 o                         
  -7   4   2        106.70        107.56         2.35 o                         
  -6   4   2         42.03         44.68         2.08 o                         
  -5   4   2        197.90        217.25         4.72 o                         
  -4   4   2       3489.34       3379.46        45.05 o                         
  -3   4   2        466.16        490.19        15.70 o                         
  -2   4   2        841.56        897.65        21.28 o                         
  -1   4   2        284.67        383.42         7.60 o                         
   0   4   2      13819.40      13822.02       299.70 o                         
   1   4   2        262.67        313.07         9.47 o                         
   2   4   2       6495.42       6479.62        83.97 o                         
   3   4   2         42.48         76.83         4.02 o                         
   4   4   2       1937.40       2066.62        40.21 o                         
   5   4   2        316.51        288.89         7.20 o                         
   6   4   2        313.88        275.40         5.10 o                         
   7   4   2         23.91         23.92         1.55 o                         
   8   4   2         53.22         80.93         3.25 o                         
   9   4   2        460.66        513.56         8.19 o                         
  10   4   2        614.24        648.99        13.07 o                         
  11   4   2        134.66        157.01         4.42 o                         
  12   4   2         67.34         86.03         3.20 o                         
  13   4   2        135.58        148.83         3.73 o                         
  14   4   2          0.72          0.84         1.12 o                         
 -14   5   2         71.74         74.64         1.98 o                         
 -13   5   2         39.83         48.43         2.11 o                         
 -12   5   2        192.78        195.89         9.77 o                         
 -11   5   2        133.66        151.85         4.39 o                         
 -10   5   2       1122.79       1106.65        19.58 o                         
  -9   5   2       1538.65       1577.71        23.11 o                         
  -8   5   2        817.96        819.81        12.47 o                         
  -7   5   2       2040.40       2111.74        25.31 o                         
  -6   5   2        103.95        146.51         2.96 o                         
  -5   5   2        440.82        488.09         9.02 o                         
  -4   5   2         46.00         74.39         5.54 o                         
  -3   5   2       1500.99       1512.88        47.09 o                         
  -2   5   2        271.89        334.33        11.13 o                         
  -1   5   2        127.48        159.91         9.56 o                         
   0   5   2       5498.48       5359.92       130.27 o                         
   1   5   2        707.75        813.79        16.88 o                         
   2   5   2       1313.01       1492.06        30.37 o                         
   3   5   2       2706.11       2727.63        33.64 o                         
   4   5   2       1357.68       1243.48        17.52 o                         
   5   5   2        305.08        235.06         5.12 o                         
   6   5   2          3.01          5.82         1.14 o                         
   7   5   2        478.16        468.68         5.56 o                         
   8   5   2        324.73        358.20        10.14 o                         
   9   5   2         14.18         11.15         1.96 o                         
  10   5   2         16.70         33.88         2.28 o                         
  11   5   2         63.32         84.65         3.27 o                         
  12   5   2          7.59          9.15         2.39 o                         
  13   5   2         68.58         68.08         2.42 o                         
  14   5   2         71.52         44.67         3.12 o                         
 -13   6   2         37.89         43.33         3.37 o                         
 -12   6   2         12.36         16.17         2.36 o                         
 -11   6   2         30.94         38.85         2.27 o                         
 -10   6   2        378.70        337.49        10.39 o                         
  -9   6   2          9.13         26.11         2.70 o                         
  -8   6   2        171.89        170.84         4.35 o                         
  -7   6   2          0.83          8.51         1.65 o                         
  -6   6   2        355.66        336.18         4.47 o                         
  -5   6   2        316.63        314.37         6.05 o                         
  -4   6   2        136.04        102.01         3.19 o                         
  -3   6   2        280.54        246.61         6.04 o                         
  -2   6   2        843.09        852.01        17.08 o                         
  -1   6   2        223.62        225.10         6.48 o                         
   0   6   2       2752.39       2340.19        52.22 o                         
   1   6   2         51.01         68.14         2.64 o                         
   2   6   2       2071.74       2188.96        37.08 o                         
   3   6   2       2042.36       2172.96        42.56 o                         
   4   6   2       2705.87       2513.43        57.98 o                         
   5   6   2        325.34        284.45         5.01 o                         
   6   6   2        140.72        119.19         2.67 o                         
   7   6   2        533.78        529.17        12.96 o                         
   8   6   2         23.21         22.04         1.90 o                         
   9   6   2        165.28        157.45         3.32 o                         
  10   6   2         36.02         43.97         2.16 o                         
  11   6   2          3.57          7.60         2.34 o                         
  12   6   2        392.48        378.19         9.30 o                         
  13   6   2        119.66        125.33         4.10 o                         
 -13   7   2         54.54         57.61         2.78 o                         
 -12   7   2        107.48         87.12         5.47 o                         
 -11   7   2         11.35         18.88         3.07 o                         
 -10   7   2        590.62        618.63        15.71 o                         
  -9   7   2         21.64         24.62         2.18 o                         
  -8   7   2        506.95        553.31        15.76 o                         
  -7   7   2        250.83        230.20         4.81 o                         
  -6   7   2        137.68        157.73         4.63 o                         
  -5   7   2        102.47         87.98         2.12 o                         
  -4   7   2       1031.85       1073.20        14.46 o                         
  -3   7   2        516.80        561.51         7.82 o                         
  -2   7   2       6539.57       6126.41        72.66 o                         
  -1   7   2         25.33         76.01         2.14 o                         
   0   7   2         81.39         63.18         2.99 o                         
   1   7   2       3668.59       3625.92        52.13 o                         
   2   7   2       1165.39       1156.42        23.35 o                         
   3   7   2         15.05         34.07         2.05 o                         
   4   7   2        191.91        220.56         7.13 o                         
   5   7   2         16.77         47.17         2.57 o                         
   6   7   2         14.88         44.12         2.24 o                         
   7   7   2        747.47        708.00        14.30 o                         
   8   7   2          0.02          2.25         2.01 o                         
   9   7   2          2.80          7.50         1.84 o                         
  10   7   2         16.31         22.43         2.40 o                         
  11   7   2          0.11          6.27         2.66 o                         
  12   7   2         15.44         18.28         1.85 o                         
 -12   8   2         51.09         66.72         3.09 o                         
 -11   8   2        119.96        109.16         5.35 o                         
 -10   8   2          6.09         10.47         1.89 o                         
  -9   8   2         18.03         15.99         2.17 o                         
  -8   8   2         80.95         73.26         3.16 o                         
  -7   8   2          4.03         15.70         1.96 o                         
  -6   8   2        146.71        126.45         3.42 o                         
  -5   8   2        398.82        362.90         5.59 o                         
  -4   8   2        316.87        283.73         5.85 o                         
  -3   8   2         75.38        100.80         2.70 o                         
  -2   8   2         41.49         48.14         2.08 o                         
  -1   8   2          8.49         33.54         2.04 o                         
   0   8   2       1567.82       1608.17        35.34 o                         
   1   8   2          1.04         16.42         1.59 o                         
   2   8   2         50.11         58.78         2.94 o                         
   3   8   2        198.24        243.62         5.85 o                         
   4   8   2         40.94         25.81         2.75 o                         
   5   8   2       1253.00       1303.28        33.44 o                         
   6   8   2          0.03         19.52         2.33 o                         
   7   8   2         20.89         47.79         5.10 o                         
   8   8   2        147.29        173.68         5.17 o                         
   9   8   2          0.35         10.83         3.12 o                         
  10   8   2          0.91         -0.24         2.32 o                         
  11   8   2          6.78         12.86         1.62 o                         
  12   8   2          0.75          5.69         2.30 o                         
 -11   9   2          3.27          6.44         1.69 o                         
 -10   9   2         38.35         30.70         2.15 o                         
  -9   9   2        137.34        150.82         5.00 o                         
  -8   9   2          7.52         12.95         2.54 o                         
  -7   9   2         36.68         65.78         4.44 o                         
  -6   9   2        265.84        244.34         9.02 o                         
  -5   9   2          0.02         12.06         2.20 o                         
  -4   9   2        376.31        385.54         7.38 o                         
  -3   9   2        402.28        352.17         5.73 o                         
  -2   9   2        163.82        121.09         8.27 o                         
  -1   9   2         84.77         58.18         2.56 o                         
   0   9   2        422.76        490.48        10.37 o                         
   1   9   2         16.21         53.71         2.34 o                         
   2   9   2        684.16        679.69        20.98 o                         
   3   9   2         44.38         40.58         2.83 o                         
   4   9   2         10.33         31.19         2.76 o                         
   5   9   2        810.82        774.96        15.68 o                         
   6   9   2         55.92         52.58         2.68 o                         
   7   9   2        333.30        342.71         6.74 o                         
   8   9   2         10.47         17.16         2.31 o                         
   9   9   2        108.23        107.77         4.11 o                         
  10   9   2         58.35         57.08         2.35 o                         
 -10  10   2          0.00         -2.06         2.50 o                         
  -9  10   2         36.20         43.10         2.75 o                         
  -8  10   2          2.87          5.69         1.81 o                         
  -7  10   2         13.86         18.22         2.21 o                         
  -6  10   2         11.41         25.33         3.96 o                         
  -5  10   2         28.80         39.00         2.41 o                         
  -4  10   2        200.24        206.55         5.78 o                         
  -3  10   2          0.48          6.56         2.74 o                         
  -2  10   2         22.79         35.31         2.27 o                         
  -1  10   2        113.97        107.57         3.13 o                         
   0  10   2          2.30          9.51         2.20 o                         
   1  10   2        142.92        143.21         4.35 o                         
   2  10   2         10.20         16.89         2.29 o                         
   3  10   2        207.01        244.61         7.56 o                         
   4  10   2        106.29        125.61         4.94 o                         
   5  10   2         84.41         79.97         2.76 o                         
   6  10   2       1238.16       1268.53        31.33 o                         
   7  10   2         48.79         38.38         3.75 o                         
   8  10   2         26.87         38.52         2.59 o                         
   9  10   2          0.87          7.94         1.79 o                         
  -8  11   2         60.42         58.44         2.86 o                         
  -7  11   2         25.65         32.25         2.34 o                         
  -6  11   2        101.72         89.88         4.18 o                         
  -5  11   2         93.62         99.30         3.70 o                         
  -4  11   2         58.05         64.94         3.56 o                         
  -3  11   2          5.56          9.35         2.43 o                         
  -2  11   2         69.51         86.80         4.85 o                         
  -1  11   2        110.24        120.47         5.96 o                         
   0  11   2         12.45         21.78         3.35 o                         
   1  11   2         11.49         16.10         3.58 o                         
   2  11   2         66.01         63.35         9.23 o                         
   3  11   2         27.09         31.64         3.42 o                         
   4  11   2        129.90        172.60         5.58 o                         
   5  11   2         10.94         11.14         2.63 o                         
   6  11   2          3.10          7.02         3.75 o                         
   7  11   2        148.27        137.98         4.96 o                         
   8  11   2         39.35         21.52         3.07 o                         
  -7  12   2          3.16          4.96         2.05 o                         
  -6  12   2          0.04          2.47         2.91 o                         
  -5  12   2        213.93        200.77         9.04 o                         
  -4  12   2         12.78          4.91         4.48 o                         
  -3  12   2         15.66         23.05         2.95 o                         
  -2  12   2         49.24         58.89         3.81 o                         
  -1  12   2          0.03         -0.57         3.95 o                         
   0  12   2         59.40         66.71         5.67 o                         
   1  12   2         33.45         32.56         3.51 o                         
   2  12   2        139.15        125.90         8.07 o                         
   3  12   2         28.09         33.47         2.84 o                         
   4  12   2          0.09          1.40         2.56 o                         
   5  12   2         19.86         26.27         2.81 o                         
   6  12   2         30.05         16.65         3.25 o                         
   7  12   2          0.05          6.09         2.10 o                         
  -5  13   2          7.87          5.34         1.89 o                         
  -4  13   2         30.33         35.29         3.44 o                         
  -3  13   2          5.53          3.93         3.25 o                         
  -2  13   2         71.82         68.38         4.66 o                         
  -1  13   2         15.93         24.36         2.99 o                         
   0  13   2          3.18          3.19         2.12 o                         
   1  13   2         66.31         73.66         3.23 o                         
   2  13   2        106.81         87.70         3.43 o                         
   3  13   2         10.75         16.33         2.59 o                         
   4  13   2         43.35         32.79         3.36 o                         
   5  13   2         26.38         20.20         2.10 o                         
 -16   1   3          0.11          1.70         1.18 o                         
 -15   1   3         45.92         39.36         1.89 o                         
 -14   1   3         11.51         22.23         2.09 o                         
 -13   1   3          0.18          6.32         1.88 o                         
 -12   1   3         26.09         27.60         1.69 o                         
 -11   1   3        297.97        276.69         5.98 o                         
 -10   1   3        162.93        202.65         3.46 o                         
  -9   1   3        116.82        141.77         2.46 o                         
  -8   1   3         59.62         84.01         2.04 o                         
  -7   1   3         76.96         82.01         3.75 o                         
  -6   1   3        624.24        674.10        11.60 o                         
  -5   1   3       5420.30       5353.56        98.18 o                         
  -4   1   3      10380.33      10014.25       159.55 o                         
  -3   1   3        350.75        292.13        11.07 o                         
  -2   1   3       5568.47       5430.75        86.32 o                         
  -1   1   3       2060.51       1961.32        41.26 o                         
   0   1   3        514.26        555.67        10.66 o                         
   1   1   3       5558.65       5549.50       102.06 o                         
   2   1   3       3728.97       3762.08        85.67 o                         
   3   1   3       4645.56       4245.26        99.47 o                         
   4   1   3       3462.85       3389.03        64.01 o                         
   5   1   3        479.08        394.90        10.03 o                         
   6   1   3          8.81          4.06         1.12 o                         
   7   1   3        262.19        234.89         3.49 o                         
   8   1   3       1081.62       1065.54        10.19 o                         
   9   1   3         47.18         63.12         1.65 o                         
  10   1   3        819.12        835.83         9.61 o                         
  11   1   3         35.68         46.81         2.06 o                         
  12   1   3         65.72         56.82         2.63 o                         
  13   1   3          8.00         10.73         1.96 o                         
  14   1   3          9.03         16.17         2.61 o                         
  15   1   3         10.55         17.31         1.89 o                         
 -15   2   3         31.57         29.85         1.65 o                         
 -14   2   3         39.46         39.03         2.62 o                         
 -13   2   3         53.71         47.75         2.30 o                         
 -12   2   3         26.87         52.16         2.27 o                         
 -11   2   3         56.64         53.56         2.06 o                         
 -10   2   3         21.75         34.11         1.77 o                         
  -9   2   3        684.96        643.76         8.36 o                         
  -8   2   3        944.70       1013.05        14.45 o                         
  -7   2   3       1109.58       1258.52        16.75 o                         
  -6   2   3        984.93        833.36        16.89 o                         
  -5   2   3       1401.71       1533.64        30.26 o                         
  -4   2   3        224.67        251.71         7.95 o                         
  -3   2   3        355.89        373.23         6.11 o                         
  -2   2   3        277.26        432.93         9.96 o                         
  -1   2   3       2857.56       2879.02        34.85 o                         
   0   2   3      10722.35      11396.14       161.04 o                         
   1   2   3      10427.83      11767.80       347.90 o                         
   2   2   3       1100.11       1346.52       207.24 o                         
   3   2   3       9029.85       8320.00       153.36 o                         
   4   2   3        373.39        351.47        24.38 o                         
   5   2   3       2778.49       2499.99        46.12 o                         
   6   2   3        146.39        159.61         3.37 o                         
   7   2   3        129.32        132.40         2.67 o                         
   8   2   3          7.45         14.13         1.16 o                         
   9   2   3         56.06         71.09         2.35 o                         
  10   2   3         16.31         30.73         1.68 o                         
  11   2   3        212.44        213.31         4.58 o                         
  12   2   3        125.66        127.76         3.39 o                         
  13   2   3          4.02          5.78         1.74 o                         
  14   2   3          4.87         11.71         2.45 o                         
  15   2   3          3.00          2.96         1.98 o                         
 -15   3   3          0.43          7.16         1.74 o                         
 -14   3   3        112.87        109.75         3.97 o                         
 -13   3   3        174.81        168.28         4.07 o                         
 -12   3   3         86.48         77.77         3.71 o                         
 -11   3   3         48.79         50.71         2.14 o                         
 -10   3   3       1091.77       1104.87        13.86 o                         
  -9   3   3        460.14        429.79         8.20 o                         
  -8   3   3        690.64        698.43         8.57 o                         
  -7   3   3         81.09         93.92         3.07 o                         
  -6   3   3        404.77        339.25         6.07 o                         
  -5   3   3       4896.26       5201.48        67.63 o                         
  -4   3   3        491.98        527.23        10.32 o                         
  -3   3   3       1296.48       1389.71        19.15 o                         
  -2   3   3       1955.35       2073.53        28.65 o                         
  -1   3   3       1334.23       1275.09        19.96 o                         
   0   3   3       2671.85       2680.12        36.35 o                         
   1   3   3         58.70        106.60         5.80 o                         
   2   3   3      13060.96      13006.66       235.02 o                         
   3   3   3       1020.93        986.54        24.00 o                         
   4   3   3       1196.03       1005.49        17.25 o                         
   5   3   3        332.36        374.65        10.50 o                         
   6   3   3          6.52         15.39         1.34 o                         
   7   3   3          7.02         12.83         1.28 o                         
   8   3   3         12.46          9.77         1.51 o                         
   9   3   3        256.25        273.91         5.42 o                         
  10   3   3         10.23         20.56         2.07 o                         
  11   3   3        199.23        192.19        11.08 o                         
  12   3   3         83.39         89.50         2.97 o                         
  13   3   3         98.80         94.06         2.73 o                         
  14   3   3          2.74          9.69         1.53 o                         
  15   3   3          9.69         11.06         1.43 o                         
 -15   4   3         18.57         23.99         2.94 o                         
 -14   4   3          9.13          9.87         2.02 o                         
 -13   4   3          0.07          2.11         2.16 o                         
 -12   4   3        176.51        179.17         5.83 o                         
 -11   4   3        908.33        915.76        19.85 o                         
 -10   4   3         23.91         25.02         2.51 o                         
  -9   4   3        571.66        550.22        16.85 o                         
  -8   4   3       1392.25       1414.37        16.79 o                         
  -7   4   3        308.83        294.76         5.91 o                         
  -6   4   3        486.66        673.04        10.90 o                         
  -5   4   3       5132.27       5146.83        62.91 o                         
  -4   4   3       1240.29       1201.44        14.71 o                         
  -3   4   3       6789.07       6645.22        76.37 o                         
  -2   4   3      10284.19      10528.85       136.67 o                         
  -1   4   3       1004.62        984.30        26.17 o                         
   0   4   3        474.29        483.22        12.96 o                         
   1   4   3       3783.57       3453.94        40.03 o                         
   2   4   3       4119.40       4321.46        48.97 o                         
   3   4   3       1567.82       1462.74        25.27 o                         
   4   4   3          0.92         36.39         1.95 o                         
   5   4   3       1559.13       1500.91        25.94 o                         
   6   4   3         24.97         48.27         2.47 o                         
   7   4   3       1030.58       1009.65        11.20 o                         
   8   4   3       1908.54       1853.31        22.54 o                         
   9   4   3         74.80         81.99         3.84 o                         
  10   4   3        111.71        100.74         3.00 o                         
  11   4   3        419.35        450.67         8.64 o                         
  12   4   3        110.91        117.17         3.55 o                         
  13   4   3          0.18          0.38         1.84 o                         
  14   4   3          0.21          3.48         1.54 o                         
 -14   5   3         10.83         15.88         1.82 o                         
 -13   5   3         95.60         95.93         2.66 o                         
 -12   5   3          9.10          7.95         2.21 o                         
 -11   5   3          7.57         11.37         2.42 o                         
 -10   5   3        460.88        519.01        21.72 o                         
  -9   5   3        689.91        657.92        15.68 o                         
  -8   5   3         20.61         36.14         3.29 o                         
  -7   5   3          0.33        100.65         4.12 o                         
  -6   5   3        218.24        241.09         3.62 o                         
  -5   5   3          1.24          1.43         1.80 o                         
  -4   5   3         18.58         38.11         2.55 o                         
  -3   5   3        386.00        437.12         7.03 o                         
  -2   5   3       3040.23       3017.73        49.01 o                         
  -1   5   3         16.61        109.41         4.98 o                         
   0   5   3          4.69         11.75         1.69 o                         
   1   5   3        302.17        303.48        11.32 o                         
   2   5   3         64.92         72.58         6.22 o                         
   3   5   3        969.06        946.87        13.25 o                         
   4   5   3          7.02          6.51         1.54 o                         
   5   5   3        213.17        249.79         5.58 o                         
   6   5   3        182.28        149.59         2.77 o                         
   7   5   3         91.28         86.79         2.30 o                         
   8   5   3        571.23        527.10         8.74 o                         
   9   5   3         27.80         24.69         1.95 o                         
  10   5   3         76.46         88.34         3.62 o                         
  11   5   3        146.57        165.85         4.80 o                         
  12   5   3         41.97         37.45         2.43 o                         
  13   5   3          6.50          4.61         1.59 o                         
 -13   6   3         58.06         60.52         3.14 o                         
 -12   6   3         20.05         11.72         2.32 o                         
 -11   6   3         65.52         70.85         2.66 o                         
 -10   6   3        356.41        316.76         9.30 o                         
  -9   6   3          8.48         10.48         2.05 o                         
  -8   6   3        222.84        236.16         4.32 o                         
  -7   6   3         11.51         14.39         1.49 o                         
  -6   6   3          0.08          3.96         1.39 o                         
  -5   6   3       2542.65       2358.92        29.56 o                         
  -4   6   3       1350.30       1351.58        33.20 o                         
  -3   6   3        464.69        486.19         8.74 o                         
  -2   6   3        720.89        838.79        18.34 o                         
  -1   6   3       3255.22       3185.65        59.57 o                         
   0   6   3        547.82        613.14        15.21 o                         
   1   6   3         58.29         98.91         4.25 o                         
   2   6   3        192.18        279.46        10.88 o                         
   3   6   3          5.27        207.23        12.43 o                         
   4   6   3       5022.26       4798.74        63.37 o                         
   5   6   3          3.56         15.55         1.45 o                         
   6   6   3         71.70         90.10         2.95 o                         
   7   6   3       1814.90       1758.25        19.51 o                         
   8   6   3         56.59         62.51         2.23 o                         
   9   6   3        152.61        178.61         3.65 o                         
  10   6   3          6.33         15.18         1.92 o                         
  11   6   3        331.25        314.17         7.23 o                         
  12   6   3          1.24         10.16         2.11 o                         
  13   6   3          5.14         18.69         2.94 o                         
 -13   7   3          8.35          6.85         2.10 o                         
 -12   7   3         39.24         47.51         2.58 o                         
 -11   7   3         57.93         58.92         5.96 o                         
 -10   7   3         38.75         39.77         7.18 o                         
  -9   7   3        307.48        292.61         7.40 o                         
  -8   7   3         64.16         68.16         2.75 o                         
  -7   7   3        496.17        467.01        10.44 o                         
  -6   7   3         30.19         31.91         1.65 o                         
  -5   7   3         40.80         44.04         2.00 o                         
  -4   7   3        229.76        209.30         4.17 o                         
  -3   7   3        694.08        626.04         7.58 o                         
  -2   7   3        176.61        242.33         3.64 o                         
  -1   7   3       1233.06       1207.99        15.14 o                         
   0   7   3        541.85        468.50         7.44 o                         
   1   7   3        144.41        263.25         6.96 o                         
   2   7   3       1210.84       1215.21        19.94 o                         
   3   7   3        106.45        119.52         3.07 o                         
   4   7   3        658.54        690.80        10.54 o                         
   5   7   3        243.62        201.75         6.44 o                         
   6   7   3        830.64        812.66        11.99 o                         
   7   7   3         18.82         34.12         2.09 o                         
   8   7   3         52.07         57.62         2.38 o                         
   9   7   3         24.21         29.98         2.43 o                         
  10   7   3        103.14        111.78         3.36 o                         
  11   7   3        184.87        193.27         6.28 o                         
  12   7   3          8.11          5.98         1.98 o                         
 -12   8   3         54.62         50.51         2.68 o                         
 -11   8   3         34.02         29.98         2.80 o                         
 -10   8   3        102.47        118.88         3.92 o                         
  -9   8   3          3.88         10.51         2.18 o                         
  -8   8   3         33.83         35.30         3.53 o                         
  -7   8   3         19.53         18.05         2.24 o                         
  -6   8   3          8.87         58.76         2.67 o                         
  -5   8   3         19.42         19.92         1.55 o                         
  -4   8   3        628.21        552.43         9.89 o                         
  -3   8   3        516.77        617.00        14.03 o                         
  -2   8   3        543.06        518.46        11.39 o                         
  -1   8   3        208.08        217.33         7.40 o                         
   0   8   3        417.59        472.33        14.02 o                         
   1   8   3        239.43        247.76         5.92 o                         
   2   8   3       1089.23       1091.07        26.83 o                         
   3   8   3         29.01         41.82         2.61 o                         
   4   8   3        375.71        441.31         9.67 o                         
   5   8   3       4100.06       4011.77        57.09 o                         
   6   8   3         34.18         58.67         4.06 o                         
   7   8   3        449.32        396.94        11.81 o                         
   8   8   3         80.32        100.83         4.83 o                         
   9   8   3         73.14         78.29         3.55 o                         
  10   8   3         27.03         23.85         2.50 o                         
  11   8   3         22.24         29.06         2.00 o                         
 -11   9   3         61.43         57.57         2.93 o                         
 -10   9   3         33.93         41.11         3.09 o                         
  -9   9   3        259.33        216.85         6.65 o                         
  -8   9   3        156.25        144.64         5.61 o                         
  -7   9   3        131.58        117.24         6.57 o                         
  -6   9   3        393.83        351.91        11.00 o                         
  -5   9   3        656.26        626.88        11.24 o                         
  -4   9   3         20.73         30.35         2.24 o                         
  -3   9   3         76.69         57.57         2.45 o                         
  -2   9   3        434.57        466.20         7.93 o                         
  -1   9   3         17.48         16.23         2.16 o                         
   0   9   3         22.00         41.47         2.91 o                         
   1   9   3        222.15        270.31         7.33 o                         
   2   9   3        330.93        316.24         8.87 o                         
   3   9   3          4.93         19.81         2.72 o                         
   4   9   3          4.79         11.97         2.19 o                         
   5   9   3        345.87        342.67         9.38 o                         
   6   9   3          3.98         14.81         2.26 o                         
   7   9   3          7.06         27.67         2.22 o                         
   8   9   3        178.51        209.01         5.95 o                         
   9   9   3         20.36         25.09         2.20 o                         
  10   9   3          1.33          3.02         1.47 o                         
 -10  10   3         17.88         19.27         2.11 o                         
  -9  10   3         56.97         69.42         2.65 o                         
  -8  10   3         10.01          9.86         1.87 o                         
  -7  10   3         23.51         28.05         2.70 o                         
  -6  10   3        181.15        153.85         7.25 o                         
  -5  10   3        247.22        242.45         9.26 o                         
  -4  10   3         68.34         67.02         3.38 o                         
  -3  10   3         41.61         45.80         2.63 o                         
  -2  10   3        520.21        517.00         8.64 o                         
  -1  10   3          6.08         20.92         1.89 o                         
   0  10   3        151.00        175.19         6.79 o                         
   1  10   3         51.97         50.65         3.65 o                         
   2  10   3          3.32          5.57         2.30 o                         
   3  10   3        585.98        536.36        14.34 o                         
   4  10   3        140.55        127.92         6.29 o                         
   5  10   3          7.66         14.46         2.08 o                         
   6  10   3        260.85        278.44         7.97 o                         
   7  10   3        141.13        126.13         4.01 o                         
   8  10   3         18.95         24.12         1.98 o                         
   9  10   3         25.06         23.25         2.91 o                         
  -9  11   3          4.13          1.72         2.42 o                         
  -8  11   3          0.69          4.90         2.10 o                         
  -7  11   3          0.86          9.18         2.02 o                         
  -6  11   3         78.51        100.43         3.53 o                         
  -5  11   3        211.00        211.22         7.54 o                         
  -4  11   3         58.99         44.26         2.37 o                         
  -3  11   3         29.06         15.16         3.25 o                         
  -2  11   3         78.17         58.40         8.79 o                         
  -1  11   3        106.94        124.17         6.37 o                         
   0  11   3        104.48        152.71         5.87 o                         
   1  11   3         15.96         27.61         3.01 o                         
   2  11   3          0.88          8.89         2.76 o                         
   3  11   3         28.54         26.11         3.54 o                         
   4  11   3         49.88         42.85         4.29 o                         
   5  11   3         95.06        102.49         3.93 o                         
   6  11   3          3.29          6.43         3.20 o                         
   7  11   3        221.07        182.08         8.16 o                         
   8  11   3          7.15         11.52         2.82 o                         
  -7  12   3          0.64          3.99         1.93 o                         
  -6  12   3         16.81         11.24         2.93 o                         
  -5  12   3          0.05         14.94         4.17 o                         
  -4  12   3         44.71         51.57         5.43 o                         
  -3  12   3         80.62         79.71         6.15 o                         
  -2  12   3        112.31        117.85         4.76 o                         
  -1  12   3         84.42         88.60         4.36 o                         
   0  12   3        247.00        223.13         9.92 o                         
   1  12   3          2.79          6.88         2.57 o                         
   2  12   3          6.64         17.21         2.29 o                         
   3  12   3        128.37        117.78         4.42 o                         
   4  12   3         38.45         25.42         2.28 o                         
   5  12   3         80.10         88.20         5.17 o                         
   6  12   3          2.51          4.21         2.94 o                         
   7  12   3         28.95         25.33         2.41 o                         
  -5  13   3          0.49          3.07         1.76 o                         
  -4  13   3          3.35          5.23         2.72 o                         
  -3  13   3          7.23          7.75         3.21 o                         
  -2  13   3          0.02          8.51         3.26 o                         
  -1  13   3         19.47         18.14         2.76 o                         
   0  13   3         17.16         17.78         2.88 o                         
   1  13   3         15.03         27.14         2.39 o                         
   2  13   3          8.56         20.61         3.10 o                         
   3  13   3          6.94         11.61         2.45 o                         
 -16   0   4          3.24          7.57         1.53 o                         
 -15   0   4          3.79          6.72         1.83 o                         
 -14   0   4         15.82         23.31         3.01 o                         
 -13   0   4         75.92         75.40         4.55 o                         
 -12   0   4       4330.65       4414.02        59.90 o                         
 -11   0   4         46.99         44.69         2.72 o                         
 -10   0   4         55.15         75.92         3.14 o                         
  -9   0   4        343.68        300.15         5.34 o                         
  -8   0   4         45.48         94.65         2.54 o                         
  -7   0   4       4193.87       4235.68        60.70 o                         
  -6   0   4       5500.11       5983.92       158.69 o                         
  -5   0   4        440.05        464.93        11.76 o                         
  -4   0   4       1424.99       1324.99        51.86 o                         
  -3   0   4        717.17        686.33        23.23 o                         
  -2   0   4         75.90         64.49         3.68 o                         
  -1   0   4        182.62        102.56        16.41 o                         
   0   0   4      28542.10      25764.35       468.97 o                         
   1   0   4       9679.36       9147.43       289.76 o                         
   2   0   4      63062.18      63106.22      1988.53 o                         
   3   0   4      13019.77      12314.27       275.89 o                         
   4   0   4       3832.82       3822.67       123.67 o                         
   5   0   4       1594.81       1532.27        28.98 o                         
   6   0   4        354.02        329.28         6.43 o                         
   7   0   4          5.48         12.53         2.21 o                         
   8   0   4       1273.17       1206.92        17.16 o                         
   9   0   4       3555.12       3495.50        60.56 o                         
  10   0   4        437.21        454.81         9.30 o                         
  11   0   4        258.54        301.94         6.91 o                         
  12   0   4       1290.45       1328.42        25.58 o                         
  13   0   4        179.65        132.65         7.49 o                         
  14   0   4          4.28          5.38         2.36 o                         
  15   0   4          2.30          0.74         2.25 o                         
 -16   1   4          2.05          8.86         1.99 o                         
 -15   1   4         25.77         32.94         2.67 o                         
 -14   1   4         87.07         94.99         2.97 o                         
 -13   1   4        541.22        568.65        10.21 o                         
 -12   1   4         75.56         76.15         2.16 o                         
 -11   1   4          2.31         15.70         1.79 o                         
 -10   1   4       1974.95       1982.85        20.63 o                         
  -9   1   4       1498.96       1427.40        14.25 o                         
  -8   1   4          0.59         26.97         1.38 o                         
  -7   1   4       7347.48       7601.96        86.30 o                         
  -6   1   4       6254.10       6613.05       113.40 o                         
  -5   1   4       3538.70       3714.22        54.36 o                         
  -4   1   4       2362.28       2303.27        35.79 o                         
  -3   1   4       1952.29       1902.85        31.07 o                         
  -2   1   4        866.88        967.79        16.30 o                         
  -1   1   4       1920.73       1875.58        30.28 o                         
   0   1   4       1426.58       1399.40        55.94 o                         
   1   1   4      51152.15      50633.45      1132.03 o                         
   2   1   4      72051.10      70180.78      1260.84 o                         
   3   1   4       6134.84       6203.13       134.96 o                         
   4   1   4         37.80         41.42         3.24 o                         
   5   1   4        401.63        452.88        13.10 o                         
   6   1   4       1394.38       1371.44        21.43 o                         
   7   1   4        494.88        488.09         5.44 o                         
   8   1   4       1041.46       1042.05         9.64 o                         
   9   1   4        446.53        439.77         5.23 o                         
  10   1   4        401.49        406.15         5.20 o                         
  11   1   4        122.28        127.49         2.70 o                         
  12   1   4         26.60         34.00         2.53 o                         
  13   1   4         19.17         18.25         2.02 o                         
  14   1   4          0.40          2.43         1.92 o                         
  15   1   4         16.82         11.58         2.57 o                         
 -15   2   4          0.19          2.11         1.36 o                         
 -14   2   4         27.30         35.75         2.51 o                         
 -13   2   4        248.29        261.35         5.00 o                         
 -12   2   4       1044.14       1084.85        13.41 o                         
 -11   2   4        752.70        762.72         9.00 o                         
 -10   2   4        533.28        536.04         8.45 o                         
  -9   2   4          2.25         12.30         1.47 o                         
  -8   2   4       5978.73       6121.00        70.11 o                         
  -7   2   4         14.11         29.23         1.77 o                         
  -6   2   4        906.63       1019.94        25.48 o                         
  -5   2   4       9262.60       9198.34       144.81 o                         
  -4   2   4        459.48        421.97         7.40 o                         
  -3   2   4       3042.70       2869.72        40.86 o                         
  -2   2   4       7813.85       7527.07        97.43 o                         
  -1   2   4      11690.42      11633.46       129.91 o                         
   0   2   4      18666.65      17846.44       284.85 o                         
   1   2   4      33997.74      33765.95       506.88 o                         
   2   2   4       4439.25       4461.54       108.92 o                         
   3   2   4         97.23        184.47         7.00 o                         
   4   2   4       3190.69       3191.72        74.55 o                         
   5   2   4        635.90        643.58         9.82 o                         
   6   2   4        297.40        351.87        12.78 o                         
   7   2   4         74.26         82.93         1.92 o                         
   8   2   4         37.91         41.32         1.42 o                         
   9   2   4       2314.14       2375.95        23.61 o                         
  10   2   4         20.94         34.26         1.69 o                         
  11   2   4         37.24         36.45         1.83 o                         
  12   2   4         97.49        105.69         3.06 o                         
  13   2   4         63.66         54.95         2.20 o                         
  14   2   4         60.90         66.87         4.45 o                         
  15   2   4          0.87          2.58         1.82 o                         
 -15   3   4         63.00         64.49         2.55 o                         
 -14   3   4        228.15        247.43         6.34 o                         
 -13   3   4          1.86         13.38         1.96 o                         
 -12   3   4         27.45         29.14         2.20 o                         
 -11   3   4          3.05          4.96         1.83 o                         
 -10   3   4        467.37        511.97         7.11 o                         
  -9   3   4        566.43        569.71         8.02 o                         
  -8   3   4         51.39         74.31         2.15 o                         
  -7   3   4        473.70        483.61         7.40 o                         
  -6   3   4         41.97         74.73         4.35 o                         
  -5   3   4        304.92        347.41        16.03 o                         
  -4   3   4         91.07        120.39         4.57 o                         
  -3   3   4         84.07         90.18         3.26 o                         
  -2   3   4         41.99        152.68         3.99 o                         
  -1   3   4         47.04        130.08         5.43 o                         
   0   3   4         69.16        114.22         5.19 o                         
   1   3   4        532.98        691.43        16.11 o                         
   2   3   4       1197.10       1357.45        61.80 o                         
   3   3   4       1563.41       1729.59        33.17 o                         
   4   3   4       6170.06       5727.03       102.67 o                         
   5   3   4       3091.22       2903.52        35.78 o                         
   6   3   4       1215.24       1125.00        13.52 o                         
   7   3   4       3927.70       3881.03        39.53 o                         
   8   3   4        553.55        577.43         7.68 o                         
   9   3   4       1787.04       1721.06        27.41 o                         
  10   3   4         12.35         16.05         1.70 o                         
  11   3   4        614.25        652.02        11.85 o                         
  12   3   4         83.90         66.53         2.50 o                         
  13   3   4        106.12         98.84         2.73 o                         
  14   3   4        130.36        122.19         3.29 o                         
 -15   4   4         62.16         67.29         4.03 o                         
 -14   4   4         39.03         35.51         2.86 o                         
 -13   4   4         13.88         26.34         2.16 o                         
 -12   4   4        350.72        387.04        13.33 o                         
 -11   4   4         80.89         75.12         3.20 o                         
 -10   4   4         15.53         27.37         2.79 o                         
  -9   4   4        112.25        118.99         3.93 o                         
  -8   4   4         33.93         30.58         2.11 o                         
  -7   4   4        481.90        512.59         6.54 o                         
  -6   4   4          2.53          9.10         1.99 o                         
  -5   4   4       1598.10       1929.42        26.45 o                         
  -4   4   4       1459.16       1539.65        17.27 o                         
  -3   4   4       8850.01       9167.25       106.40 o                         
  -2   4   4        572.96        644.27        12.26 o                         
  -1   4   4        487.16        588.91        23.49 o                         
   0   4   4        363.67        359.73         5.97 o                         
   1   4   4          8.82         34.62         1.97 o                         
   2   4   4         95.59        145.98        11.15 o                         
   3   4   4       1038.47       1027.80        16.23 o                         
   4   4   4        164.97        196.85         3.92 o                         
   5   4   4       2412.64       2157.76        34.62 o                         
   6   4   4          3.32         11.69         1.33 o                         
   7   4   4         56.59         47.84         1.79 o                         
   8   4   4       1076.28       1051.59        12.58 o                         
   9   4   4        558.32        609.63         8.96 o                         
  10   4   4         92.84         88.78         3.52 o                         
  11   4   4         33.69         30.61         2.69 o                         
  12   4   4         13.00         15.10         2.03 o                         
  13   4   4         16.12         14.27         1.85 o                         
  14   4   4         11.91         11.55         1.56 o                         
 -14   5   4         52.44         48.61         2.27 o                         
 -13   5   4         33.05         36.96         2.39 o                         
 -12   5   4          2.56          8.04         1.97 o                         
 -11   5   4         23.96         17.33         2.58 o                         
 -10   5   4        512.29        566.15        11.16 o                         
  -9   5   4         99.63        164.07         7.66 o                         
  -8   5   4        234.23        246.20         4.84 o                         
  -7   5   4       3736.47       3661.91        44.25 o                         
  -6   5   4         10.24         22.33         1.76 o                         
  -5   5   4        357.51        483.79        11.13 o                         
  -4   5   4       4029.43       3825.56        76.57 o                         
  -3   5   4         70.59         84.80         4.04 o                         
  -2   5   4         47.04        149.60         7.56 o                         
  -1   5   4      17419.92      16989.36       376.01 o                         
   0   5   4       2673.99       2893.29        55.14 o                         
   1   5   4        509.53        540.25        11.31 o                         
   2   5   4       4067.70       3992.04        56.77 o                         
   3   5   4        841.85        731.30        14.57 o                         
   4   5   4        234.93        212.96         7.06 o                         
   5   5   4         36.29         49.24         1.76 o                         
   6   5   4        190.57        211.40         2.75 o                         
   7   5   4       1439.27       1373.52        14.05 o                         
   8   5   4        497.15        512.28         9.22 o                         
   9   5   4          5.78          8.35         1.84 o                         
  10   5   4         40.08         55.10         2.77 o                         
  11   5   4          6.53          7.64         2.26 o                         
  12   5   4         83.29        108.73         3.33 o                         
  13   5   4          0.78          2.59         1.30 o                         
 -14   6   4         15.48         17.24         1.88 o                         
 -13   6   4          2.98          1.26         1.85 o                         
 -12   6   4          0.33          4.02         1.93 o                         
 -11   6   4         25.43         23.70         2.13 o                         
 -10   6   4         35.10         35.12         2.24 o                         
  -9   6   4         96.52         77.85         2.76 o                         
  -8   6   4         67.57         70.56         2.73 o                         
  -7   6   4          1.15         12.43         1.56 o                         
  -6   6   4        207.68        165.91         3.46 o                         
  -5   6   4        401.70        395.55         5.98 o                         
  -4   6   4        727.21        751.17        14.58 o                         
  -3   6   4       1526.13       1512.01        25.75 o                         
  -2   6   4        767.69        851.92        18.13 o                         
  -1   6   4         11.00         55.39         5.23 o                         
   0   6   4       1602.32       1818.07        34.58 o                         
   1   6   4        462.89        458.60        11.86 o                         
   2   6   4        885.59        878.93        24.55 o                         
   3   6   4        387.62        443.41        12.54 o                         
   4   6   4          9.77         79.14         4.51 o                         
   5   6   4         91.20        114.20         2.37 o                         
   6   6   4       2011.08       1891.22        22.12 o                         
   7   6   4        855.89        815.59         9.64 o                         
   8   6   4        382.72        407.76         8.08 o                         
   9   6   4         45.73         32.34         2.01 o                         
  10   6   4         32.98         28.82         1.97 o                         
  11   6   4         42.40         67.37         4.75 o                         
  12   6   4         33.21         40.14         2.26 o                         
  13   6   4          0.00          1.80         1.68 o                         
 -13   7   4          1.70          6.16         2.56 o                         
 -12   7   4         19.78         27.02         2.34 o                         
 -11   7   4         18.59         19.58         2.50 o                         
 -10   7   4         12.63         22.09         4.40 o                         
  -9   7   4         88.29         94.30         4.58 o                         
  -8   7   4          0.45         32.47         2.48 o                         
  -7   7   4         70.01         93.67         2.76 o                         
  -6   7   4        460.17        409.23         8.41 o                         
  -5   7   4         17.04         31.04         2.08 o                         
  -4   7   4        185.44        166.69         6.56 o                         
  -3   7   4          3.32         13.37         1.42 o                         
  -2   7   4         27.33         79.54         3.34 o                         
  -1   7   4        115.58        143.33         2.76 o                         
   0   7   4        617.53        651.84         9.77 o                         
   1   7   4        146.28        149.06         4.84 o                         
   2   7   4        599.29        598.48        14.18 o                         
   3   7   4       1066.74       1050.73        15.25 o                         
   4   7   4         71.81         76.11         4.67 o                         
   5   7   4        606.26        623.80        11.51 o                         
   6   7   4        617.74        593.61        10.06 o                         
   7   7   4        754.27        675.16        11.27 o                         
   8   7   4         33.55         40.82         2.25 o                         
   9   7   4        118.70        157.73         4.12 o                         
  10   7   4          0.80          9.80         1.87 o                         
  11   7   4         85.03        112.39         3.91 o                         
  12   7   4          5.06          9.20         2.41 o                         
 -12   8   4         58.52         38.79         2.04 o                         
 -11   8   4          7.35          8.68         2.88 o                         
 -10   8   4         57.33         75.83         4.08 o                         
  -9   8   4        299.92        283.24        13.10 o                         
  -8   8   4        368.13        307.29         8.34 o                         
  -7   8   4         11.39         14.01         1.99 o                         
  -6   8   4       1289.49       1232.93        25.04 o                         
  -5   8   4         60.89         54.87         1.91 o                         
  -4   8   4         54.13         60.74         1.75 o                         
  -3   8   4        461.40        423.26         6.44 o                         
  -2   8   4       1414.64       1381.65        16.75 o                         
  -1   8   4         92.20        112.76         2.40 o                         
   0   8   4       1291.16       1194.82        13.46 o                         
   1   8   4         35.42         39.88         2.59 o                         
   2   8   4          0.19         20.55         2.62 o                         
   3   8   4          1.65          7.03         2.47 o                         
   4   8   4       1131.00       1088.91        17.59 o                         
   5   8   4        277.37        356.85         8.49 o                         
   6   8   4        913.05        915.85        15.48 o                         
   7   8   4         67.09         81.77         3.30 o                         
   8   8   4        108.66        112.99         5.04 o                         
   9   8   4          2.27          7.17         2.21 o                         
  10   8   4         19.59         19.53         2.34 o                         
  11   8   4         15.20         19.78         1.60 o                         
 -11   9   4         18.46         24.35         2.39 o                         
 -10   9   4        123.31        126.86         6.58 o                         
  -9   9   4         41.74         43.12         2.20 o                         
  -8   9   4         20.67         11.21         2.17 o                         
  -7   9   4        358.96        331.14         8.49 o                         
  -6   9   4        216.55        235.81         8.97 o                         
  -5   9   4         42.69         23.48         2.67 o                         
  -4   9   4          7.25         38.17         1.98 o                         
  -3   9   4        440.02        369.01         6.53 o                         
  -2   9   4       1136.84       1169.88        26.97 o                         
  -1   9   4        130.50        133.42         3.44 o                         
   0   9   4        992.33       1021.50        20.63 o                         
   1   9   4       1057.43       1071.40        18.88 o                         
   2   9   4        206.31        232.73         6.36 o                         
   3   9   4        156.10        133.28         3.79 o                         
   4   9   4         54.16         60.68         3.05 o                         
   5   9   4         11.30         18.44         2.45 o                         
   6   9   4          4.25          9.39         2.06 o                         
   7   9   4        161.53        136.70         3.95 o                         
   8   9   4          1.34          5.29         2.00 o                         
   9   9   4          1.80          7.50         2.06 o                         
  10   9   4         63.87         75.64         2.56 o                         
 -10  10   4          7.76         10.51         1.95 o                         
  -9  10   4         43.30         52.25         2.46 o                         
  -8  10   4         73.92         89.82         3.28 o                         
  -7  10   4         67.87         63.30         3.82 o                         
  -6  10   4        116.61        115.82         4.07 o                         
  -5  10   4        121.14        133.50        10.34 o                         
  -4  10   4         42.75         43.12         2.91 o                         
  -3  10   4         87.79         99.83         3.58 o                         
  -2  10   4        204.19        195.76         3.86 o                         
  -1  10   4        289.12        292.59         6.14 o                         
   0  10   4        165.71        171.01         6.74 o                         
   1  10   4         13.21         19.69         2.49 o                         
   2  10   4         80.92         99.91         4.49 o                         
   3  10   4        340.31        352.31         8.64 o                         
   4  10   4        188.65        190.76         4.88 o                         
   5  10   4        196.75        173.61         4.42 o                         
   6  10   4        183.62        161.46         4.59 o                         
   7  10   4          0.23         10.82         2.02 o                         
   8  10   4         57.71         40.21         2.77 o                         
   9  10   4         90.21         78.88         5.22 o                         
  -9  11   4          9.72          9.32         2.61 o                         
  -8  11   4         39.19         41.06         2.09 o                         
  -7  11   4         63.50         76.20         7.25 o                         
  -6  11   4         34.48         29.63         3.07 o                         
  -5  11   4        108.36        116.54         4.01 o                         
  -4  11   4         25.06         33.88         3.56 o                         
  -3  11   4          1.33          3.58         3.04 o                         
  -2  11   4        134.23        118.12         5.28 o                         
  -1  11   4        232.42        217.38         7.00 o                         
   0  11   4        429.19        422.82         9.57 o                         
   1  11   4          0.26          3.18         3.26 o                         
   2  11   4         26.54         29.97         3.00 o                         
   3  11   4        326.73        323.76        11.81 o                         
   4  11   4         28.87         37.93         3.49 o                         
   5  11   4        187.42        147.71         7.67 o                         
   6  11   4         11.87         17.82         3.36 o                         
   7  11   4         61.58         58.94         4.68 o                         
   8  11   4          1.65          0.77         2.49 o                         
  -7  12   4          5.77          7.71         1.85 o                         
  -6  12   4          6.67         10.28         2.79 o                         
  -5  12   4         47.28         43.63         4.42 o                         
  -4  12   4         44.50         36.49         4.98 o                         
  -3  12   4          2.24          7.44         4.38 o                         
  -2  12   4         83.71         98.83         4.29 o                         
  -1  12   4         25.91         32.17         3.38 o                         
   0  12   4         53.82         50.20         7.18 o                         
   1  12   4         26.50         28.96         2.89 o                         
   2  12   4         12.18         13.40         2.23 o                         
   3  12   4          1.39          8.65         2.50 o                         
   4  12   4         25.20         25.05         3.03 o                         
   5  12   4          0.93          5.74         1.95 o                         
   6  12   4          2.84          2.54         2.74 o                         
   7  12   4          0.01          1.97         1.73 o                         
  -4  13   4         37.07         31.53         3.04 o                         
  -3  13   4          0.60          2.75         3.09 o                         
  -2  13   4         86.07         73.55         4.71 o                         
  -1  13   4          4.64          8.10         3.19 o                         
   0  13   4          0.30          6.13         2.46 o                         
   1  13   4         51.00         43.44         2.59 o                         
   2  13   4          1.66          3.19         1.88 o                         
   3  13   4         40.88         39.10         2.29 o                         
 -16   1   5         82.27         69.89         4.68 o                         
 -15   1   5          1.77          3.02         1.42 o                         
 -14   1   5          0.88          3.95         2.22 o                         
 -13   1   5        251.00        282.53         5.99 o                         
 -12   1   5         22.18         28.15         2.23 o                         
 -11   1   5        106.61        122.80         2.58 o                         
 -10   1   5       1096.24       1107.15        11.15 o                         
  -9   1   5        842.44        780.57         8.30 o                         
  -8   1   5          0.11          7.28         1.18 o                         
  -7   1   5       1475.93       1304.42        16.06 o                         
  -6   1   5        807.92        855.31        12.85 o                         
  -5   1   5       5929.66       5953.13        85.57 o                         
  -4   1   5       8456.49       8139.05       104.71 o                         
  -3   1   5         24.86         47.83         3.45 o                         
  -2   1   5       2822.97       2631.35        37.33 o                         
  -1   1   5       4112.37       4261.41        77.88 o                         
   0   1   5       1178.34       1070.16        20.82 o                         
   1   1   5      18262.19      17742.66       281.24 o                         
   2   1   5       5361.72       5085.86       115.02 o                         
   3   1   5       2878.29       2472.06        59.49 o                         
   4   1   5        860.20        860.64        24.32 o                         
   5   1   5        907.50        825.76        14.11 o                         
   6   1   5       1602.85       1444.50        19.60 o                         
   7   1   5         34.51         43.31         1.38 o                         
   8   1   5        540.32        496.49         6.30 o                         
   9   1   5         36.40         39.68         1.73 o                         
  10   1   5        240.20        226.53         3.49 o                         
  11   1   5        484.60        486.25         6.34 o                         
  12   1   5         20.13         18.58         1.88 o                         
  13   1   5          2.20          1.90         1.77 o                         
  14   1   5         14.99         14.59         2.35 o                         
  15   1   5         14.12         16.30         2.04 o                         
 -16   2   5        104.79         89.17         4.44 o                         
 -15   2   5         30.37         31.10         1.56 o                         
 -14   2   5          3.82          7.69         2.16 o                         
 -13   2   5        152.03        164.08         6.15 o                         
 -12   2   5         33.50         29.66         2.26 o                         
 -11   2   5        949.31        926.70        11.05 o                         
 -10   2   5        164.39        145.18         4.14 o                         
  -9   2   5        930.72        885.04        10.43 o                         
  -8   2   5         48.95         50.73         2.70 o                         
  -7   2   5        857.99        869.88        12.89 o                         
  -6   2   5       1746.94       1961.57        31.17 o                         
  -5   2   5       3763.81       4075.51        58.39 o                         
  -4   2   5       1586.82       1540.48        23.25 o                         
  -3   2   5       1720.42       1900.46        30.99 o                         
  -2   2   5       4050.72       4019.89        48.61 o                         
  -1   2   5          4.12        239.04         5.63 o                         
   0   2   5      23559.99      21351.18       389.23 o                         
   1   2   5        278.61        382.21        33.68 o                         
   2   2   5       8488.21       7686.90       141.82 o                         
   3   2   5       6164.81       6349.47       105.18 o                         
   4   2   5       1891.73       1696.99        22.83 o                         
   5   2   5       1764.92       1607.46        17.73 o                         
   6   2   5        154.19        184.33         7.03 o                         
   7   2   5          0.88          8.13         1.26 o                         
   8   2   5          2.47          8.54         1.28 o                         
   9   2   5       1293.70       1299.54        12.92 o                         
  10   2   5         28.61         34.41         1.76 o                         
  11   2   5        458.71        403.05        12.24 o                         
  12   2   5         22.10         31.55         2.23 o                         
  13   2   5          0.93          4.71         1.51 o                         
  14   2   5         79.70         74.92         3.23 o                         
  15   2   5          1.12          1.79         1.56 o                         
 -16   3   5         17.66         18.74         2.11 o                         
 -15   3   5         91.59         83.79         2.83 o                         
 -14   3   5        141.79        132.40         3.93 o                         
 -13   3   5        311.30        307.55         8.06 o                         
 -12   3   5         47.36         49.03         2.44 o                         
 -11   3   5        206.65        211.75         3.63 o                         
 -10   3   5       2518.43       2466.36        30.07 o                         
  -9   3   5        598.04        588.69        14.02 o                         
  -8   3   5        259.15        212.87         4.67 o                         
  -7   3   5         95.36         82.42         5.94 o                         
  -6   3   5        706.16        630.19        13.15 o                         
  -5   3   5       3262.58       3323.34        49.84 o                         
  -4   3   5       8861.78       9492.55       123.53 o                         
  -3   3   5       5795.93       6150.43        80.06 o                         
  -2   3   5       1467.25       1505.17        28.94 o                         
  -1   3   5        447.98        500.28         8.32 o                         
   0   3   5        710.19        810.08        12.88 o                         
   1   3   5       3867.03       4077.29        65.55 o                         
   2   3   5       1833.59       1598.78        31.14 o                         
   3   3   5        238.86        244.83         9.55 o                         
   4   3   5        772.22        676.06         8.72 o                         
   5   3   5       1842.36       1627.65        19.91 o                         
   6   3   5          2.93          5.25         1.27 o                         
   7   3   5         62.03        108.27         2.18 o                         
   8   3   5        356.61        374.82         6.17 o                         
   9   3   5       1932.01       1883.46        26.11 o                         
  10   3   5         91.88         95.30         2.68 o                         
  11   3   5         80.96         95.02         4.24 o                         
  12   3   5        236.84        253.87         4.83 o                         
  13   3   5         52.38         55.74         2.17 o                         
  14   3   5          0.10          3.86         1.77 o                         
 -15   4   5         29.26         30.58         3.27 o                         
 -14   4   5          2.51          2.29         2.39 o                         
 -13   4   5          2.60          7.00         2.24 o                         
 -12   4   5         39.83         32.06         2.79 o                         
 -11   4   5        133.48        158.04         4.80 o                         
 -10   4   5         49.82         55.80         3.15 o                         
  -9   4   5        470.60        397.36        10.43 o                         
  -8   4   5        442.69        422.64         7.10 o                         
  -7   4   5        367.86        387.02         9.10 o                         
  -6   4   5       1195.72       1331.75        28.47 o                         
  -5   4   5       5066.87       5157.29        59.02 o                         
  -4   4   5          8.82         15.86         1.45 o                         
  -3   4   5       3953.34       4005.51        40.42 o                         
  -2   4   5        259.67        242.97         7.44 o                         
  -1   4   5        364.17        462.85        10.25 o                         
   0   4   5       3384.27       3478.36        50.68 o                         
   1   4   5         11.59        131.60         4.99 o                         
   2   4   5       3030.48       2899.63        42.67 o                         
   3   4   5       1173.09       1328.22        18.78 o                         
   4   4   5        624.43        552.78        12.22 o                         
   5   4   5       1254.93       1123.62        15.86 o                         
   6   4   5        800.93        744.01         8.62 o                         
   7   4   5        738.57        751.64         9.07 o                         
   8   4   5        147.35        147.61         2.92 o                         
   9   4   5         38.77         52.84         3.22 o                         
  10   4   5         44.81         51.56         4.27 o                         
  11   4   5          0.36          2.79         2.34 o                         
  12   4   5         26.14         29.31         2.13 o                         
  13   4   5         14.46         18.37         1.88 o                         
  14   4   5          0.50          0.83         1.93 o                         
 -14   5   5         31.91         23.36         1.94 o                         
 -13   5   5         30.32         38.43         2.00 o                         
 -12   5   5         12.64         10.54         1.99 o                         
 -11   5   5         48.24         43.05         2.54 o                         
 -10   5   5        859.53        775.47        19.82 o                         
  -9   5   5       1888.23       1832.45        31.74 o                         
  -8   5   5         31.22         18.96         2.18 o                         
  -7   5   5        411.37        430.90         9.45 o                         
  -6   5   5          1.06         12.70         1.65 o                         
  -5   5   5        869.03       1026.94        26.53 o                         
  -4   5   5        127.89        128.93         6.41 o                         
  -3   5   5        877.58        933.56        16.79 o                         
  -2   5   5       1667.07       1610.23        60.21 o                         
  -1   5   5       1975.42       2475.58        94.36 o                         
   0   5   5         75.82        164.03         6.82 o                         
   1   5   5          2.06         21.68         2.52 o                         
   2   5   5       2476.17       2538.85        84.62 o                         
   3   5   5       1011.97        989.52        12.83 o                         
   4   5   5         90.27        120.75         3.16 o                         
   5   5   5        468.37        464.67         5.12 o                         
   6   5   5        307.91        302.95         3.72 o                         
   7   5   5          0.31         18.61         1.56 o                         
   8   5   5         27.50         30.67         1.83 o                         
   9   5   5        379.61        375.09         9.01 o                         
  10   5   5         20.88         21.71         1.98 o                         
  11   5   5         64.15         57.85         2.73 o                         
  12   5   5          0.12          4.92         1.88 o                         
  13   5   5          1.40          3.92         2.74 o                         
 -14   6   5         88.05         92.32         3.28 o                         
 -13   6   5          0.41          2.68         1.82 o                         
 -12   6   5        168.75        165.27         4.62 o                         
 -11   6   5        131.43         84.62         3.11 o                         
 -10   6   5         87.38         60.35         2.96 o                         
  -9   6   5         14.84         29.95         2.21 o                         
  -8   6   5         35.49         54.85         2.93 o                         
  -7   6   5         12.57         20.31         1.64 o                         
  -6   6   5        108.54        128.51         5.05 o                         
  -5   6   5        184.80        165.16         3.68 o                         
  -4   6   5         15.92         36.50         1.87 o                         
  -3   6   5       1650.00       1499.89        25.70 o                         
  -2   6   5        394.08        357.19        11.09 o                         
  -1   6   5        266.54        302.75         8.10 o                         
   0   6   5        362.64        285.49        15.58 o                         
   1   6   5        485.87        572.15        18.18 o                         
   2   6   5        421.78        424.50        11.05 o                         
   3   6   5       5726.16       5843.66        70.48 o                         
   4   6   5          0.07         13.18         1.59 o                         
   5   6   5        235.15        254.37         3.96 o                         
   6   6   5        224.04        252.52         4.28 o                         
   7   6   5          2.78          3.28         1.52 o                         
   8   6   5         19.01         26.92         1.79 o                         
   9   6   5         38.31         44.09         2.09 o                         
  10   6   5         22.40         26.03         2.13 o                         
  11   6   5         34.57         35.31         1.99 o                         
  12   6   5        227.92        231.46        15.29 o                         
 -13   7   5         15.99         16.43         2.04 o                         
 -12   7   5        113.41        119.68         5.26 o                         
 -11   7   5          8.17         18.43         2.51 o                         
 -10   7   5         22.10         21.34         3.36 o                         
  -9   7   5         29.00         43.89         2.55 o                         
  -8   7   5         77.25         73.81         3.50 o                         
  -7   7   5        724.36        691.46        11.92 o                         
  -6   7   5        138.36        124.47         4.28 o                         
  -5   7   5        179.58        178.97         3.93 o                         
  -4   7   5        893.08        816.95        14.48 o                         
  -3   7   5        613.24        569.78         8.15 o                         
  -2   7   5       1298.57       1336.23        18.35 o                         
  -1   7   5       1373.78       1372.55        30.94 o                         
   0   7   5         88.36        140.75         5.35 o                         
   1   7   5        890.16        966.93        16.94 o                         
   2   7   5         80.72        120.10         3.55 o                         
   3   7   5          8.62         22.27         1.63 o                         
   4   7   5        202.62        185.53         4.35 o                         
   5   7   5        140.21        126.38         3.36 o                         
   6   7   5         80.09         95.71         2.88 o                         
   7   7   5        130.43        145.86         6.64 o                         
   8   7   5        266.96        232.61         5.26 o                         
   9   7   5         91.57         86.79         4.05 o                         
  10   7   5        127.54        141.94         4.89 o                         
  11   7   5          1.32          3.42         1.94 o                         
  12   7   5          0.87          3.60         1.76 o                         
 -12   8   5          0.12          3.17         1.98 o                         
 -11   8   5          7.92         11.41         2.54 o                         
 -10   8   5          2.33          5.44         2.78 o                         
  -9   8   5         39.99         42.99         5.74 o                         
  -8   8   5         14.97         15.39         2.08 o                         
  -7   8   5         64.79         73.71         2.66 o                         
  -6   8   5         24.83         59.29         2.79 o                         
  -5   8   5         80.96         76.82         2.30 o                         
  -4   8   5         47.95         33.50         1.58 o                         
  -3   8   5        552.55        549.76        15.18 o                         
  -2   8   5        129.09        150.69         4.64 o                         
  -1   8   5          6.38         16.65         1.52 o                         
   0   8   5         78.93        144.49         4.75 o                         
   1   8   5        692.10        624.38        16.46 o                         
   2   8   5         26.88         81.40         9.00 o                         
   3   8   5         13.42         17.16         2.19 o                         
   4   8   5        525.67        521.80        10.58 o                         
   5   8   5        462.58        485.42         7.33 o                         
   6   8   5         33.90         48.18         2.39 o                         
   7   8   5         29.43         30.45         2.65 o                         
   8   8   5         12.17         16.62         3.00 o                         
   9   8   5         82.26        101.23         3.20 o                         
  10   8   5         59.71         60.56         3.66 o                         
  11   8   5         32.44         34.92         2.39 o                         
 -11   9   5          0.94          2.11         2.94 o                         
 -10   9   5          3.58         12.54         1.98 o                         
  -9   9   5          0.01         11.65         1.78 o                         
  -8   9   5         11.01         15.03         2.23 o                         
  -7   9   5        101.56        129.53         4.26 o                         
  -6   9   5        109.04         94.97         4.00 o                         
  -5   9   5         40.98         43.33         2.98 o                         
  -4   9   5        947.09        894.95        20.80 o                         
  -3   9   5        275.63        244.18         4.98 o                         
  -2   9   5        163.73        172.98         7.07 o                         
  -1   9   5       1023.63        864.12        14.98 o                         
   0   9   5          3.51         35.95         2.21 o                         
   1   9   5        368.80        413.89         7.88 o                         
   2   9   5        220.99        165.57        10.34 o                         
   3   9   5          0.17         12.29         2.82 o                         
   4   9   5        517.69        517.14         9.72 o                         
   5   9   5          3.66          6.13         2.14 o                         
   6   9   5         81.31         89.49         3.75 o                         
   7   9   5         15.73         19.00         2.23 o                         
   8   9   5          0.03          5.91         2.16 o                         
   9   9   5          0.29          8.51         1.96 o                         
  10   9   5         21.19         38.38         2.43 o                         
 -10  10   5          3.85         10.71         1.97 o                         
  -9  10   5          0.80          4.33         1.81 o                         
  -8  10   5          0.53          8.06         2.02 o                         
  -7  10   5         22.68         18.64         2.50 o                         
  -6  10   5         19.21         10.98         2.48 o                         
  -5  10   5          5.69          8.83         3.36 o                         
  -4  10   5          3.04          6.38         2.34 o                         
  -3  10   5        108.78        104.00         3.53 o                         
  -2  10   5         73.09         65.03         2.68 o                         
  -1  10   5          1.72          2.23         2.08 o                         
   0  10   5         76.17         64.37         2.41 o                         
   1  10   5          1.35         10.33         2.57 o                         
   2  10   5         23.90         23.28         3.04 o                         
   3  10   5         33.67         25.18         2.72 o                         
   4  10   5          4.33         12.34         2.82 o                         
   5  10   5         39.69         28.76         3.09 o                         
   6  10   5         22.58         36.84         2.25 o                         
   7  10   5          2.64          6.77         1.89 o                         
   8  10   5          0.07          3.89         1.62 o                         
   9  10   5          0.32          1.40         2.04 o                         
  -9  11   5         11.56         10.85         2.66 o                         
  -8  11   5          0.01          5.35         1.36 o                         
  -7  11   5         96.13         83.23         2.69 o                         
  -6  11   5         52.56         49.78         3.54 o                         
  -5  11   5         34.85         35.68         7.19 o                         
  -4  11   5         14.83         24.12         3.55 o                         
  -3  11   5         13.48         18.63         2.53 o                         
  -2  11   5         24.80         23.23         2.77 o                         
  -1  11   5        236.39        284.75         7.12 o                         
   0  11   5        140.49        170.13         4.54 o                         
   1  11   5         70.10         69.11         3.61 o                         
   2  11   5          0.36          4.03         3.67 o                         
   3  11   5        106.31         93.62         3.90 o                         
   4  11   5          0.53          0.49         4.93 o                         
   5  11   5         80.55         76.36         3.24 o                         
   6  11   5        128.40        130.11         4.67 o                         
   7  11   5          0.44          8.84         2.30 o                         
   8  11   5          0.03          3.15         2.32 o                         
  -6  12   5         37.53         33.91         3.10 o                         
  -5  12   5         40.15         43.51         4.18 o                         
  -4  12   5          0.48          2.85         4.12 o                         
  -3  12   5         91.76        100.15         6.43 o                         
  -2  12   5         17.92         18.45         4.60 o                         
  -1  12   5        178.06        126.11         6.79 o                         
   0  12   5         11.26         11.81         2.18 o                         
   1  12   5         22.24         12.53         2.57 o                         
   2  12   5         16.71         17.65         2.25 o                         
   3  12   5         17.95         20.91         2.26 o                         
   4  12   5         18.91         15.66         2.45 o                         
   5  12   5          8.28         12.78         3.08 o                         
   6  12   5          1.00          0.83         2.42 o                         
  -4  13   5         17.38         20.61         2.57 o                         
  -3  13   5         17.11         14.18         3.12 o                         
  -2  13   5          7.30         17.51         3.29 o                         
  -1  13   5          4.22          3.51         3.08 o                         
   0  13   5          2.47          8.78         2.37 o                         
   1  13   5          0.24         10.15         2.58 o                         
   2  13   5          0.07          4.15         1.84 o                         
   3  13   5          4.25          5.38         1.64 o                         
   4  13   5         59.98         34.99         2.53 o                         
 -16   0   6        705.98        661.24        22.07 o                         
 -15   0   6         71.00         63.17         6.90 o                         
 -14   0   6          1.97          6.15         2.65 o                         
 -13   0   6        101.08        119.25         6.74 o                         
 -12   0   6         42.84         52.23         3.41 o                         
 -11   0   6         13.11         43.27         4.55 o                         
 -10   0   6       1002.60        991.63        21.47 o                         
  -9   0   6        753.70        785.02        11.41 o                         
  -8   0   6        553.92        644.75        20.13 o                         
  -7   0   6       4372.24       4555.21        65.91 o                         
  -6   0   6      24305.96      25889.38       414.71 o                         
  -5   0   6       1861.71       1842.05        60.53 o                         
  -4   0   6       2136.83       2146.29        95.70 o                         
  -3   0   6      10239.15      10834.93       198.59 o                         
  -2   0   6      20354.98      20717.68       378.29 o                         
  -1   0   6      15924.63      16119.83       294.04 o                         
   0   0   6       4656.33       4870.92        89.82 o                         
   1   0   6      87402.55      84609.05      1885.30 o                         
   2   0   6        140.06        142.29         8.06 o                         
   3   0   6      24912.84      24017.08       759.50 o                         
   4   0   6       5343.25       5192.43        94.94 o                         
   5   0   6       5495.41       5120.40        93.98 o                         
   6   0   6       4137.57       3688.85        68.12 o                         
   7   0   6       3071.77       3001.01        48.26 o                         
   8   0   6        121.57        123.85         3.41 o                         
   9   0   6        561.01        602.50        10.30 o                         
  10   0   6       1844.40       1876.44        31.98 o                         
  11   0   6        736.05        842.67        16.28 o                         
  12   0   6          3.50          7.85         2.42 o                         
  13   0   6        120.30        119.89         6.65 o                         
  14   0   6          2.57          1.46         2.00 o                         
  15   0   6         68.57         41.64         2.43 o                         
 -16   1   6        164.98        153.09        16.09 o                         
 -15   1   6         22.80         24.52         1.58 o                         
 -14   1   6         84.31         79.47         2.61 o                         
 -13   1   6         25.37         27.52         2.37 o                         
 -12   1   6        111.36        115.20         3.12 o                         
 -11   1   6         47.80         84.10         2.28 o                         
 -10   1   6        313.63        294.86         4.30 o                         
  -9   1   6        228.64        223.85         3.33 o                         
  -8   1   6        109.33        134.51         3.30 o                         
  -7   1   6       1407.98       1404.59        17.60 o                         
  -6   1   6       1682.99       1891.70        48.56 o                         
  -5   1   6       9382.06       9417.58       112.04 o                         
  -4   1   6       1096.33       1005.96        20.81 o                         
  -3   1   6       2279.46       2483.93        36.50 o                         
  -2   1   6      13782.94      14851.74       209.90 o                         
  -1   1   6       8608.09       8484.06       119.83 o                         
   0   1   6      12198.78      11247.13       178.29 o                         
   1   1   6       4480.46       4160.93        82.99 o                         
   2   1   6         13.92         50.71         3.45 o                         
   3   1   6        307.94        366.77        15.80 o                         
   4   1   6       1302.54       1183.60        16.07 o                         
   5   1   6         38.95         45.95         2.61 o                         
   6   1   6       2346.10       2147.50        40.17 o                         
   7   1   6         78.54         58.52         1.64 o                         
   8   1   6          4.52         12.82         1.42 o                         
   9   1   6        316.77        293.55         4.29 o                         
  10   1   6        138.36        151.48         2.78 o                         
  11   1   6        404.47        396.49         5.90 o                         
  12   1   6         51.20         44.40         2.09 o                         
  13   1   6         34.03         34.74         2.04 o                         
  14   1   6          3.89          6.83         2.13 o                         
 -16   2   6        169.83        161.44         6.52 o                         
 -15   2   6        231.82        224.91         4.58 o                         
 -14   2   6          1.81          4.77         1.69 o                         
 -13   2   6         65.56         65.30         2.73 o                         
 -12   2   6        501.29        522.84         8.70 o                         
 -11   2   6          4.43         12.65         1.78 o                         
 -10   2   6        159.18        165.55         2.92 o                         
  -9   2   6        421.25        380.45         7.34 o                         
  -8   2   6         13.39         17.73         1.46 o                         
  -7   2   6         35.90         48.37         1.96 o                         
  -6   2   6       3451.50       3497.84        46.43 o                         
  -5   2   6       3458.14       3945.86        52.45 o                         
  -4   2   6        731.90        751.69        13.25 o                         
  -3   2   6      16151.60      16011.52       206.15 o                         
  -2   2   6        253.61        282.23         5.40 o                         
  -1   2   6        351.57        288.07         6.11 o                         
   0   2   6      25164.63      24264.88       353.93 o                         
   1   2   6       2292.56       2188.95        32.37 o                         
   2   2   6       3639.66       3868.49        62.84 o                         
   3   2   6         65.11         49.63         4.56 o                         
   4   2   6       2063.99       2016.37        24.80 o                         
   5   2   6       2246.75       1956.37        24.46 o                         
   6   2   6        351.69        320.06         8.05 o                         
   7   2   6         31.15         31.87         1.38 o                         
   8   2   6        735.15        675.71         7.84 o                         
   9   2   6        183.88        184.49         2.94 o                         
  10   2   6          6.63          6.29         1.61 o                         
  11   2   6          6.83          8.00         1.84 o                         
  12   2   6        124.72        166.28         4.19 o                         
  13   2   6         16.16         26.20         1.73 o                         
  14   2   6          2.28          7.80         2.29 o                         
 -16   3   6          0.47          3.64         1.80 o                         
 -15   3   6          8.14         10.24         1.88 o                         
 -14   3   6         24.77         36.57         3.31 o                         
 -13   3   6          2.90          7.53         2.03 o                         
 -12   3   6         40.75         34.66         2.04 o                         
 -11   3   6          5.34          6.54         2.06 o                         
 -10   3   6          4.03         16.61         2.54 o                         
  -9   3   6          1.44         27.72         2.58 o                         
  -8   3   6         46.63         66.50         2.57 o                         
  -7   3   6         98.31         83.04         4.36 o                         
  -6   3   6       2521.75       2689.89        40.82 o                         
  -5   3   6        252.43        294.06         8.90 o                         
  -4   3   6       1721.55       1820.13        26.59 o                         
  -3   3   6        362.11        390.68         9.92 o                         
  -2   3   6       2370.00       2412.90        32.25 o                         
  -1   3   6        247.81        310.10        19.56 o                         
   0   3   6       8292.71       8258.24       131.56 o                         
   1   3   6       5284.47       5023.43        93.28 o                         
   2   3   6       1858.55       1791.75        27.03 o                         
   3   3   6       2068.68       2177.18        26.92 o                         
   4   3   6          3.82         37.15         1.69 o                         
   5   3   6        511.04        509.86         8.91 o                         
   6   3   6        318.56        306.48         4.97 o                         
   7   3   6       1266.64       1183.01        13.57 o                         
   8   3   6         64.15         75.67         2.50 o                         
   9   3   6         49.82         55.61         2.71 o                         
  10   3   6          0.82          3.58         1.90 o                         
  11   3   6          1.48          3.58         2.61 o                         
  12   3   6        227.04        246.79         5.70 o                         
  13   3   6         47.66         52.84         2.30 o                         
  14   3   6         12.66         14.16         1.85 o                         
 -15   4   6         25.00         20.72         2.08 o                         
 -14   4   6        111.55         96.47         3.36 o                         
 -13   4   6          2.08          4.35         2.15 o                         
 -12   4   6        306.08        269.16         6.69 o                         
 -11   4   6         12.68         20.93         3.43 o                         
 -10   4   6        915.00        844.82        18.01 o                         
  -9   4   6        100.23        134.40        12.09 o                         
  -8   4   6        233.69        222.75        15.89 o                         
  -7   4   6       2241.86       1989.75        24.28 o                         
  -6   4   6        678.52        713.75        10.21 o                         
  -5   4   6         25.83         60.09         2.45 o                         
  -4   4   6         24.45         78.26         3.56 o                         
  -3   4   6         70.24         75.22         2.02 o                         
  -2   4   6        529.85        517.86        11.63 o                         
  -1   4   6       4000.28       4322.40        61.57 o                         
   0   4   6          3.50         53.27         2.42 o                         
   1   4   6       3540.81       3340.66        69.51 o                         
   2   4   6        122.52        145.12         4.65 o                         
   3   4   6        444.74        484.04        12.72 o                         
   4   4   6       4780.92       4391.15        59.18 o                         
   5   4   6         25.77         33.15         2.35 o                         
   6   4   6        383.77        384.98         6.33 o                         
   7   4   6        941.49        868.46        11.55 o                         
   8   4   6         44.32         27.85         1.78 o                         
   9   4   6        202.11        206.32         5.99 o                         
  10   4   6         16.88         13.83         1.95 o                         
  11   4   6         23.49         21.58         2.74 o                         
  12   4   6        354.44        350.53         6.80 o                         
  13   4   6        211.65        195.60         5.39 o                         
 -14   5   6          1.85          3.43         1.73 o                         
 -13   5   6        294.95        343.28         7.97 o                         
 -12   5   6         92.98         83.04         2.61 o                         
 -11   5   6         97.17        108.54         3.57 o                         
 -10   5   6       1183.50       1182.38        19.38 o                         
  -9   5   6        410.47        448.17         7.95 o                         
  -8   5   6         26.17         34.56         2.03 o                         
  -7   5   6       2941.64       2860.90        33.49 o                         
  -6   5   6        525.16        496.48        10.06 o                         
  -5   5   6       5192.26       5440.36        65.50 o                         
  -4   5   6        647.69        683.70         8.76 o                         
  -3   5   6        584.61        601.20        15.75 o                         
  -2   5   6        552.15        663.46        30.02 o                         
  -1   5   6       3725.19       3693.92        74.20 o                         
   0   5   6       5492.16       5478.01       107.66 o                         
   1   5   6         15.36         44.59         2.37 o                         
   2   5   6       7111.54       6731.65        74.38 o                         
   3   5   6         65.80         93.84         5.14 o                         
   4   5   6       1601.04       1525.36        18.48 o                         
   5   5   6        617.49        553.99         8.70 o                         
   6   5   6        124.39        115.50         1.99 o                         
   7   5   6        178.73        161.38         3.09 o                         
   8   5   6         40.53         32.22         1.77 o                         
   9   5   6         15.75         20.34         1.78 o                         
  10   5   6         89.93        105.90         3.07 o                         
  11   5   6         17.60         13.83         2.13 o                         
  12   5   6        119.72        135.21         3.98 o                         
  13   5   6          1.22          2.48         2.50 o                         
 -14   6   6         26.01         31.64         3.01 o                         
 -13   6   6         39.03         36.16         2.50 o                         
 -12   6   6         77.42         68.65         3.08 o                         
 -11   6   6         18.51         14.03         1.88 o                         
 -10   6   6         31.10         45.15         3.04 o                         
  -9   6   6         56.27         68.17         2.75 o                         
  -8   6   6       1319.58       1256.28        14.64 o                         
  -7   6   6        246.17        243.04         5.22 o                         
  -6   6   6        138.91        141.83         2.95 o                         
  -5   6   6          2.71          6.25         1.62 o                         
  -4   6   6        509.01        499.47         9.93 o                         
  -3   6   6        144.01        225.08        10.14 o                         
  -2   6   6        495.20        514.43        14.37 o                         
  -1   6   6        227.39        261.86         8.78 o                         
   0   6   6        908.71        874.96        34.87 o                         
   1   6   6        626.56        570.05        11.34 o                         
   2   6   6         32.08         47.38         2.58 o                         
   3   6   6        430.24        554.26         7.37 o                         
   4   6   6        216.23        250.80         3.87 o                         
   5   6   6       2191.93       1996.94        20.93 o                         
   6   6   6        128.82        134.05         2.61 o                         
   7   6   6         15.54         12.38         1.61 o                         
   8   6   6         17.82         19.11         1.68 o                         
   9   6   6          6.34          9.15         2.05 o                         
  10   6   6         27.11         33.36         1.95 o                         
  11   6   6         93.41        102.88         2.70 o                         
  12   6   6         42.52         51.78         4.13 o                         
 -13   7   6         27.35         34.75         2.31 o                         
 -12   7   6         49.60         62.43         2.79 o                         
 -11   7   6        237.99        254.32         6.21 o                         
 -10   7   6          1.48          8.54         3.73 o                         
  -9   7   6        521.47        448.19        16.69 o                         
  -8   7   6         10.34         10.16         2.22 o                         
  -7   7   6        197.45        223.28         9.14 o                         
  -6   7   6          2.36         32.08         2.81 o                         
  -5   7   6         16.91         27.48         2.07 o                         
  -4   7   6         69.28         99.33         4.63 o                         
  -3   7   6          2.98          6.84         1.54 o                         
  -2   7   6        295.70        331.29         4.91 o                         
  -1   7   6        121.47        158.73         4.35 o                         
   0   7   6        880.82        844.08        13.73 o                         
   1   7   6        376.43        392.75         7.95 o                         
   2   7   6        426.77        414.32        10.17 o                         
   3   7   6         93.10         83.95         2.45 o                         
   4   7   6          1.04         20.56         1.66 o                         
   5   7   6        239.61        244.65         9.04 o                         
   6   7   6        188.48        168.07         4.36 o                         
   7   7   6         22.05         29.07         2.05 o                         
   8   7   6          3.90          8.47         2.00 o                         
   9   7   6         65.65         95.17         3.34 o                         
  10   7   6        362.28        418.97         7.85 o                         
  11   7   6          0.02          2.24         1.70 o                         
 -12   8   6         18.47         18.53         1.78 o                         
 -11   8   6         20.12         18.62         2.19 o                         
 -10   8   6         86.61         80.10         6.97 o                         
  -9   8   6        186.65        218.33        19.64 o                         
  -8   8   6          5.48          9.03         2.06 o                         
  -7   8   6        884.52        833.89        20.81 o                         
  -6   8   6        489.88        514.54         8.58 o                         
  -5   8   6         59.55         73.52         2.73 o                         
  -4   8   6         32.68         17.97         1.60 o                         
  -3   8   6        522.02        446.90         9.70 o                         
  -2   8   6        368.20        394.43         5.38 o                         
  -1   8   6        383.18        326.06         5.20 o                         
   0   8   6       1943.97       1863.53        25.36 o                         
   1   8   6         26.25         57.26         4.56 o                         
   2   8   6       1036.38       1074.66        30.97 o                         
   3   8   6         36.46         45.78         2.95 o                         
   4   8   6        537.33        575.68        10.78 o                         
   5   8   6         80.87         93.63         4.01 o                         
   6   8   6          7.85         11.50         2.15 o                         
   7   8   6         87.78         96.42         6.10 o                         
   8   8   6         39.89         28.73         3.10 o                         
   9   8   6         25.16         36.99         2.30 o                         
  10   8   6          1.05          7.66         1.71 o                         
  11   8   6          7.36          8.38         2.53 o                         
 -11   9   6          4.93          2.24         2.89 o                         
 -10   9   6         48.05         50.75         2.50 o                         
  -9   9   6         24.14         36.69         4.39 o                         
  -8   9   6         24.74         26.55         2.56 o                         
  -7   9   6        243.78        256.75        10.64 o                         
  -6   9   6        313.38        262.12         6.90 o                         
  -5   9   6         31.41         38.86         2.38 o                         
  -4   9   6        289.21        295.71         8.59 o                         
  -3   9   6         16.50         24.63         1.68 o                         
  -2   9   6         32.79         43.59         2.59 o                         
  -1   9   6        312.56        349.07         6.40 o                         
   0   9   6         16.75         21.05         1.76 o                         
   1   9   6        286.52        247.43         5.36 o                         
   2   9   6        311.76        333.24        18.04 o                         
   3   9   6        232.46        207.57         6.03 o                         
   4   9   6         87.04        142.45         6.43 o                         
   5   9   6          6.12         14.14         2.83 o                         
   6   9   6         38.18         24.82         3.23 o                         
   7   9   6         88.72         72.42         3.39 o                         
   8   9   6         77.94         77.44         3.04 o                         
   9   9   6         33.27         43.64         2.67 o                         
  10   9   6         49.91         39.05         3.37 o                         
 -10  10   6         31.13         28.47         2.21 o                         
  -9  10   6          1.43          3.59         1.80 o                         
  -8  10   6         45.42         33.63         2.78 o                         
  -7  10   6         63.80         46.85         4.65 o                         
  -6  10   6          0.29          2.40         2.30 o                         
  -5  10   6          8.11         13.32         2.42 o                         
  -4  10   6          2.45          4.29         1.79 o                         
  -3  10   6        146.50        155.75         4.17 o                         
  -2  10   6         77.47         69.79         2.75 o                         
  -1  10   6         39.97         36.34         2.46 o                         
   0  10   6        132.78        116.15         3.05 o                         
   1  10   6        190.81        195.37         4.46 o                         
   2  10   6         85.54         70.58         3.76 o                         
   3  10   6        199.08        209.47         5.85 o                         
   4  10   6        103.01        105.71         4.16 o                         
   5  10   6          1.91          2.05         2.64 o                         
   6  10   6        112.84        124.05         6.65 o                         
   7  10   6          2.43          9.64         1.84 o                         
   8  10   6         23.83         23.93         2.52 o                         
   9  10   6         23.60         27.50         3.06 o                         
  -9  11   6          9.37          7.32         2.53 o                         
  -8  11   6         14.81         22.14         2.66 o                         
  -7  11   6         49.95         32.19         2.76 o                         
  -6  11   6         20.33         21.61         3.04 o                         
  -5  11   6         44.34         62.67         4.02 o                         
  -4  11   6        218.85        185.82         6.49 o                         
  -3  11   6          0.05          0.34         2.99 o                         
  -2  11   6         19.78         20.04         2.68 o                         
  -1  11   6        257.61        256.56         6.79 o                         
   0  11   6         13.14         21.55         2.57 o                         
   1  11   6         14.39         14.59         2.85 o                         
   2  11   6          7.92          6.56         3.23 o                         
   3  11   6          9.47         21.41         3.21 o                         
   4  11   6          5.12          6.28         2.60 o                         
   5  11   6          0.50          3.13         2.41 o                         
   6  11   6         12.32         21.54         2.16 o                         
   7  11   6          0.64          0.48         1.94 o                         
   8  11   6          0.50          2.68         2.08 o                         
  -6  12   6         70.84         58.50         3.48 o                         
  -5  12   6         12.30         23.01         3.49 o                         
  -4  12   6          5.68         11.57         4.10 o                         
  -3  12   6        109.21        112.81         6.61 o                         
  -2  12   6         26.81         44.93         5.02 o                         
  -1  12   6          9.53         13.00         2.67 o                         
   0  12   6         99.09        100.79         4.07 o                         
   1  12   6         24.35         32.33         4.85 o                         
   2  12   6         10.00         23.36         6.14 o                         
   3  12   6         71.39         78.06         2.99 o                         
   4  12   6         35.32         36.55         2.33 o                         
   6  12   6          1.64          0.11         2.19 o                         
  -4  13   6         25.70         16.44         2.21 o                         
  -3  13   6          7.40         10.18         2.84 o                         
  -2  13   6         72.40         53.36         3.90 o                         
  -1  13   6          4.47          8.21         2.95 o                         
   0  13   6         15.06         26.44         3.36 o                         
   1  13   6         19.16         20.58         2.43 o                         
   2  13   6          0.39          2.56         1.60 o                         
   3  13   6          8.40          4.52         2.14 o                         
 -16   1   7         11.10         14.16         1.71 o                         
 -15   1   7          0.14          4.41         1.61 o                         
 -14   1   7          4.29          3.63         1.78 o                         
 -13   1   7         75.11         73.52         2.89 o                         
 -12   1   7        669.80        687.70         8.81 o                         
 -11   1   7       1602.55       1588.41        17.98 o                         
 -10   1   7          3.93         13.96         1.50 o                         
  -9   1   7       1007.12        935.35        11.31 o                         
  -8   1   7       1583.88       1638.69        17.75 o                         
  -7   1   7        100.59         83.25         4.77 o                         
  -6   1   7          6.02         57.35         2.85 o                         
  -5   1   7        476.06        552.18        29.15 o                         
  -4   1   7         29.91         37.01         5.36 o                         
  -3   1   7       2205.24       2297.45        34.04 o                         
  -2   1   7       6001.45       6064.11        79.35 o                         
  -1   1   7        502.27        494.76         9.31 o                         
   0   1   7       1265.87       1206.37        23.62 o                         
   1   1   7       1404.77       1251.92        21.42 o                         
   2   1   7         23.59         27.50         2.88 o                         
   3   1   7       2620.03       2520.42        58.91 o                         
   4   1   7        834.36        706.74         9.22 o                         
   5   1   7       1365.93       1485.87        21.03 o                         
   6   1   7         89.36         69.83         1.93 o                         
   7   1   7        800.66        757.69         9.30 o                         
   8   1   7         17.42         21.35         1.50 o                         
   9   1   7        244.61        255.58         4.01 o                         
  10   1   7        914.95        958.27        11.32 o                         
  11   1   7         26.21         19.35         1.84 o                         
  12   1   7         26.37         26.25         1.97 o                         
  13   1   7          2.92          7.04         1.63 o                         
  14   1   7         32.38         36.20         2.35 o                         
 -16   2   7          0.55         -0.64         2.33 o                         
 -15   2   7        117.98        123.07         3.06 o                         
 -14   2   7         91.90         71.36         2.55 o                         
 -13   2   7          0.29          0.98         1.76 o                         
 -12   2   7        444.62        481.80         6.84 o                         
 -11   2   7        966.98        964.86        11.77 o                         
 -10   2   7         86.68         83.13         2.09 o                         
  -9   2   7          2.90         13.42         1.53 o                         
  -8   2   7       1161.19       1165.08        14.71 o                         
  -7   2   7        225.47        209.95         4.59 o                         
  -6   2   7        410.06        508.23         8.42 o                         
  -5   2   7        137.96        143.95         6.25 o                         
  -4   2   7        200.56        146.65         3.51 o                         
  -3   2   7       8808.87       8992.30       115.67 o                         
  -2   2   7       2823.32       2626.04        43.15 o                         
  -1   2   7       2895.30       2911.54        35.33 o                         
   0   2   7       2608.91       2552.77        33.69 o                         
   1   2   7       3089.66       2990.14        52.54 o                         
   2   2   7        962.55        867.12        24.34 o                         
   3   2   7       2746.25       3023.34        49.99 o                         
   4   2   7       3455.63       3328.03        40.31 o                         
   5   2   7        408.59        393.19         5.88 o                         
   6   2   7         22.01         28.67         1.41 o                         
   7   2   7        107.26        111.62         2.75 o                         
   8   2   7          0.09          8.05         1.44 o                         
   9   2   7        219.20        205.16         3.13 o                         
  10   2   7          4.89          6.85         1.78 o                         
  11   2   7         59.31         53.37         2.77 o                         
  12   2   7        165.08        176.72         5.58 o                         
  13   2   7        123.39        114.00         2.92 o                         
  14   2   7          0.29          4.05         2.29 o                         
 -16   3   7         37.93         35.71         2.53 o                         
 -15   3   7         73.75         76.53         4.42 o                         
 -14   3   7         16.63         31.32         2.41 o                         
 -13   3   7        114.28        128.80         3.67 o                         
 -12   3   7        121.35        100.52         4.23 o                         
 -11   3   7        234.94        266.94         4.60 o                         
 -10   3   7        314.20        279.94         5.91 o                         
  -9   3   7         26.73         32.81         2.63 o                         
  -8   3   7          5.46          9.09         2.21 o                         
  -7   3   7         33.84         40.13         2.87 o                         
  -6   3   7        856.37        895.79        28.35 o                         
  -5   3   7         70.37         61.12         2.63 o                         
  -4   3   7         23.13         46.58         2.07 o                         
  -3   3   7        659.23        680.12        19.54 o                         
  -2   3   7       2465.24       2702.67        39.53 o                         
  -1   3   7       9657.62       9506.68       123.30 o                         
   0   3   7       1522.15       1580.55        24.12 o                         
   1   3   7       1955.96       2111.37        37.89 o                         
   2   3   7        209.65        248.96         7.99 o                         
   3   3   7        632.13        698.37        10.98 o                         
   4   3   7        659.25        585.64         8.18 o                         
   5   3   7       5415.41       5308.29        80.83 o                         
   6   3   7         75.63         88.86         2.21 o                         
   7   3   7         16.00         21.70         1.57 o                         
   8   3   7        150.17        153.39         3.25 o                         
   9   3   7          2.43          7.58         2.12 o                         
  10   3   7        165.44        150.40         6.07 o                         
  11   3   7         47.04         59.20         2.99 o                         
  12   3   7        131.39        118.74         3.65 o                         
  13   3   7         15.40         23.25         2.02 o                         
  14   3   7          9.63          8.27         1.34 o                         
 -15   4   7          0.03          1.71         1.74 o                         
 -14   4   7        110.19        101.67         4.08 o                         
 -13   4   7          0.29          3.09         2.45 o                         
 -12   4   7         95.22        113.28         3.55 o                         
 -11   4   7        513.55        496.69         8.31 o                         
 -10   4   7         10.47          8.65         2.63 o                         
  -9   4   7       3633.98       3618.31        43.42 o                         
  -8   4   7       1324.35       1239.52        17.83 o                         
  -7   4   7        213.41        208.69         7.52 o                         
  -6   4   7        219.83        246.21         4.89 o                         
  -5   4   7        679.85        726.34        10.29 o                         
  -4   4   7       3151.44       3220.41        33.41 o                         
  -3   4   7       2713.17       2899.68        45.28 o                         
  -2   4   7        105.59         68.97         2.64 o                         
  -1   4   7        212.92        271.04         5.45 o                         
   0   4   7        515.18        531.88         9.23 o                         
   1   4   7        395.22        397.81         8.44 o                         
   2   4   7         24.84         53.38         2.61 o                         
   3   4   7        516.41        457.26        17.72 o                         
   4   4   7       1163.11       1045.16        16.23 o                         
   5   4   7        131.88        140.95         3.05 o                         
   6   4   7        107.33         97.98         2.18 o                         
   7   4   7         46.63         61.80         2.05 o                         
   8   4   7          2.19          2.11         1.57 o                         
   9   4   7        232.43        219.69         4.76 o                         
  10   4   7          2.08          2.01         1.92 o                         
  11   4   7         22.46         35.50         2.89 o                         
  12   4   7         23.39         38.47         2.86 o                         
  13   4   7         64.80         59.43         2.42 o                         
 -14   5   7          9.71          5.11         1.68 o                         
 -13   5   7         79.27         91.23         2.84 o                         
 -12   5   7         67.04         60.81         2.38 o                         
 -11   5   7        122.37        102.98         4.27 o                         
 -10   5   7        332.58        334.21         6.74 o                         
  -9   5   7         12.87         27.32         2.58 o                         
  -8   5   7        108.48         95.59         2.81 o                         
  -7   5   7        602.81        622.58        13.63 o                         
  -6   5   7        481.95        486.73        11.74 o                         
  -5   5   7        125.85        208.20        13.49 o                         
  -4   5   7        576.19        695.60        10.56 o                         
  -3   5   7       1007.05       1091.38        23.88 o                         
  -2   5   7        244.92        339.78        18.25 o                         
  -1   5   7       5120.30       5444.31       216.06 o                         
   0   5   7        231.16        259.90        16.25 o                         
   1   5   7       2003.82       1894.72        26.29 o                         
   2   5   7        204.34        217.43        11.11 o                         
   3   5   7         13.59          9.22         1.52 o                         
   4   5   7         19.12         13.03         1.25 o                         
   5   5   7        676.21        647.86         9.62 o                         
   6   5   7        284.87        265.87         4.00 o                         
   7   5   7         21.92         46.75         1.87 o                         
   8   5   7          1.15          3.81         1.45 o                         
   9   5   7         22.36         23.60         1.83 o                         
  10   5   7          6.66         10.63         1.65 o                         
  11   5   7         18.29         21.31         2.59 o                         
  12   5   7         48.02         38.74         3.10 o                         
 -14   6   7         18.98         18.24         2.65 o                         
 -13   6   7        204.09        197.23         4.77 o                         
 -12   6   7         62.68         79.81         3.19 o                         
 -11   6   7         51.24         38.30         2.43 o                         
 -10   6   7         65.65         76.13         4.03 o                         
  -9   6   7        151.15        159.90         5.16 o                         
  -8   6   7       1132.83       1097.66        15.54 o                         
  -7   6   7        153.39        191.83         4.53 o                         
  -6   6   7        300.81        279.02         4.85 o                         
  -5   6   7         86.14        106.54         5.14 o                         
  -4   6   7         89.37        107.59         4.25 o                         
  -3   6   7       1708.17       1712.12        35.25 o                         
  -2   6   7         55.26         71.86         2.94 o                         
  -1   6   7        815.53        846.09        22.16 o                         
   0   6   7       1058.85       1145.67        20.30 o                         
   1   6   7         16.57         73.24         3.59 o                         
   2   6   7        862.40        844.64        15.16 o                         
   3   6   7       1604.59       1555.10        20.19 o                         
   4   6   7        307.14        275.67         4.07 o                         
   5   6   7         20.49         34.83         1.62 o                         
   6   6   7        625.47        616.18         7.63 o                         
   7   6   7          9.54         22.75         1.71 o                         
   8   6   7          8.49         19.07         1.75 o                         
   9   6   7         62.28         62.04         2.30 o                         
  10   6   7         15.41         17.79         1.70 o                         
  11   6   7         11.61         19.52         2.37 o                         
  12   6   7        117.51        126.92         4.21 o                         
 -13   7   7          7.19         14.53         3.99 o                         
 -12   7   7          0.73          7.06         2.50 o                         
 -11   7   7         52.73         54.65         2.93 o                         
 -10   7   7         77.91         71.23         4.46 o                         
  -9   7   7        170.53        192.63         6.17 o                         
  -8   7   7        360.56        400.22         6.96 o                         
  -7   7   7         18.93          9.31         2.29 o                         
  -6   7   7         44.85         61.01         5.22 o                         
  -5   7   7        723.24        617.75        10.96 o                         
  -4   7   7        795.90        788.01        17.05 o                         
  -3   7   7         63.20         66.18         3.21 o                         
  -2   7   7          2.28          8.41         1.64 o                         
  -1   7   7         13.24         11.52         2.16 o                         
   0   7   7        221.19        226.59         5.44 o                         
   1   7   7        572.04        562.29        15.60 o                         
   2   7   7        236.11        263.42         5.59 o                         
   3   7   7          5.40         11.62         1.60 o                         
   4   7   7         79.75         91.50         2.89 o                         
   5   7   7          0.30         16.40         1.75 o                         
   6   7   7        129.55        129.87         3.11 o                         
   7   7   7          6.56         15.20         1.81 o                         
   8   7   7          0.68          9.83         2.35 o                         
   9   7   7         72.72         70.24         2.89 o                         
  10   7   7         30.50         40.62         2.27 o                         
  11   7   7         11.40         16.74         2.30 o                         
 -12   8   7         65.08         65.05         2.44 o                         
 -11   8   7        205.88        239.35         9.30 o                         
 -10   8   7          8.09         12.44         2.88 o                         
  -9   8   7          3.87         20.70         2.59 o                         
  -8   8   7         10.16         11.75         2.63 o                         
  -7   8   7        584.03        523.11        18.12 o                         
  -6   8   7        220.87        229.89         6.64 o                         
  -5   8   7         42.19         51.10         2.52 o                         
  -4   8   7        172.25        166.98         3.41 o                         
  -3   8   7         83.69        105.80         3.41 o                         
  -2   8   7        274.82        276.48         4.51 o                         
  -1   8   7        143.80        169.42         3.12 o                         
   0   8   7        240.12        307.32         6.44 o                         
   1   8   7         85.87         69.17         3.75 o                         
   2   8   7        674.46        755.88        25.16 o                         
   3   8   7         35.28         25.19         3.05 o                         
   4   8   7        198.72        249.84         4.93 o                         
   5   8   7        161.20        140.95         4.29 o                         
   6   8   7        556.74        548.55         8.94 o                         
   7   8   7        490.63        452.76        12.30 o                         
   8   8   7         17.03         18.29         2.20 o                         
   9   8   7         14.67         13.47         2.11 o                         
  10   8   7          0.12          5.15         1.55 o                         
  11   8   7          0.19          2.02         2.00 o                         
 -11   9   7          5.26          2.60         2.79 o                         
 -10   9   7         79.32         86.78         3.01 o                         
  -9   9   7          0.27          7.39         2.58 o                         
  -8   9   7        198.51        202.22         6.24 o                         
  -7   9   7         31.79         55.36         3.03 o                         
  -6   9   7          6.21         22.66         2.28 o                         
  -5   9   7        278.46        214.43         6.24 o                         
  -4   9   7        150.81        131.83         2.96 o                         
  -3   9   7         51.63         62.56         2.22 o                         
  -2   9   7        639.71        601.34         8.23 o                         
  -1   9   7        195.10        177.44         4.77 o                         
   0   9   7          4.82         12.87         1.72 o                         
   1   9   7        106.67        142.26         4.57 o                         
   2   9   7        122.06        143.52         4.61 o                         
   3   9   7        113.22        108.77         5.15 o                         
   4   9   7        599.24        577.18        13.57 o                         
   5   9   7          2.43          3.24         2.08 o                         
   6   9   7         23.51         20.52         2.44 o                         
   7   9   7        102.86        105.59         4.58 o                         
   8   9   7         37.10         38.35         2.99 o                         
   9   9   7         27.80         31.73         2.10 o                         
  10   9   7         19.40         19.81         2.62 o                         
 -11  10   7          0.54          3.70         2.13 o                         
 -10  10   7          1.57          4.92         2.58 o                         
  -9  10   7          0.63         -0.25         1.74 o                         
  -8  10   7         13.20         26.55         2.98 o                         
  -7  10   7          1.97         -0.11         2.05 o                         
  -6  10   7         36.50         35.49         2.64 o                         
  -5  10   7        194.65        170.69         9.95 o                         
  -4  10   7        141.68        144.93         4.68 o                         
  -3  10   7         76.78         71.15         2.96 o                         
  -2  10   7         64.37         46.02         2.48 o                         
  -1  10   7         62.98         63.57         3.04 o                         
   0  10   7         96.04         91.78         2.74 o                         
   1  10   7         63.92         94.21         3.59 o                         
   2  10   7          7.20         16.17         3.69 o                         
   3  10   7         80.68         67.41         3.84 o                         
   4  10   7         28.12         16.06         2.53 o                         
   5  10   7         55.93         52.36         3.35 o                         
   6  10   7          0.10          2.23         3.00 o                         
   7  10   7          6.37          6.60         2.21 o                         
   8  10   7          2.64          8.55         1.80 o                         
   9  10   7          1.39          5.10         2.29 o                         
  -9  11   7          4.55          6.37         2.52 o                         
  -8  11   7         60.48         46.86         3.69 o                         
  -7  11   7          3.92          5.05         2.16 o                         
  -6  11   7          7.51         10.23         2.66 o                         
  -5  11   7         45.81         32.35         3.40 o                         
  -4  11   7         65.12         73.21         4.25 o                         
  -3  11   7         46.59         34.84         2.73 o                         
  -2  11   7         14.93         16.52         2.17 o                         
  -1  11   7         84.78        118.01         4.61 o                         
   0  11   7         17.97         22.22         2.49 o                         
   1  11   7          5.03         10.30         2.36 o                         
   2  11   7         10.35         36.08        11.46 o                         
   3  11   7          1.23          4.92         1.98 o                         
   4  11   7         23.41         24.33         2.48 o                         
   5  11   7         22.51         29.06         2.86 o                         
   6  11   7         20.73         15.90         1.98 o                         
   7  11   7         26.06         31.20         3.39 o                         
   8  11   7          1.61          6.40         1.82 o                         
  -6  12   7          7.84          9.98         2.09 o                         
  -5  12   7         59.80         44.14         3.70 o                         
  -4  12   7         39.47         30.02         4.24 o                         
  -3  12   7         37.76         34.57         4.48 o                         
  -2  12   7         68.25         48.68         4.94 o                         
  -1  12   7          0.67          6.87         4.07 o                         
   0  12   7         10.53         12.48         2.08 o                         
   1  12   7         73.36         64.98         2.83 o                         
   2  12   7        145.16        153.10        10.63 o                         
   3  12   7          5.63          7.56         1.93 o                         
   4  12   7         27.03         25.06         2.10 o                         
  -3  13   7          0.13          2.36         2.42 o                         
  -2  13   7          3.50          5.40         2.70 o                         
  -1  13   7         13.92          9.99         2.86 o                         
   0  13   7         21.73         26.06         3.09 o                         
   2  13   7          1.60          1.25         2.22 o                         
 -16   0   8          1.14          2.75         2.39 o                         
 -15   0   8        137.55        168.63         8.05 o                         
 -14   0   8         84.54         67.93         3.08 o                         
 -13   0   8        197.15        208.40         7.06 o                         
 -12   0   8         10.42         11.07         3.07 o                         
 -11   0   8        732.37        683.45        13.00 o                         
 -10   0   8       4868.46       4705.53        84.45 o                         
  -9   0   8         22.22         28.99         1.93 o                         
  -8   0   8       5501.86       5536.33        82.47 o                         
  -7   0   8       6444.19       6333.05        91.56 o                         
  -6   0   8       3349.95       3577.95        53.06 o                         
  -5   0   8       1144.39       1614.77        47.24 o                         
  -4   0   8       9396.32      10838.09       199.47 o                         
  -3   0   8        581.74        532.94        12.28 o                         
  -2   0   8       1061.45        983.72        21.04 o                         
  -1   0   8        254.21        174.67         4.80 o                         
   0   0   8       2067.80       2044.36        39.29 o                         
   1   0   8       7168.86       7678.28       174.09 o                         
   2   0   8       6624.18       6878.94       226.75 o                         
   3   0   8        211.32        217.59         5.39 o                         
   4   0   8       1387.96       1296.64        27.87 o                         
   5   0   8        725.53        808.01        19.74 o                         
   6   0   8        308.44        302.93         7.16 o                         
   7   0   8         92.62         91.56         3.28 o                         
   8   0   8        112.08         84.10         3.24 o                         
   9   0   8        726.50        667.73        15.09 o                         
  10   0   8        245.16        231.52         5.57 o                         
  11   0   8          2.05          2.72         2.59 o                         
  12   0   8        335.74        303.01         8.61 o                         
  13   0   8         80.84         77.23         4.99 o                         
 -16   1   8         10.73          8.57         1.58 o                         
 -15   1   8         29.34         35.35         2.47 o                         
 -14   1   8         28.21         25.84         2.01 o                         
 -13   1   8         40.76         49.11         2.16 o                         
 -12   1   8        210.16        196.42         5.36 o                         
 -11   1   8        284.09        271.01         5.83 o                         
 -10   1   8       1863.73       1902.16        21.92 o                         
  -9   1   8        381.67        383.29         6.14 o                         
  -8   1   8        434.47        377.79         6.71 o                         
  -7   1   8        149.66        138.62         3.36 o                         
  -6   1   8      10265.07      10454.51       118.26 o                         
  -5   1   8       7308.10       7417.87        95.91 o                         
  -4   1   8       3665.33       3506.77        46.48 o                         
  -3   1   8       1191.48       1063.50        16.94 o                         
  -2   1   8       3148.95       3231.85        52.91 o                         
  -1   1   8       1201.95       1043.32        16.08 o                         
   0   1   8       1013.86        737.12        13.49 o                         
   1   1   8        328.41        336.34         9.63 o                         
   2   1   8       4683.80       4581.67        74.53 o                         
   3   1   8          5.57         17.04         1.67 o                         
   4   1   8       7592.57       7733.98        99.84 o                         
   5   1   8        485.28        480.23         7.43 o                         
   6   1   8        700.98        716.72        10.53 o                         
   7   1   8        527.76        485.70         6.02 o                         
   8   1   8         31.85         25.84         1.52 o                         
   9   1   8         20.87         12.57         1.53 o                         
  10   1   8        101.74        124.42         4.04 o                         
  11   1   8         17.79         30.53         2.30 o                         
  12   1   8        389.27        406.17         6.82 o                         
  13   1   8         35.47         31.09         2.57 o                         
  14   1   8         22.59         24.78         1.89 o                         
 -16   2   8          8.72         14.71         2.52 o                         
 -15   2   8         39.37         41.74         2.19 o                         
 -14   2   8          0.38          7.89         2.49 o                         
 -13   2   8         45.64         56.35         2.17 o                         
 -12   2   8         36.52         42.43         2.16 o                         
 -11   2   8       1359.17       1305.73        14.04 o                         
 -10   2   8         85.73        105.80         2.54 o                         
  -9   2   8          7.51         29.18         1.90 o                         
  -8   2   8        678.24        734.48         9.85 o                         
  -7   2   8       5447.69       5337.54        74.57 o                         
  -6   2   8        166.67        139.43         3.66 o                         
  -5   2   8       3285.41       3268.37        47.76 o                         
  -4   2   8         12.09         24.64         2.37 o                         
  -3   2   8       2866.98       2690.82        33.63 o                         
  -2   2   8       3441.08       3415.83        55.82 o                         
  -1   2   8         11.63         25.21         1.83 o                         
   0   2   8       4741.84       4315.59        52.33 o                         
   1   2   8       3870.44       3804.84        49.85 o                         
   2   2   8        523.28        564.55        18.45 o                         
   3   2   8       1067.62        991.68        17.08 o                         
   4   2   8        698.22        665.35         9.03 o                         
   5   2   8       3791.89       3936.50        48.16 o                         
   6   2   8       1494.83       1461.39        18.56 o                         
   7   2   8        543.94        531.80         5.96 o                         
   8   2   8       1077.94       1126.22        13.19 o                         
   9   2   8        142.84        156.63         2.98 o                         
  10   2   8        581.64        575.61        12.14 o                         
  11   2   8        104.03        117.25         4.57 o                         
  12   2   8        104.94        104.37         3.14 o                         
  13   2   8         68.75         74.36         2.28 o                         
  14   2   8          4.18          3.84         1.37 o                         
 -15   3   8        129.21        134.93         6.04 o                         
 -14   3   8         56.26         72.91         3.06 o                         
 -13   3   8        177.86        175.15         4.26 o                         
 -12   3   8         22.35         23.90         1.76 o                         
 -11   3   8        182.90        231.34         4.00 o                         
 -10   3   8        174.81        184.13         4.82 o                         
  -9   3   8       1015.32       1033.92        14.77 o                         
  -8   3   8         15.78         48.90         2.72 o                         
  -7   3   8        510.62        490.59         9.04 o                         
  -6   3   8       4388.00       4477.51        59.58 o                         
  -5   3   8        126.51        145.97         3.47 o                         
  -4   3   8        201.68        221.10        11.19 o                         
  -3   3   8       3953.41       4021.22        49.29 o                         
  -2   3   8         25.70         52.53         2.71 o                         
  -1   3   8        139.20        172.63         4.27 o                         
   0   3   8       3041.12       3022.13        47.05 o                         
   1   3   8        140.90        152.42         8.72 o                         
   2   3   8       4880.79       4935.43        55.51 o                         
   3   3   8        676.07        731.23        16.58 o                         
   4   3   8        150.93        139.65         3.34 o                         
   5   3   8         86.42         84.21         2.00 o                         
   6   3   8         68.27         76.25         1.94 o                         
   7   3   8        157.03        160.27         3.04 o                         
   8   3   8        161.69        159.47         3.34 o                         
   9   3   8          4.44         10.79         2.09 o                         
  10   3   8         22.93         36.38         2.36 o                         
  11   3   8        395.93        432.72        17.29 o                         
  12   3   8         34.77         40.19         2.36 o                         
  13   3   8         39.61         39.61         2.05 o                         
 -15   4   8         16.36         21.51         3.17 o                         
 -14   4   8        161.72        146.36         4.02 o                         
 -13   4   8         36.83         48.90         3.04 o                         
 -12   4   8        187.89        162.81         4.23 o                         
 -11   4   8        330.27        311.72         6.49 o                         
 -10   4   8         50.49         51.30         2.77 o                         
  -9   4   8         18.79         59.34         4.33 o                         
  -8   4   8        695.95        668.58        20.43 o                         
  -7   4   8        352.54        376.16         6.99 o                         
  -6   4   8       1135.34       1153.31        16.44 o                         
  -5   4   8          4.87          6.00         2.09 o                         
  -4   4   8        992.14        949.20        14.50 o                         
  -3   4   8       3496.88       3712.81        69.80 o                         
  -2   4   8        616.81        689.68        11.15 o                         
  -1   4   8         88.16         92.20         6.57 o                         
   0   4   8        163.32        306.08        13.71 o                         
   1   4   8        365.58        407.40         7.10 o                         
   2   4   8         71.92        129.71         3.29 o                         
   3   4   8       1166.39       1284.50        16.69 o                         
   4   4   8        180.42        194.56         6.32 o                         
   5   4   8         48.53         32.04         1.40 o                         
   6   4   8        727.71        705.81         8.04 o                         
   7   4   8        778.33        764.08        11.04 o                         
   8   4   8        113.67        123.30         3.86 o                         
   9   4   8        331.37        359.81        14.01 o                         
  10   4   8          0.46          5.19         2.46 o                         
  11   4   8         99.53        126.95         4.87 o                         
  12   4   8         34.54         45.35         3.18 o                         
  13   4   8         10.72         17.49         4.48 o                         
 -14   5   8         23.81         27.68         2.41 o                         
 -13   5   8         79.06         93.05         3.46 o                         
 -12   5   8         43.52         47.86         2.58 o                         
 -11   5   8         13.61         19.89         2.13 o                         
 -10   5   8        390.41        391.38        14.34 o                         
  -9   5   8        290.19        281.39         7.03 o                         
  -8   5   8          3.26         46.08         2.68 o                         
  -7   5   8       1496.67       1465.83        21.11 o                         
  -6   5   8         21.79         41.25         3.09 o                         
  -5   5   8       5067.85       4802.67        85.99 o                         
  -4   5   8         64.37        157.81         5.70 o                         
  -3   5   8        466.63        563.49        17.50 o                         
  -2   5   8       1686.09       1499.80        55.35 o                         
  -1   5   8        218.53        341.18        10.09 o                         
   0   5   8         14.55         20.96         2.31 o                         
   1   5   8       4720.16       5264.97       104.30 o                         
   2   5   8        658.06        603.71        12.26 o                         
   3   5   8          1.37         20.14         1.32 o                         
   4   5   8         75.08         78.38         2.08 o                         
   5   5   8        701.64        612.28         6.93 o                         
   6   5   8        452.72        458.05         8.39 o                         
   7   5   8        241.73        241.71         4.90 o                         
   8   5   8         73.09         76.04         2.62 o                         
   9   5   8        104.97        111.65         2.66 o                         
  10   5   8        208.05        266.05         5.07 o                         
  11   5   8        103.55         93.20         4.41 o                         
  12   5   8          6.28          9.66         2.36 o                         
 -14   6   8         49.40         52.38         3.47 o                         
 -13   6   8          4.39         14.62         2.14 o                         
 -12   6   8         85.80         86.13         2.86 o                         
 -11   6   8        186.11        143.56         5.56 o                         
 -10   6   8         13.01         13.62         2.65 o                         
  -9   6   8        276.14        270.43         6.99 o                         
  -8   6   8         55.81         91.87         4.29 o                         
  -7   6   8         29.45         53.06         3.05 o                         
  -6   6   8        577.23        589.91         9.90 o                         
  -5   6   8        411.99        431.96        21.87 o                         
  -4   6   8        395.09        360.91         6.27 o                         
  -3   6   8        702.24        627.16        11.11 o                         
  -2   6   8         77.07        118.84         5.70 o                         
  -1   6   8        410.42        416.12         8.88 o                         
   0   6   8         79.19        122.57         3.28 o                         
   1   6   8        399.02        443.99         6.98 o                         
   2   6   8        219.33        214.68         3.79 o                         
   3   6   8        663.33        641.00        12.92 o                         
   4   6   8        654.11        637.47        11.55 o                         
   5   6   8         52.75         43.74         2.10 o                         
   6   6   8          8.88         16.74         1.57 o                         
   7   6   8         91.69         98.22         2.48 o                         
   8   6   8        142.18        142.11         4.22 o                         
   9   6   8        114.96        121.84         4.06 o                         
  10   6   8         66.51         71.26         3.39 o                         
  11   6   8          0.01          2.97         1.89 o                         
  12   6   8          0.87          3.84         2.42 o                         
 -13   7   8         12.08         11.73         2.82 o                         
 -12   7   8        269.23        302.19         8.20 o                         
 -11   7   8         53.34         41.07         2.71 o                         
 -10   7   8          0.04         11.00         2.63 o                         
  -9   7   8        691.54        655.09        22.07 o                         
  -8   7   8        944.69        872.06        27.06 o                         
  -7   7   8         23.33         32.78         3.67 o                         
  -6   7   8       2423.86       2289.51        34.93 o                         
  -5   7   8        338.09        382.83        13.53 o                         
  -4   7   8        218.38        180.56         4.81 o                         
  -3   7   8       1135.95       1151.96        18.98 o                         
  -2   7   8        183.31        163.95         4.21 o                         
  -1   7   8        582.87        612.33        10.73 o                         
   0   7   8       1059.42       1109.74        20.14 o                         
   1   7   8       1219.83       1216.93        18.88 o                         
   2   7   8        315.01        353.48         8.76 o                         
   3   7   8         81.70         69.79         2.45 o                         
   4   7   8         71.93         58.05         2.34 o                         
   5   7   8          3.97         30.09         2.09 o                         
   6   7   8         10.41         29.16         1.93 o                         
   7   7   8        615.17        633.58        10.38 o                         
   8   7   8        115.62        112.38         3.56 o                         
   9   7   8          9.55          7.94         2.02 o                         
  10   7   8         41.65         47.14         3.46 o                         
  11   7   8         58.48         61.94         3.13 o                         
 -13   8   8          0.00         -0.27         1.79 o                         
 -12   8   8          2.17          6.14         1.64 o                         
 -11   8   8          6.73         13.54         2.12 o                         
 -10   8   8         54.22         52.77         3.54 o                         
  -9   8   8        511.67        512.91        16.42 o                         
  -8   8   8          5.70         15.79         2.27 o                         
  -7   8   8         21.76         23.26         2.10 o                         
  -6   8   8         82.44         84.23         3.54 o                         
  -5   8   8         56.83         87.08         2.97 o                         
  -4   8   8        142.02        119.78         2.82 o                         
  -3   8   8        304.18        288.44         4.62 o                         
  -2   8   8        179.70        137.87         2.99 o                         
  -1   8   8         42.99         54.55         2.52 o                         
   0   8   8       1612.52       1663.77        28.49 o                         
   1   8   8          2.51         15.33         2.20 o                         
   2   8   8       1316.05       1309.97        20.63 o                         
   3   8   8        333.53        353.78        10.41 o                         
   4   8   8        111.12        118.16         5.08 o                         
   5   8   8          0.37          2.92         2.01 o                         
   6   8   8        454.40        428.57        13.52 o                         
   7   8   8         81.41        109.73         6.26 o                         
   8   8   8         18.55         14.54         2.09 o                         
   9   8   8         26.54         32.35         2.02 o                         
  10   8   8         32.03         33.04         2.34 o                         
  11   8   8          1.00          2.12         1.71 o                         
 -12   9   8          7.71         11.13         2.33 o                         
 -11   9   8         51.81         79.28         4.55 o                         
 -10   9   8         41.73         48.24         2.94 o                         
  -9   9   8        134.41        112.64         4.39 o                         
  -8   9   8          0.78          8.17         2.87 o                         
  -7   9   8        258.99        272.52         6.91 o                         
  -6   9   8         60.82         74.96         2.88 o                         
  -5   9   8        169.03        167.27         4.07 o                         
  -4   9   8          5.30         21.75         2.16 o                         
  -3   9   8         72.84         69.82         2.14 o                         
  -2   9   8        247.00        275.52         6.86 o                         
  -1   9   8         16.69         25.54         1.86 o                         
   0   9   8         90.98         81.52         2.49 o                         
   1   9   8          7.52          5.91         2.46 o                         
   2   9   8        319.83        358.69         9.93 o                         
   3   9   8        137.88        155.10         6.66 o                         
   4   9   8        268.01        318.02         8.15 o                         
   5   9   8          1.74          2.76         2.00 o                         
   6   9   8          3.58          6.68         2.38 o                         
   7   9   8         11.73         11.42         2.74 o                         
   8   9   8         44.05         45.13         2.96 o                         
   9   9   8         62.63         66.64         3.02 o                         
  10   9   8          6.56          1.84         2.01 o                         
 -11  10   8          5.80          8.83         2.02 o                         
 -10  10   8         76.47         78.43        10.28 o                         
  -9  10   8         23.96         24.48         1.92 o                         
  -8  10   8        450.28        410.81        18.19 o                         
  -7  10   8         23.35         29.32         2.12 o                         
  -6  10   8        274.28        249.97        10.07 o                         
  -5  10   8        292.98        267.47         6.71 o                         
  -4  10   8         37.12         37.06         2.93 o                         
  -3  10   8          2.74         17.92         2.90 o                         
  -2  10   8         22.08         22.22         2.19 o                         
  -1  10   8         36.30         38.58         2.33 o                         
   0  10   8         70.88         58.22         2.55 o                         
   1  10   8         95.55        102.37         3.08 o                         
   2  10   8         65.53         60.97         3.18 o                         
   3  10   8          1.03         15.67         2.69 o                         
   4  10   8         47.71         51.87         2.85 o                         
   5  10   8          6.91          8.54         2.67 o                         
   6  10   8          9.60         15.18         2.99 o                         
   7  10   8          3.26          4.46         2.02 o                         
   8  10   8         23.35         38.02         3.68 o                         
   9  10   8          4.29          5.77         1.92 o                         
  -9  11   8        104.42         83.15         4.29 o                         
  -8  11   8         22.08         18.30         2.23 o                         
  -7  11   8         31.93         24.72         3.40 o                         
  -6  11   8         11.15          7.33         2.50 o                         
  -5  11   8         19.47         22.18         4.65 o                         
  -4  11   8          7.17          9.74         3.07 o                         
  -3  11   8          2.67          1.00         2.32 o                         
  -2  11   8          1.84          3.27         2.42 o                         
  -1  11   8        181.58        193.32         7.25 o                         
   0  11   8          0.05          6.13         2.19 o                         
   1  11   8         17.68         21.80         2.42 o                         
   2  11   8        434.34        427.43        11.51 o                         
   3  11   8          6.02          9.14         2.64 o                         
   4  11   8         14.95         16.41         2.37 o                         
   5  11   8        186.59        204.13         6.12 o                         
   6  11   8          2.88          7.10         1.95 o                         
   7  11   8          0.02          0.38         2.43 o                         
  -6  12   8         34.03         16.11         1.86 o                         
  -5  12   8         44.29         36.67         3.20 o                         
  -4  12   8        101.37         80.87         5.14 o                         
  -3  12   8         21.48         24.48         4.10 o                         
  -2  12   8         17.01         30.86         4.41 o                         
  -1  12   8         24.81         28.26         4.32 o                         
   0  12   8         59.92         70.18         5.29 o                         
   1  12   8          9.10         10.92         1.96 o                         
   2  12   8         24.60         31.89         2.56 o                         
   3  12   8          0.36          3.28         2.08 o                         
   4  12   8          1.65          9.53         3.38 o                         
   5  12   8         31.70         23.83         2.76 o                         
  -3  13   8         22.30         13.03         2.15 o                         
  -2  13   8         20.98          9.44         2.53 o                         
  -1  13   8         25.57         29.15         3.01 o                         
   0  13   8          0.48          3.98         2.53 o                         
   1  13   8          4.86         11.49         2.45 o                         
 -16   1   9          0.58         -1.56         2.43 o                         
 -15   1   9          6.00         15.11         2.62 o                         
 -14   1   9        148.71        166.84         3.86 o                         
 -13   1   9          1.93          2.45         1.96 o                         
 -12   1   9         79.00         84.59         2.47 o                         
 -11   1   9          3.39          9.53         1.71 o                         
 -10   1   9        362.78        333.76         8.88 o                         
  -9   1   9        381.65        379.19         5.51 o                         
  -8   1   9         77.35         79.31         2.40 o                         
  -7   1   9          6.50         32.21         1.93 o                         
  -6   1   9       2128.53       1982.93        24.14 o                         
  -5   1   9        224.60        355.38         8.53 o                         
  -4   1   9       3380.77       3832.87        57.01 o                         
  -3   1   9        762.48        798.20        12.95 o                         
  -2   1   9       7875.35       7514.55       107.61 o                         
  -1   1   9         17.97         13.92         1.94 o                         
   0   1   9          9.34         33.66         2.87 o                         
   1   1   9       2216.21       2109.40        31.68 o                         
   2   1   9       6335.88       6145.35        79.83 o                         
   3   1   9         39.59         34.34         1.62 o                         
   4   1   9       4553.22       4670.84        56.95 o                         
   5   1   9        333.03        363.08         6.22 o                         
   6   1   9        133.72        134.27         2.42 o                         
   7   1   9        129.43        143.60         2.74 o                         
   8   1   9         32.76         33.84         1.77 o                         
   9   1   9          5.41          6.01         1.51 o                         
  10   1   9        236.78        228.49         4.38 o                         
  11   1   9          0.15          0.90         2.00 o                         
  12   1   9          0.17          5.26         1.97 o                         
  13   1   9         36.96         29.57         2.11 o                         
  14   1   9         13.94         10.65         1.36 o                         
 -16   2   9         17.61         18.60         2.51 o                         
 -15   2   9         17.80         24.21         1.92 o                         
 -14   2   9          2.10          8.51         2.01 o                         
 -13   2   9         68.93         80.31         2.72 o                         
 -12   2   9         15.28         12.90         1.61 o                         
 -11   2   9        919.91        898.11         9.61 o                         
 -10   2   9         25.83         30.69         2.42 o                         
  -9   2   9         37.74         48.57         2.27 o                         
  -8   2   9         10.01         19.98         2.45 o                         
  -7   2   9       2920.35       2817.19        38.58 o                         
  -6   2   9       1114.22       1055.27        20.06 o                         
  -5   2   9         14.51         23.12         1.79 o                         
  -4   2   9        224.10        247.77         7.66 o                         
  -3   2   9       1596.94       1767.45        30.27 o                         
  -2   2   9        711.42        822.81        16.91 o                         
  -1   2   9        430.84        412.76         6.48 o                         
   0   2   9        656.67        663.66         9.57 o                         
   1   2   9       2382.78       2252.39        37.25 o                         
   2   2   9        297.40        321.55        12.26 o                         
   3   2   9       4080.98       3982.96        48.51 o                         
   4   2   9       1138.27       1076.32        12.69 o                         
   5   2   9        311.39        237.58         4.08 o                         
   6   2   9        241.41        206.10         2.88 o                         
   7   2   9         90.92         91.52         1.98 o                         
   8   2   9        552.68        544.57         8.42 o                         
   9   2   9          5.30          4.19         1.92 o                         
  10   2   9        155.01        125.21         3.76 o                         
  11   2   9         44.28         40.34         2.61 o                         
  12   2   9        103.14        106.81         3.09 o                         
  13   2   9         17.27         12.11         1.41 o                         
  14   2   9          0.85          2.03         1.45 o                         
 -15   3   9        107.19        105.89         5.13 o                         
 -14   3   9        109.65        120.24         4.38 o                         
 -13   3   9          1.34          6.15         2.01 o                         
 -12   3   9         21.71         21.89         2.15 o                         
 -11   3   9        113.24        138.07         3.12 o                         
 -10   3   9        151.65        171.11         3.44 o                         
  -9   3   9         20.98         28.10         2.10 o                         
  -8   3   9       2606.40       2394.80        27.46 o                         
  -7   3   9        174.24        181.47         3.68 o                         
  -6   3   9        810.97        938.46        14.33 o                         
  -5   3   9        964.97        850.31        18.02 o                         
  -4   3   9        292.30        262.81         6.62 o                         
  -3   3   9       1376.56       1304.36        17.82 o                         
  -2   3   9        337.27        360.79         5.55 o                         
  -1   3   9       6867.87       7009.12        78.55 o                         
   0   3   9       4439.42       4519.52        55.29 o                         
   1   3   9       1461.01       1386.86        21.55 o                         
   2   3   9        103.84        163.24         4.62 o                         
   3   3   9         62.46         93.92         2.66 o                         
   4   3   9         84.60         80.36         1.98 o                         
   5   3   9          3.97          8.97         1.33 o                         
   6   3   9          2.84          2.74         1.46 o                         
   7   3   9        622.65        639.42         9.00 o                         
   8   3   9        140.55        146.16         3.52 o                         
   9   3   9         53.15         56.64         2.53 o                         
  10   3   9         24.58         28.18         2.11 o                         
  11   3   9         33.52         33.56         4.13 o                         
  12   3   9          5.18          6.18         1.64 o                         
  13   3   9         19.65         15.68         2.48 o                         
 -15   4   9        134.49        133.79         6.06 o                         
 -14   4   9          6.50          7.54         1.86 o                         
 -13   4   9         29.13         43.67         4.25 o                         
 -12   4   9         19.55         28.94         2.41 o                         
 -11   4   9        996.06        963.80        16.83 o                         
 -10   4   9        408.03        386.91         6.75 o                         
  -9   4   9        626.56        636.22         8.96 o                         
  -8   4   9       2858.69       2849.36        34.34 o                         
  -7   4   9        571.21        578.47        13.27 o                         
  -6   4   9         58.66         49.10         3.19 o                         
  -5   4   9       2408.54       2375.24        33.39 o                         
  -4   4   9       1139.62       1135.68        20.78 o                         
  -3   4   9       4207.83       4330.55        62.40 o                         
  -2   4   9       2005.04       1867.21        30.85 o                         
  -1   4   9       7094.18       6817.53        96.90 o                         
   0   4   9       2448.22       2516.54        31.81 o                         
   1   4   9       3252.12       3001.66        37.37 o                         
   2   4   9       4863.56       4846.61        55.00 o                         
   3   4   9        296.20        309.70         5.92 o                         
   4   4   9        668.27        575.12         8.44 o                         
   5   4   9        147.54        178.28         2.75 o                         
   6   4   9        110.41        117.80         2.37 o                         
   7   4   9          1.17         11.74         1.59 o                         
   8   4   9          6.84          2.57         1.82 o                         
   9   4   9        106.93         95.90         3.96 o                         
  10   4   9          7.95         10.86         1.71 o                         
  11   4   9        130.92        141.48         4.69 o                         
  12   4   9         64.25         70.14         5.00 o                         
 -14   5   9          0.46          3.38         1.99 o                         
 -13   5   9          1.27          9.27         2.14 o                         
 -12   5   9        273.02        264.79         5.54 o                         
 -11   5   9          1.19          9.36         2.34 o                         
 -10   5   9         44.22         53.35         2.96 o                         
  -9   5   9         23.24         26.00         3.89 o                         
  -8   5   9        878.60        804.95        16.63 o                         
  -7   5   9          6.07         23.70         2.89 o                         
  -6   5   9         28.20         31.32         2.71 o                         
  -5   5   9        320.14        405.53        11.37 o                         
  -4   5   9       1771.91       1975.67        51.97 o                         
  -3   5   9         15.58         17.47         3.70 o                         
  -2   5   9        133.47        202.10         5.89 o                         
  -1   5   9         78.67        115.69         7.15 o                         
   0   5   9         56.69        115.20         3.67 o                         
   1   5   9         11.52         47.35         3.34 o                         
   2   5   9         90.07         75.50         2.67 o                         
   3   5   9         82.34         56.91         1.65 o                         
   4   5   9         18.56         16.20         1.32 o                         
   5   5   9        127.36        141.89         3.01 o                         
   6   5   9        134.78        140.28         2.64 o                         
   7   5   9          1.76          5.15         1.44 o                         
   8   5   9        159.06        164.21         2.80 o                         
   9   5   9         86.32        101.96         2.81 o                         
  10   5   9          8.79          8.29         2.10 o                         
  11   5   9         46.15         50.67         3.19 o                         
  12   5   9          1.34          2.66         2.03 o                         
 -14   6   9         20.78         28.58         2.85 o                         
 -13   6   9         77.50         90.68         7.68 o                         
 -12   6   9         95.03        122.25         3.34 o                         
 -11   6   9         19.94         23.48         2.66 o                         
 -10   6   9        132.76        117.70         6.87 o                         
  -9   6   9        463.73        414.76         6.71 o                         
  -8   6   9         56.99         66.30         3.37 o                         
  -7   6   9         31.50         35.80         2.83 o                         
  -6   6   9         37.37         93.38         4.25 o                         
  -5   6   9       2015.60       1968.58        27.09 o                         
  -4   6   9         11.09         27.22         1.83 o                         
  -3   6   9          1.05         22.19         3.42 o                         
  -2   6   9       1722.00       1676.60        34.06 o                         
  -1   6   9       1250.02       1317.41        20.08 o                         
   0   6   9        267.75        303.55         5.73 o                         
   1   6   9          4.14         15.48         1.94 o                         
   2   6   9         82.03        127.22         5.85 o                         
   3   6   9        115.27        118.91         2.78 o                         
   4   6   9         73.70         67.07         2.03 o                         
   5   6   9       1700.36       1661.91        28.19 o                         
   6   6   9        154.33        146.55         2.69 o                         
   7   6   9        434.64        405.91         5.85 o                         
   8   6   9        230.32        240.04         4.28 o                         
   9   6   9        147.78        154.68         4.02 o                         
  10   6   9        144.89        143.38         4.82 o                         
  11   6   9         18.62         20.38         2.45 o                         
 -13   7   9         19.04         21.51         2.07 o                         
 -12   7   9        220.62        232.51         8.98 o                         
 -11   7   9         15.49         28.31         2.11 o                         
 -10   7   9        272.70        301.19         8.49 o                         
  -9   7   9        224.94        219.56        11.12 o                         
  -8   7   9        342.77        406.95        17.86 o                         
  -7   7   9         52.76         57.50         3.59 o                         
  -6   7   9        302.04        316.69         6.90 o                         
  -5   7   9         15.92         19.18         2.50 o                         
  -4   7   9         14.37         16.01         2.07 o                         
  -3   7   9         26.47         43.65         2.40 o                         
  -2   7   9          9.24         11.54         2.41 o                         
  -1   7   9         71.23         55.06         2.99 o                         
   0   7   9         19.69         19.58         2.30 o                         
   1   7   9        215.89        225.04         7.87 o                         
   2   7   9        577.10        573.52         8.80 o                         
   3   7   9         82.76         62.39         3.00 o                         
   4   7   9          1.74          6.95         1.60 o                         
   5   7   9       1062.97        994.75        20.06 o                         
   6   7   9        110.10        105.94         3.95 o                         
   7   7   9         98.28        128.66         3.34 o                         
   8   7   9          1.75          4.56         2.11 o                         
   9   7   9         29.34         38.52         2.21 o                         
  10   7   9          1.49          4.63         1.92 o                         
  11   7   9          3.54          3.14         2.41 o                         
 -12   8   9          0.45          6.55         1.58 o                         
 -11   8   9        279.53        272.44         6.19 o                         
 -10   8   9          0.35          6.65         2.77 o                         
  -9   8   9         33.27         34.83         2.86 o                         
  -8   8   9        193.82        196.35         4.92 o                         
  -7   8   9        366.60        343.77        13.30 o                         
  -6   8   9         36.67         34.00         3.28 o                         
  -5   8   9        411.91        379.24        10.45 o                         
  -4   8   9         66.22         59.35         2.70 o                         
  -3   8   9        356.32        347.39         6.91 o                         
  -2   8   9        379.76        371.18         5.62 o                         
  -1   8   9         51.24         51.65         3.00 o                         
   0   8   9          1.59         75.18         4.24 o                         
   1   8   9        129.39        125.75         3.44 o                         
   2   8   9         57.97        123.25         5.61 o                         
   3   8   9        466.92        440.37        13.33 o                         
   4   8   9        332.86        347.64         5.91 o                         
   5   8   9        185.91        227.47         5.16 o                         
   6   8   9        111.48        105.87         5.45 o                         
   7   8   9         13.18         21.98         2.24 o                         
   8   8   9         18.77         19.38         1.97 o                         
   9   8   9         70.91         80.59         2.50 o                         
 -12   9   9         43.52         39.15         2.72 o                         
 -11   9   9         25.87         33.83         2.35 o                         
 -10   9   9          1.38          8.16         2.29 o                         
  -9   9   9          0.04         14.65         2.65 o                         
  -8   9   9          1.55         12.19         3.66 o                         
  -7   9   9         11.24         12.29         1.93 o                         
  -6   9   9        169.50        162.76         4.33 o                         
  -5   9   9        347.69        327.49         7.19 o                         
  -4   9   9         10.96          7.75         2.70 o                         
  -3   9   9        144.92        124.88         3.05 o                         
  -2   9   9        309.51        344.43         5.45 o                         
  -1   9   9        197.33        170.04         3.33 o                         
   0   9   9         20.75         15.42         2.05 o                         
   1   9   9         32.81         60.44         3.44 o                         
   2   9   9          0.77         22.08         2.75 o                         
   3   9   9         46.29         41.14         3.29 o                         
   4   9   9        170.52        172.95         5.51 o                         
   5   9   9          1.35          1.67         2.48 o                         
   6   9   9         64.16         54.28         4.37 o                         
   7   9   9          1.72          3.71         3.17 o                         
   8   9   9          2.63          7.65         1.81 o                         
   9   9   9          0.50          0.61         2.80 o                         
 -11  10   9          1.23          2.03         1.72 o                         
 -10  10   9         25.86         32.12         2.29 o                         
  -9  10   9         51.94         52.21         3.95 o                         
  -8  10   9         43.76         60.47         3.01 o                         
  -7  10   9         46.60         34.97         2.01 o                         
  -6  10   9         13.14         32.87         2.25 o                         
  -5  10   9         12.53         31.51         2.99 o                         
  -4  10   9         78.76         88.35         4.13 o                         
  -3  10   9        370.33        316.95         7.69 o                         
  -2  10   9         68.42         80.67         3.32 o                         
  -1  10   9        224.66        215.32         4.18 o                         
   0  10   9         65.56         49.94         2.30 o                         
   1  10   9         16.41         25.41         2.94 o                         
   2  10   9        168.70        166.00         6.65 o                         
   3  10   9        105.63        118.45         6.17 o                         
   4  10   9          0.00          2.70         2.65 o                         
   5  10   9         11.83          8.13         2.59 o                         
   6  10   9         27.32         22.03         2.83 o                         
   7  10   9          7.96          1.55         1.82 o                         
   8  10   9         20.25         17.39         2.96 o                         
  -9  11   9         15.98         10.70         2.36 o                         
  -8  11   9          0.49          2.34         1.96 o                         
  -7  11   9         30.85         38.62         4.86 o                         
  -6  11   9         49.57         48.21         4.66 o                         
  -5  11   9         52.85         55.33         3.55 o                         
  -4  11   9         22.44         34.27         3.34 o                         
  -3  11   9          0.49          3.31         2.26 o                         
  -2  11   9          0.47          3.91         2.34 o                         
  -1  11   9         65.55         76.60         3.55 o                         
   0  11   9         14.87         12.54         2.18 o                         
   1  11   9         20.85         14.86         2.49 o                         
   2  11   9         49.85         68.76         2.76 o                         
   3  11   9         40.97         42.60         2.65 o                         
   4  11   9          3.12         -1.38         1.85 o                         
   5  11   9         27.02         29.04         2.17 o                         
   6  11   9          0.13          0.56         1.65 o                         
   7  11   9          1.28          7.31         2.16 o                         
  -6  12   9         91.85         65.89         3.84 o                         
  -5  12   9         50.08         44.97         2.98 o                         
  -4  12   9          1.66          4.28         3.04 o                         
  -3  12   9         18.42         25.55         3.87 o                         
  -2  12   9          0.02          3.47         3.63 o                         
  -1  12   9          4.04          5.69         3.76 o                         
   0  12   9         97.95         89.89         5.68 o                         
   1  12   9          4.51         15.83         2.35 o                         
   2  12   9          0.53          6.15         1.74 o                         
   3  12   9         35.11         31.20         3.44 o                         
   4  12   9          1.10          4.88         2.72 o                         
   5  12   9         41.09         20.01         2.20 o                         
  -2  13   9          4.32          3.14         2.03 o                         
  -1  13   9          1.99          8.57         2.28 o                         
   0  13   9          2.23          7.85         2.22 o                         
   1  13   9          8.21         19.31         2.25 o                         
 -16   0  10        125.59        102.92         4.62 o                         
 -15   0  10        203.04        189.34         8.38 o                         
 -14   0  10       1586.08       1739.91        74.74 o                         
 -13   0  10        396.64        424.06        10.99 o                         
 -12   0  10        378.27        440.46         9.20 o                         
 -11   0  10       1088.66        972.14        16.36 o                         
 -10   0  10        551.49        519.07         9.97 o                         
  -9   0  10        943.45        914.17        15.26 o                         
  -8   0  10       1191.56       1214.98        17.80 o                         
  -7   0  10         68.51         48.35         4.35 o                         
  -6   0  10       3100.94       3300.99        54.29 o                         
  -5   0  10       2204.43       2134.07        50.14 o                         
  -4   0  10         79.67         87.89         5.25 o                         
  -3   0  10        224.04        278.73         8.50 o                         
  -2   0  10      11055.35      11716.65       348.71 o                         
  -1   0  10       8102.47       7497.04       138.87 o                         
   0   0  10       1842.98       1958.79        43.03 o                         
   1   0  10       1703.78       1682.16        32.97 o                         
   2   0  10        134.09        193.83         5.18 o                         
   3   0  10       2364.58       2603.80        43.47 o                         
   4   0  10        161.58        172.17         6.11 o                         
   5   0  10        208.84        228.53         5.42 o                         
   6   0  10         86.30        118.36         4.99 o                         
   7   0  10        495.22        575.24        15.44 o                         
   8   0  10         32.50         29.59         2.81 o                         
   9   0  10       1104.52       1102.05        22.01 o                         
  10   0  10         54.84         52.30         3.24 o                         
  11   0  10          3.39         14.93         3.25 o                         
  12   0  10          0.38          4.24         2.49 o                         
  13   0  10          0.39          1.68         2.67 o                         
 -16   1  10          3.82         11.80         2.48 o                         
 -15   1  10         33.89         36.27         5.92 o                         
 -14   1  10        639.93        692.10        13.94 o                         
 -13   1  10        540.56        579.89        12.18 o                         
 -12   1  10          5.35         10.08         1.39 o                         
 -11   1  10        107.65        124.42         3.76 o                         
 -10   1  10        218.74        247.54         3.88 o                         
  -9   1  10        146.10        167.52         4.32 o                         
  -8   1  10        898.38        846.77         9.01 o                         
  -7   1  10       1409.82       1450.27        18.20 o                         
  -6   1  10       1329.18       1387.09        17.05 o                         
  -5   1  10        463.69        381.34        20.68 o                         
  -4   1  10       1856.58       1964.30        27.26 o                         
  -3   1  10       5703.07       5700.62        92.02 o                         
  -2   1  10          2.17         11.80         2.58 o                         
  -1   1  10       6312.74       6271.93        89.02 o                         
   0   1  10       3256.13       3121.87        51.68 o                         
   1   1  10         18.50         16.96         1.95 o                         
   2   1  10       5126.32       5045.69        57.52 o                         
   3   1  10       6012.85       6133.57        73.87 o                         
   4   1  10       1448.70       1507.21        19.55 o                         
   5   1  10        336.07        268.30         3.67 o                         
   6   1  10         12.40         10.58         1.52 o                         
   7   1  10        779.92        749.78         8.78 o                         
   8   1  10        540.45        522.58         6.40 o                         
   9   1  10         81.21         79.54         2.35 o                         
  10   1  10          0.45         -0.16         1.90 o                         
  11   1  10         58.47         60.46         2.50 o                         
  12   1  10         45.89         51.18         2.65 o                         
  13   1  10          3.71          6.95         1.56 o                         
 -16   2  10         26.70         19.29         2.45 o                         
 -15   2  10        312.21        295.72         7.85 o                         
 -14   2  10          9.66         15.01         2.29 o                         
 -13   2  10         18.24         23.72         2.47 o                         
 -12   2  10         17.94         24.86         1.86 o                         
 -11   2  10         96.09        105.54         2.82 o                         
 -10   2  10          3.96         20.90         2.02 o                         
  -9   2  10          5.48         11.26         1.99 o                         
  -8   2  10       1121.49       1116.23        15.48 o                         
  -7   2  10       4044.81       3950.10        53.14 o                         
  -6   2  10        372.97        375.20         7.61 o                         
  -5   2  10        626.91        658.69        12.35 o                         
  -4   2  10       3129.08       3102.25        39.88 o                         
  -3   2  10        162.70        235.37         6.71 o                         
  -2   2  10         61.02         37.24         2.74 o                         
  -1   2  10       1237.03       1229.58        16.99 o                         
   0   2  10       1344.69       1257.89        15.59 o                         
   1   2  10        458.20        350.85         8.65 o                         
   2   2  10       7540.14       7518.36        90.00 o                         
   3   2  10        117.06        120.25         5.73 o                         
   4   2  10        697.38        713.61         9.64 o                         
   5   2  10       1215.48       1174.82        11.86 o                         
   6   2  10         91.42        102.86         2.13 o                         
   7   2  10        564.03        543.01         8.90 o                         
   8   2  10        427.15        400.51         7.15 o                         
   9   2  10        262.62        277.30         6.41 o                         
  10   2  10        206.16        251.08         6.55 o                         
  11   2  10         54.04         54.89         2.68 o                         
  12   2  10         29.30         28.18         2.16 o                         
  13   2  10         34.55         31.29         1.66 o                         
 -14   3  10        280.02        284.99        11.11 o                         
 -13   3  10        265.64        267.52         5.54 o                         
 -12   3  10        259.94        288.34         5.85 o                         
 -11   3  10        415.43        451.57         8.99 o                         
 -10   3  10       1570.72       1692.34        24.34 o                         
  -9   3  10        801.95        800.21        10.84 o                         
  -8   3  10         56.33         87.04         2.93 o                         
  -7   3  10         66.05         98.99         2.98 o                         
  -6   3  10       1032.26       1023.47        12.58 o                         
  -5   3  10        349.75        386.48         7.79 o                         
  -4   3  10        324.84        455.90         8.20 o                         
  -3   3  10         25.28         47.24         2.12 o                         
  -2   3  10        742.52        840.63        11.61 o                         
  -1   3  10       2030.32       2179.20        27.49 o                         
   0   3  10       1946.48       1903.38        24.56 o                         
   1   3  10       2877.08       2934.85        36.39 o                         
   2   3  10        516.66        605.14         8.33 o                         
   3   3  10        536.70        576.53         7.45 o                         
   4   3  10       1839.82       1843.29        17.98 o                         
   5   3  10          0.52         10.69         1.28 o                         
   6   3  10        302.95        277.96         4.13 o                         
   7   3  10        208.60        223.44         3.70 o                         
   8   3  10          3.62          0.29         1.89 o                         
   9   3  10        175.87        174.37         6.28 o                         
  10   3  10         54.71         62.22         3.36 o                         
  11   3  10         10.96         12.16         3.47 o                         
  12   3  10        121.31        127.97         3.67 o                         
 -15   4  10         40.47         53.05         3.86 o                         
 -14   4  10         47.38         57.24         2.63 o                         
 -13   4  10         60.46         52.01         2.82 o                         
 -12   4  10         42.63         48.75         2.53 o                         
 -11   4  10        169.53        214.56         4.58 o                         
 -10   4  10          2.50          3.38         2.30 o                         
  -9   4  10         13.82         17.42         2.57 o                         
  -8   4  10       2114.13       2016.47        23.76 o                         
  -7   4  10        218.38        256.55         5.15 o                         
  -6   4  10        437.59        415.56         9.81 o                         
  -5   4  10       3191.19       3071.39        41.59 o                         
  -4   4  10       2358.79       2461.11        41.84 o                         
  -3   4  10        435.27        447.65        10.66 o                         
  -2   4  10          4.68         31.29         2.67 o                         
  -1   4  10       1030.36       1221.81        19.53 o                         
   0   4  10       7828.14       8236.28        94.13 o                         
   1   4  10       5250.41       5327.74        60.20 o                         
   2   4  10       2280.40       2200.70        24.62 o                         
   3   4  10        202.31        189.20         2.89 o                         
   4   4  10        102.83         87.61         2.00 o                         
   5   4  10         35.09         37.41         1.54 o                         
   6   4  10        202.80        200.51         3.34 o                         
   7   4  10        192.55        185.48         3.13 o                         
   8   4  10        154.64        130.08         4.84 o                         
   9   4  10        157.11        149.18         3.41 o                         
  10   4  10         22.14         30.87         1.78 o                         
  11   4  10          6.12          6.48         2.85 o                         
  12   4  10          3.02          3.58         3.28 o                         
 -14   5  10         13.03         12.14         2.09 o                         
 -13   5  10        200.68        219.00         5.41 o                         
 -12   5  10        282.81        255.81         5.40 o                         
 -11   5  10        134.50        131.88         5.57 o                         
 -10   5  10        177.85        164.12         4.40 o                         
  -9   5  10        831.13        763.91        20.73 o                         
  -8   5  10        192.04        265.11         6.77 o                         
  -7   5  10       1440.12       1367.20        33.63 o                         
  -6   5  10        280.98        283.10         6.12 o                         
  -5   5  10        315.48        318.55        13.95 o                         
  -4   5  10       1948.58       1962.79        70.93 o                         
  -3   5  10        474.85        492.24        12.15 o                         
  -2   5  10        965.28        928.49        14.78 o                         
  -1   5  10       1166.56       1122.64        16.18 o                         
   0   5  10       1282.28       1356.15        15.71 o                         
   1   5  10        385.85        430.90         7.43 o                         
   2   5  10       1208.60       1165.37        13.13 o                         
   3   5  10        809.64        764.37         8.50 o                         
   4   5  10        183.14        191.53         3.98 o                         
   5   5  10       1045.67       1003.82        14.09 o                         
   6   5  10       1990.99       1950.32        25.82 o                         
   7   5  10        292.04        311.15         6.23 o                         
   8   5  10        190.74        203.70         4.74 o                         
   9   5  10         84.51         83.41         2.81 o                         
  10   5  10         66.61         74.32         3.19 o                         
  11   5  10        222.61        271.31         6.23 o                         
  12   5  10          3.09          3.28         2.41 o                         
 -13   6  10        104.77        112.33         4.06 o                         
 -12   6  10        126.46        107.27         2.76 o                         
 -11   6  10         67.17         76.29         3.72 o                         
 -10   6  10         28.63         32.52         3.27 o                         
  -9   6  10          0.96          2.29         2.19 o                         
  -8   6  10       1528.75       1434.19        21.56 o                         
  -7   6  10        478.01        440.81         8.77 o                         
  -6   6  10       2514.51       2621.93        63.25 o                         
  -5   6  10        899.61        938.63        27.64 o                         
  -4   6  10        362.04        355.04         7.00 o                         
  -3   6  10        179.47        146.84         5.38 o                         
  -2   6  10         37.47         62.84         3.27 o                         
  -1   6  10        487.77        526.79        12.89 o                         
   0   6  10        387.05        447.64         7.74 o                         
   1   6  10         14.58         22.72         2.21 o                         
   2   6  10       1798.43       1754.05        28.52 o                         
   3   6  10         64.87         95.78         4.35 o                         
   4   6  10         68.19         67.27         2.00 o                         
   5   6  10        247.71        250.24         3.62 o                         
   6   6  10         99.34         96.82         2.31 o                         
   7   6  10        119.97        120.28         3.65 o                         
   8   6  10         13.96         14.28         1.81 o                         
   9   6  10          3.29         13.79         2.09 o                         
  10   6  10          0.16          7.33         2.10 o                         
  11   6  10         15.66         15.98         2.14 o                         
 -13   7  10         30.55         23.86         2.62 o                         
 -12   7  10         76.78         92.10         3.68 o                         
 -11   7  10         36.09         29.63         2.45 o                         
 -10   7  10         80.57         81.63         4.17 o                         
  -9   7  10        564.10        585.96        16.98 o                         
  -8   7  10         58.04         88.70         5.33 o                         
  -7   7  10        509.15        500.17         9.61 o                         
  -6   7  10       1063.27       1039.27        21.32 o                         
  -5   7  10          8.71         25.70         3.08 o                         
  -4   7  10        446.25        435.13         7.53 o                         
  -3   7  10         23.49         30.60         3.15 o                         
  -2   7  10          3.63         23.63         2.99 o                         
  -1   7  10        193.37        169.68         4.21 o                         
   0   7  10          1.54          2.19         2.13 o                         
   1   7  10         46.95         61.16         3.00 o                         
   2   7  10         25.27         42.89         2.21 o                         
   3   7  10          8.00         32.90         2.26 o                         
   4   7  10         22.43         22.63         1.74 o                         
   5   7  10         15.24         14.53         1.73 o                         
   6   7  10         60.32         55.77         2.28 o                         
   7   7  10        196.53        202.65         4.32 o                         
   8   7  10          1.59          2.33         1.95 o                         
   9   7  10          9.48         13.93         2.26 o                         
  10   7  10          4.01          6.34         2.07 o                         
 -12   8  10         10.79         12.38         1.48 o                         
 -11   8  10          1.71         19.50         2.09 o                         
 -10   8  10        133.20        157.64         5.34 o                         
  -9   8  10          0.01          9.18         2.62 o                         
  -8   8  10         32.06         36.74         3.05 o                         
  -7   8  10          7.91         13.00         2.71 o                         
  -6   8  10        424.10        355.02         9.13 o                         
  -5   8  10        478.93        510.98         9.69 o                         
  -4   8  10        442.77        455.43         8.45 o                         
  -3   8  10         21.02         27.77         2.03 o                         
  -2   8  10          0.07          0.90         1.87 o                         
  -1   8  10        327.87        335.89         7.06 o                         
   0   8  10        933.30        997.96        20.23 o                         
   1   8  10         25.68         25.81         2.21 o                         
   2   8  10        718.73        674.54        16.93 o                         
   3   8  10         28.17         50.88         2.54 o                         
   4   8  10         52.61         61.71         3.19 o                         
   5   8  10         51.55         50.63         3.70 o                         
   6   8  10        117.46        114.40         4.15 o                         
   7   8  10         22.37         20.21         2.10 o                         
   8   8  10         28.49         43.01         2.13 o                         
   9   8  10         54.88         59.78         3.47 o                         
 -12   9  10         23.56         16.99         2.04 o                         
 -11   9  10         49.53         41.16         1.98 o                         
 -10   9  10          1.00          1.52         2.18 o                         
  -9   9  10        151.79        134.26         8.32 o                         
  -8   9  10        164.43        161.02         4.71 o                         
  -7   9  10        190.81        159.17         4.90 o                         
  -6   9  10          9.39         19.03         3.11 o                         
  -5   9  10        109.86         80.29         2.99 o                         
  -4   9  10        275.05        207.84         4.81 o                         
  -3   9  10        490.98        543.69        10.64 o                         
  -2   9  10         15.05         35.84         2.01 o                         
  -1   9  10         19.61         14.15         1.93 o                         
   0   9  10        114.03        107.85         3.10 o                         
   1   9  10        246.61        210.17         5.16 o                         
   2   9  10        554.23        601.58        11.08 o                         
   3   9  10          0.70          6.48         2.67 o                         
   4   9  10          7.85         15.45         3.12 o                         
   5   9  10        136.91        121.80         4.49 o                         
   6   9  10         44.50         26.84         4.75 o                         
   7   9  10          6.88          9.93         2.69 o                         
   8   9  10         97.16        103.17         5.82 o                         
   9   9  10          0.18          2.39         2.44 o                         
 -10  10  10        156.15        139.55         6.20 o                         
  -9  10  10         12.15         14.16         2.36 o                         
  -8  10  10         86.19         83.59         3.43 o                         
  -7  10  10         11.69         17.98         5.33 o                         
  -6  10  10          4.34          8.26         1.90 o                         
  -5  10  10        239.49        222.06         4.95 o                         
  -4  10  10        137.04        121.98         3.12 o                         
  -3  10  10        119.66        131.10         4.46 o                         
  -2  10  10        424.64        398.28        11.51 o                         
  -1  10  10          4.51          4.82         1.63 o                         
   0  10  10         45.99         52.21         2.19 o                         
   1  10  10         31.74         31.72         3.00 o                         
   2  10  10         18.53         18.04         2.29 o                         
   3  10  10         71.30         67.29         3.41 o                         
   4  10  10          7.67          4.27         2.92 o                         
   5  10  10          8.98          7.56         2.94 o                         
   6  10  10          1.64          3.67         2.38 o                         
   7  10  10         15.87         17.79         2.88 o                         
   8  10  10          0.81         -1.22         2.23 o                         
  -9  11  10          0.13         -1.67         1.98 o                         
  -8  11  10          1.18         -0.16         2.91 o                         
  -7  11  10         41.29         40.76         4.80 o                         
  -6  11  10          5.63          3.78         2.27 o                         
  -5  11  10        152.33        116.24        10.89 o                         
  -4  11  10          2.70          4.50         2.87 o                         
  -3  11  10         25.17         34.06         2.56 o                         
  -2  11  10         30.04         32.11         2.68 o                         
  -1  11  10         40.41         33.29         3.71 o                         
   0  11  10         14.75         12.29         2.09 o                         
   1  11  10         17.88         23.01         3.06 o                         
   2  11  10         30.56         20.39         2.11 o                         
   3  11  10          0.15          2.63         1.79 o                         
   4  11  10         51.15         50.93         3.69 o                         
   5  11  10          8.00          8.06         1.70 o                         
   6  11  10          3.83          4.05         1.66 o                         
  -6  12  10          0.13          6.69         2.29 o                         
  -5  12  10         19.41         20.58         1.99 o                         
  -4  12  10         96.64         65.60         3.92 o                         
  -3  12  10          9.81         15.90         3.41 o                         
  -2  12  10          7.76         11.45         3.45 o                         
  -1  12  10         65.31         58.83         4.62 o                         
   0  12  10         17.82         31.23         4.06 o                         
   1  12  10          1.36          9.00         3.54 o                         
   2  12  10         26.59         35.34         2.91 o                         
   3  12  10          2.25          9.75         2.60 o                         
   4  12  10         14.87         11.65         2.25 o                         
 -16   1  11        102.96        111.07         4.88 o                         
 -15   1  11          3.79          2.59         2.32 o                         
 -14   1  11         38.52         43.29         3.76 o                         
 -13   1  11        220.52        247.68         4.84 o                         
 -12   1  11         39.82         35.02         2.30 o                         
 -11   1  11         13.85         16.94         1.48 o                         
 -10   1  11       3127.26       3174.35        31.79 o                         
  -9   1  11       2471.40       2547.80        34.18 o                         
  -8   1  11         84.05         83.01         2.94 o                         
  -7   1  11         26.77         17.09         1.21 o                         
  -6   1  11        153.93        148.11         3.62 o                         
  -5   1  11        627.62        871.65        14.71 o                         
  -4   1  11        693.45        596.55         9.19 o                         
  -3   1  11        599.10        614.65        12.57 o                         
  -2   1  11       1319.39       1316.51        19.03 o                         
  -1   1  11       1411.70       1245.52        22.43 o                         
   0   1  11         97.49        113.34         4.48 o                         
   1   1  11         91.02        131.67         4.22 o                         
   2   1  11       4537.37       4433.63        50.11 o                         
   3   1  11        898.38        842.20        12.47 o                         
   4   1  11          2.70          9.57         1.48 o                         
   5   1  11       1076.45       1079.50        12.07 o                         
   6   1  11        519.49        474.62         7.76 o                         
   7   1  11          0.03          3.11         1.62 o                         
   8   1  11        104.10        136.58         3.52 o                         
   9   1  11         56.99         55.49         2.12 o                         
  10   1  11          0.07          2.62         2.02 o                         
  11   1  11         78.94         71.16         3.28 o                         
  12   1  11         40.08         20.11         3.12 o                         
  13   1  11          0.15          3.02         1.33 o                         
 -16   2  11          2.03          7.62         2.01 o                         
 -15   2  11          2.79          3.97         2.04 o                         
 -14   2  11         34.36         30.28         2.43 o                         
 -13   2  11        112.41        122.83         3.64 o                         
 -12   2  11         55.07         57.92         2.26 o                         
 -11   2  11        486.07        437.04         9.05 o                         
 -10   2  11        158.44        137.86         3.12 o                         
  -9   2  11          0.70         22.57         2.14 o                         
  -8   2  11        968.56        999.06        12.54 o                         
  -7   2  11        189.29        190.85         4.04 o                         
  -6   2  11        113.58        122.51         9.18 o                         
  -5   2  11       4240.14       4377.57        64.48 o                         
  -4   2  11         81.62         69.38         5.01 o                         
  -3   2  11       5435.97       5598.63       100.34 o                         
  -2   2  11         28.80         66.62         2.67 o                         
  -1   2  11       3019.45       3320.95        38.56 o                         
   0   2  11         25.51         40.62         2.33 o                         
   1   2  11       6748.49       6566.57        74.46 o                         
   2   2  11          2.02         13.53         1.93 o                         
   3   2  11       1955.03       2090.20        29.11 o                         
   4   2  11          4.85         12.10         1.65 o                         
   5   2  11        151.74        159.86         3.15 o                         
   6   2  11         82.46         93.01         2.11 o                         
   7   2  11         91.08         94.95         2.21 o                         
   8   2  11         83.66         83.82         2.48 o                         
   9   2  11        105.84        124.44         4.01 o                         
  10   2  11         36.68         39.21         3.98 o                         
  11   2  11         52.44         47.51         2.84 o                         
  12   2  11         42.93         48.31         1.98 o                         
  13   2  11         11.64         14.10         1.55 o                         
 -15   3  11        134.24        123.77         5.44 o                         
 -14   3  11         17.17         13.40         3.35 o                         
 -13   3  11         59.61         63.73         2.77 o                         
 -12   3  11       1045.97       1008.80        17.15 o                         
 -11   3  11       1374.37       1293.10        26.98 o                         
 -10   3  11        807.46        804.36        12.15 o                         
  -9   3  11          5.47         15.61         2.00 o                         
  -8   3  11         60.66         66.35         2.75 o                         
  -7   3  11       3077.90       2901.79        34.38 o                         
  -6   3  11        204.73        194.42         5.29 o                         
  -5   3  11       2057.04       1989.01        30.64 o                         
  -4   3  11       3439.38       3516.14        47.51 o                         
  -3   3  11        816.82        871.20        12.34 o                         
  -2   3  11        456.13        472.21         7.49 o                         
  -1   3  11        918.79        974.10        30.98 o                         
   0   3  11       1602.27       1621.47        19.63 o                         
   1   3  11        510.59        584.73        15.60 o                         
   2   3  11          5.87         13.61         1.70 o                         
   3   3  11        573.07        521.44         8.31 o                         
   4   3  11          0.43         23.56         1.81 o                         
   5   3  11         76.65         50.70         1.85 o                         
   6   3  11         26.61         22.58         1.73 o                         
   7   3  11        321.13        360.77         8.67 o                         
   8   3  11        116.22        117.69         3.37 o                         
   9   3  11         33.72         42.43         1.99 o                         
  10   3  11         76.85         62.63         3.90 o                         
  11   3  11         31.72         26.39         2.85 o                         
  12   3  11         24.89         18.42         3.22 o                         
 -15   4  11         75.34         80.43         4.46 o                         
 -14   4  11        208.67        226.78         6.23 o                         
 -13   4  11         12.12         11.45         2.19 o                         
 -12   4  11        171.89        182.70         5.19 o                         
 -11   4  11        425.87        452.06        13.54 o                         
 -10   4  11         17.74         30.19         2.26 o                         
  -9   4  11       1284.13       1209.18        16.73 o                         
  -8   4  11         50.74         55.78         4.00 o                         
  -7   4  11       2093.67       2101.61        42.75 o                         
  -6   4  11        130.32        147.14         5.21 o                         
  -5   4  11        121.48        146.76         4.38 o                         
  -4   4  11         53.36         79.28         3.60 o                         
  -3   4  11          2.90         24.82         2.21 o                         
  -2   4  11        266.18        374.59         7.60 o                         
  -1   4  11        727.36        648.35        10.63 o                         
   0   4  11       1857.01       1941.81        26.66 o                         
   1   4  11       2818.08       2987.70        40.90 o                         
   2   4  11         34.61         30.66         1.35 o                         
   3   4  11          7.46         12.01         1.40 o                         
   4   4  11        338.20        354.47         4.78 o                         
   5   4  11          4.07          5.52         1.34 o                         
   6   4  11          3.07          3.90         1.43 o                         
   7   4  11        166.17        168.90         4.83 o                         
   8   4  11         12.46         19.84         2.04 o                         
   9   4  11         45.21         46.12         2.56 o                         
  10   4  11         10.36         12.62         1.98 o                         
  11   4  11          6.06         18.42         2.30 o                         
  12   4  11          9.14          9.57         2.91 o                         
 -14   5  11          0.48          5.35         2.08 o                         
 -13   5  11        396.53        386.08         8.30 o                         
 -12   5  11          5.52          9.38         1.90 o                         
 -11   5  11        179.92        179.59         6.52 o                         
 -10   5  11         30.33         23.42         2.69 o                         
  -9   5  11         70.48         61.70         3.48 o                         
  -8   5  11        442.23        421.71        17.37 o                         
  -7   5  11       1570.24       1546.36        23.73 o                         
  -6   5  11       1655.83       1620.46        43.71 o                         
  -5   5  11        228.80        252.55         5.89 o                         
  -4   5  11        686.15        639.07        12.65 o                         
  -3   5  11         85.89         88.82         5.36 o                         
  -2   5  11         59.53         66.87         2.45 o                         
  -1   5  11          7.35         17.63         1.88 o                         
   0   5  11        967.15       1054.60        24.92 o                         
   1   5  11         53.61         41.96         1.77 o                         
   2   5  11        228.91        222.00         3.20 o                         
   3   5  11          0.71         14.09         1.45 o                         
   4   5  11        405.57        370.31         8.15 o                         
   5   5  11          5.31         11.62         1.58 o                         
   6   5  11         46.56         75.55         3.01 o                         
   7   5  11          2.77          2.68         1.58 o                         
   8   5  11          2.35          9.05         1.84 o                         
   9   5  11          3.99          2.26         1.86 o                         
  10   5  11         35.16         42.44         2.23 o                         
  11   5  11          0.89          3.71         1.83 o                         
 -13   6  11         36.50         40.99         2.63 o                         
 -12   6  11          0.93          4.18         1.63 o                         
 -11   6  11        279.40        275.32         6.73 o                         
 -10   6  11         11.50         11.56         2.94 o                         
  -9   6  11        150.78        137.76         4.34 o                         
  -8   6  11         92.53        100.36         5.98 o                         
  -7   6  11          0.96         10.14         2.76 o                         
  -6   6  11        109.71        132.89         8.66 o                         
  -5   6  11          5.63         47.63         5.57 o                         
  -4   6  11        125.74        146.87         7.04 o                         
  -3   6  11          0.37         16.03         1.88 o                         
  -2   6  11        338.48        380.80         6.60 o                         
  -1   6  11        384.36        383.84         6.38 o                         
   0   6  11        215.05        229.03         4.39 o                         
   1   6  11         11.04         27.31         2.79 o                         
   2   6  11        230.69        233.16         4.39 o                         
   3   6  11       1070.80        967.11        18.51 o                         
   4   6  11        204.74        188.98         3.28 o                         
   5   6  11        144.59        149.97         5.16 o                         
   6   6  11         32.44         47.06         1.77 o                         
   7   6  11         50.85         57.58         2.05 o                         
   8   6  11         39.27         39.28         2.10 o                         
   9   6  11         56.55         74.47         3.12 o                         
  10   6  11         28.97         39.43         2.68 o                         
  11   6  11          6.00          5.01         1.75 o                         
 -13   7  11          0.18          1.85         1.87 o                         
 -12   7  11          0.34          8.44         2.14 o                         
 -11   7  11          0.95          1.38         2.56 o                         
 -10   7  11         26.26         30.00         2.77 o                         
  -9   7  11        104.67        125.07         3.57 o                         
  -8   7  11         24.98         41.68         3.14 o                         
  -7   7  11         57.92         60.37         3.28 o                         
  -6   7  11         35.56         37.55         3.85 o                         
  -5   7  11         94.39        107.65         3.36 o                         
  -4   7  11        489.85        444.12        19.51 o                         
  -3   7  11          0.92          4.34         2.67 o                         
  -2   7  11        643.81        660.50        15.14 o                         
  -1   7  11        134.25        104.73         4.60 o                         
   0   7  11         23.35         18.97         2.38 o                         
   1   7  11         32.93         45.30         2.71 o                         
   2   7  11         83.52         89.76         3.30 o                         
   3   7  11        106.34         97.09         2.78 o                         
   4   7  11         13.98         26.28         1.68 o                         
   5   7  11         39.96         39.77         1.95 o                         
   6   7  11         19.51         11.94         2.11 o                         
   7   7  11         14.06         17.41         1.91 o                         
   8   7  11          0.28          1.53         1.82 o                         
   9   7  11         83.51         81.43         2.98 o                         
  10   7  11         39.88         38.48         2.42 o                         
 -12   8  11          4.58          8.07         1.49 o                         
 -11   8  11          0.26          5.88         1.83 o                         
 -10   8  11         25.83         35.44         2.54 o                         
  -9   8  11         18.97         20.34         2.70 o                         
  -8   8  11          1.31          2.52         2.38 o                         
  -7   8  11         52.07         46.96         4.47 o                         
  -6   8  11          3.93         10.20         3.06 o                         
  -5   8  11        603.75        600.64        17.07 o                         
  -4   8  11         70.60         69.83         3.43 o                         
  -3   8  11        388.95        364.48         6.89 o                         
  -2   8  11         10.55          6.96         1.83 o                         
  -1   8  11         44.61         55.08         2.81 o                         
   0   8  11        135.25        150.32         4.77 o                         
   1   8  11        175.80        187.55         6.39 o                         
   2   8  11         49.38         57.85         3.21 o                         
   3   8  11         13.64          8.92         2.32 o                         
   4   8  11          0.28          7.06         2.31 o                         
   5   8  11         96.25        112.15         4.43 o                         
   6   8  11         16.64         20.34         2.19 o                         
   7   8  11         13.83         15.56         2.94 o                         
   8   8  11         26.66         30.15         1.79 o                         
   9   8  11          0.06          2.85         2.83 o                         
 -11   9  11          1.84          6.09         2.79 o                         
 -10   9  11         61.79         59.23         2.57 o                         
  -9   9  11          1.78          6.81         2.19 o                         
  -8   9  11         58.98         80.35         4.06 o                         
  -7   9  11         20.79         18.70         2.21 o                         
  -6   9  11         10.03         14.71         2.73 o                         
  -5   9  11          1.29         11.33         2.24 o                         
  -4   9  11         16.54         27.65         2.21 o                         
  -3   9  11          1.80         22.39         2.23 o                         
  -2   9  11         49.77         57.47         2.29 o                         
  -1   9  11          1.92          2.90         1.81 o                         
   0   9  11         45.68         50.14         2.31 o                         
   1   9  11          3.79          3.70         2.15 o                         
   2   9  11        117.30        122.67         4.05 o                         
   3   9  11         14.56         13.63         2.63 o                         
   4   9  11        105.13        125.66         4.59 o                         
   5   9  11          9.73         10.11         3.19 o                         
   6   9  11          7.51          8.23         3.95 o                         
   7   9  11         24.11         25.26         2.64 o                         
   8   9  11          1.50          3.44         2.90 o                         
   9   9  11          0.19          2.84         2.09 o                         
 -10  10  11          0.32         13.01         2.76 o                         
  -9  10  11          7.88         20.63         2.33 o                         
  -8  10  11          8.43         14.66         2.16 o                         
  -7  10  11          5.50          9.01         2.69 o                         
  -6  10  11          8.05         10.76         1.86 o                         
  -5  10  11         77.79         82.91         2.90 o                         
  -4  10  11         41.84         38.45         2.12 o                         
  -3  10  11        170.42        134.28         4.37 o                         
  -2  10  11         30.72         50.62         2.56 o                         
  -1  10  11         13.56         18.73         2.06 o                         
   0  10  11          0.83          7.45         1.81 o                         
   1  10  11          0.28          4.54         1.77 o                         
   2  10  11          9.83          7.00         2.11 o                         
   3  10  11         12.63         31.63         2.34 o                         
   4  10  11         20.73         25.07         2.71 o                         
   5  10  11          0.66          3.05         2.58 o                         
   6  10  11          1.79          4.00         1.94 o                         
   8  10  11          0.93          3.32         1.76 o                         
  -8  11  11          7.13          8.22         2.78 o                         
  -7  11  11         68.81         70.00         5.22 o                         
  -6  11  11         40.35         24.20         4.24 o                         
  -5  11  11         12.66         17.83         3.70 o                         
  -4  11  11         45.90         40.63         3.23 o                         
  -3  11  11          0.87          6.36         2.20 o                         
  -2  11  11         12.40         12.70         2.37 o                         
  -1  11  11        256.51        230.06         7.31 o                         
   0  11  11          7.49          6.05         3.04 o                         
   1  11  11          1.50          3.60         2.61 o                         
   2  11  11         72.67         82.69         2.46 o                         
   3  11  11         24.47         33.08         1.99 o                         
   4  11  11         26.70         19.20         2.00 o                         
   5  11  11         35.37         38.15         3.54 o                         
   6  11  11          0.79          3.97         2.99 o                         
  -4  12  11          0.10          4.53         2.01 o                         
  -3  12  11         41.68         36.59         3.52 o                         
  -2  12  11         30.98         27.27         3.53 o                         
  -1  12  11         91.07         79.27         4.88 o                         
   0  12  11          0.45          8.97         3.35 o                         
   1  12  11          0.32         12.90         3.33 o                         
 -15   0  12         75.25         79.39         5.13 o                         
 -14   0  12         72.47         74.84         5.86 o                         
 -13   0  12        174.97        176.16         9.38 o                         
 -12   0  12          0.62          4.13         2.10 o                         
 -11   0  12       1244.69       1100.51        19.79 o                         
 -10   0  12       2831.11       2768.68        41.83 o                         
  -9   0  12        483.73        489.19         9.81 o                         
  -8   0  12         36.18         48.88         2.21 o                         
  -7   0  12        108.76        103.73         4.39 o                         
  -6   0  12       8100.07       8199.34       150.68 o                         
  -5   0  12       1226.68       1532.07        29.20 o                         
  -4   0  12       5642.65       6602.24       107.03 o                         
  -3   0  12      12737.26      13100.45       241.39 o                         
  -2   0  12         60.64         39.46         4.26 o                         
  -1   0  12        848.24        656.35        15.43 o                         
   0   0  12         15.12         27.24         2.59 o                         
   1   0  12       1176.25       1023.86        21.11 o                         
   2   0  12       6035.04       6102.08       113.27 o                         
   3   0  12         23.31         35.16         2.35 o                         
   4   0  12         16.58         40.37         2.28 o                         
   5   0  12       2316.18       2378.56        52.97 o                         
   6   0  12       1931.12       2035.28        48.89 o                         
   7   0  12        126.01        107.01         5.91 o                         
   8   0  12         88.18         62.01         3.85 o                         
   9   0  12        175.38        176.21         4.96 o                         
  10   0  12        168.80        173.09         9.56 o                         
  11   0  12         70.19         68.39         5.73 o                         
  12   0  12         24.79         28.99         3.62 o                         
  13   0  12          7.10          7.61         1.35 o                         
 -16   1  12          6.22          8.03         2.08 o                         
 -15   1  12         25.80         26.19         2.53 o                         
 -14   1  12         12.33         18.95         3.21 o                         
 -13   1  12        190.65        206.75         6.98 o                         
 -12   1  12         33.12         40.97         2.05 o                         
 -11   1  12       1166.99       1104.86        12.07 o                         
 -10   1  12       1535.04       1520.19        18.26 o                         
  -9   1  12        184.62        234.53         4.48 o                         
  -8   1  12       1677.25       1730.64        21.80 o                         
  -7   1  12         35.91         36.40         1.42 o                         
  -6   1  12        168.18        159.34         3.32 o                         
  -5   1  12       9778.15       9886.07       120.09 o                         
  -4   1  12       2972.66       3029.37        41.09 o                         
  -3   1  12          1.62         39.89         3.96 o                         
  -2   1  12        154.09        157.37         4.96 o                         
  -1   1  12        430.67        440.26         9.83 o                         
   0   1  12       2000.26       1981.90        27.35 o                         
   1   1  12        423.25        331.25         5.74 o                         
   2   1  12        867.30        893.02        12.30 o                         
   3   1  12       2654.69       2592.77        28.54 o                         
   4   1  12        310.84        293.54         4.14 o                         
   5   1  12        410.84        465.34         6.11 o                         
   6   1  12         48.17         38.84         2.02 o                         
   7   1  12         32.08         30.16         1.93 o                         
   8   1  12          0.82         -1.32         1.95 o                         
   9   1  12         26.42         13.05         2.01 o                         
  10   1  12          0.63          1.11         1.80 o                         
  11   1  12         14.05          7.32         2.33 o                         
  12   1  12          1.04          2.89         2.07 o                         
  13   1  12         34.43         27.22         2.15 o                         
 -16   2  12         92.72         67.95         3.33 o                         
 -15   2  12          0.34          4.74         2.77 o                         
 -14   2  12         82.58         78.81         5.16 o                         
 -13   2  12          7.28          6.42         2.40 o                         
 -12   2  12        265.84        270.73         5.57 o                         
 -11   2  12        929.59        872.42        17.80 o                         
 -10   2  12        167.82        175.43         4.68 o                         
  -9   2  12        117.98        118.87         3.04 o                         
  -8   2  12        141.14        145.22         3.67 o                         
  -7   2  12       3178.37       3108.05        34.61 o                         
  -6   2  12         48.06         38.86         4.21 o                         
  -5   2  12        244.36        229.17         6.17 o                         
  -4   2  12       5038.96       5386.86        61.69 o                         
  -3   2  12        127.73        152.12         4.89 o                         
  -2   2  12       2903.13       2745.91        40.88 o                         
  -1   2  12       1629.26       1730.48        22.15 o                         
   0   2  12       4934.54       4949.28        60.53 o                         
   1   2  12       1469.79       1395.62        16.37 o                         
   2   2  12        115.41        131.33         3.41 o                         
   3   2  12        764.02        808.72        17.51 o                         
   4   2  12        597.04        560.48        12.41 o                         
   5   2  12        122.19        122.07         2.47 o                         
   6   2  12        141.10        162.34         3.53 o                         
   7   2  12         99.65         66.04         2.07 o                         
   8   2  12          0.92         -0.96         1.67 o                         
   9   2  12        544.72        541.55        24.92 o                         
  10   2  12         77.95         67.70         5.94 o                         
  11   2  12         13.47         15.04         2.62 o                         
  12   2  12         26.96         32.70         1.62 o                         
  13   2  12          6.26          3.97         1.82 o                         
 -15   3  12          6.96          9.10         2.49 o                         
 -14   3  12         17.80         17.56         3.30 o                         
 -13   3  12         89.06         86.94         3.82 o                         
 -12   3  12          2.32         13.93         2.35 o                         
 -11   3  12         95.63        123.22         6.33 o                         
 -10   3  12         15.48         20.23         2.39 o                         
  -9   3  12         24.52         28.58         3.05 o                         
  -8   3  12        107.91        116.08         3.60 o                         
  -7   3  12       1163.91       1064.24        14.62 o                         
  -6   3  12         43.19         35.56         2.36 o                         
  -5   3  12       2839.10       2982.60        40.65 o                         
  -4   3  12        648.40        625.08        10.51 o                         
  -3   3  12       2152.15       2232.26        31.14 o                         
  -2   3  12         42.54         70.48         2.66 o                         
  -1   3  12       9440.59       9411.35       124.32 o                         
   0   3  12        951.88       1034.13        14.52 o                         
   1   3  12          2.87         14.40         1.63 o                         
   2   3  12        283.17        253.06         4.93 o                         
   3   3  12       1001.90        981.40        11.82 o                         
   4   3  12        692.60        711.50        10.20 o                         
   5   3  12        129.89        102.30         2.43 o                         
   6   3  12         20.35         22.16         1.91 o                         
   7   3  12         27.84         39.60         3.02 o                         
   8   3  12          9.73          6.29         1.91 o                         
   9   3  12         74.94         73.26         2.85 o                         
  10   3  12         17.44         15.75         2.00 o                         
  11   3  12          1.75          7.65         2.87 o                         
  12   3  12          9.56          6.96         1.92 o                         
 -15   4  12        116.26        124.09         5.53 o                         
 -14   4  12         16.86         24.21         2.09 o                         
 -13   4  12          0.56         -0.39         2.05 o                         
 -12   4  12        327.83        343.61         7.92 o                         
 -11   4  12         78.15         81.53         7.63 o                         
 -10   4  12        788.68        791.79        13.44 o                         
  -9   4  12        130.77        156.74         4.58 o                         
  -8   4  12        446.38        401.07         8.87 o                         
  -7   4  12        200.99        208.07        10.53 o                         
  -6   4  12        582.22        555.41        12.32 o                         
  -5   4  12         85.88         99.39         4.25 o                         
  -4   4  12         20.08         35.31         2.71 o                         
  -3   4  12       1822.44       1716.62        22.34 o                         
  -2   4  12        609.62        573.96         8.81 o                         
  -1   4  12          7.42         31.19         3.16 o                         
   0   4  12       1629.74       1554.77        19.42 o                         
   1   4  12         76.21         75.45         2.39 o                         
   2   4  12          5.92         21.51         1.39 o                         
   3   4  12        575.71        557.59         6.39 o                         
   4   4  12        165.99        172.53         3.24 o                         
   5   4  12       1226.63       1214.02        24.94 o                         
   6   4  12        123.38        105.34         2.68 o                         
   7   4  12         19.32         14.57         2.08 o                         
   8   4  12        176.89        167.57         4.84 o                         
   9   4  12        115.59        124.28         3.21 o                         
  10   4  12         31.22         31.22         3.00 o                         
  11   4  12        126.96        120.28         3.56 o                         
  12   4  12         45.52         33.36         2.90 o                         
 -14   5  12        103.88        113.33         4.52 o                         
 -13   5  12         19.75         38.74         2.12 o                         
 -12   5  12         44.32         44.30         2.84 o                         
 -11   5  12        121.17        133.54         8.89 o                         
 -10   5  12        350.08        312.68        10.69 o                         
  -9   5  12         33.33         25.02         3.33 o                         
  -8   5  12        295.99        290.10         7.18 o                         
  -7   5  12        479.41        476.31        18.24 o                         
  -6   5  12        836.41        839.36        19.18 o                         
  -5   5  12          4.18         13.06         2.09 o                         
  -4   5  12          2.20          3.25         2.67 o                         
  -3   5  12       1692.09       1660.76        27.91 o                         
  -2   5  12         12.22         34.78         1.83 o                         
  -1   5  12        327.49        321.01         5.17 o                         
   0   5  12       1367.78       1356.29        14.53 o                         
   1   5  12        454.31        416.02         7.90 o                         
   2   5  12        322.55        324.67         4.63 o                         
   3   5  12         26.95         32.08         1.62 o                         
   4   5  12        353.55        392.81         6.51 o                         
   5   5  12        323.45        337.98         7.99 o                         
   6   5  12         56.21         60.22         2.19 o                         
   7   5  12         83.72         97.50         3.49 o                         
   8   5  12          7.92          6.70         1.77 o                         
   9   5  12         73.16         72.33         2.74 o                         
  10   5  12         24.33         29.08         2.37 o                         
  11   5  12         21.29         23.85         2.75 o                         
 -13   6  12        152.21        166.50         4.77 o                         
 -12   6  12        215.20        208.23         5.46 o                         
 -11   6  12          9.67         11.46         2.17 o                         
 -10   6  12        361.68        357.80         8.58 o                         
  -9   6  12        114.42         97.00         4.72 o                         
  -8   6  12         83.03         76.78         4.73 o                         
  -7   6  12          8.41          5.00         3.36 o                         
  -6   6  12        407.43        402.39        13.50 o                         
  -5   6  12        139.26        131.62         9.20 o                         
  -4   6  12        128.11        120.72         9.17 o                         
  -3   6  12        256.53        226.55         4.08 o                         
  -2   6  12       1578.62       1612.85        22.62 o                         
  -1   6  12          1.54         11.37         2.01 o                         
   0   6  12       1035.51       1064.86        18.11 o                         
   1   6  12        799.59        839.30        11.96 o                         
   2   6  12          3.48         14.58         1.96 o                         
   3   6  12         47.10         60.75         4.50 o                         
   4   6  12        343.68        369.81         4.74 o                         
   5   6  12          0.09         18.13         1.55 o                         
   6   6  12        250.52        262.42         3.99 o                         
   7   6  12        108.97         90.13         2.32 o                         
   8   6  12         11.93         29.49         2.28 o                         
   9   6  12        117.39        126.21         3.82 o                         
  10   6  12         18.02         25.22         2.44 o                         
 -12   7  12         65.51         70.34         2.20 o                         
 -11   7  12          4.34          3.87         2.57 o                         
 -10   7  12          5.32         14.96         2.57 o                         
  -9   7  12         28.73         31.98         2.47 o                         
  -8   7  12        409.26        328.47         7.25 o                         
  -7   7  12         74.94         80.87         3.98 o                         
  -6   7  12        475.51        500.57        11.84 o                         
  -5   7  12          8.30         45.30         3.50 o                         
  -4   7  12        536.58        565.42        16.33 o                         
  -3   7  12        165.28        168.50         4.16 o                         
  -2   7  12         20.18         23.14         2.81 o                         
  -1   7  12        482.32        500.56         9.00 o                         
   0   7  12        126.96        138.22         3.83 o                         
   1   7  12        469.41        484.78         9.32 o                         
   2   7  12          2.62          5.74         2.66 o                         
   3   7  12          8.88         17.02         1.89 o                         
   4   7  12        149.84        168.15         4.17 o                         
   5   7  12          0.60         -1.57         1.57 o                         
   6   7  12        139.78        146.73         3.18 o                         
   7   7  12          7.98          9.96         1.73 o                         
   8   7  12         25.86         29.65         3.17 o                         
   9   7  12          2.32          3.76         1.74 o                         
 -12   8  12          2.38          9.35         2.51 o                         
 -11   8  12         27.73         27.67         1.78 o                         
 -10   8  12         86.80        109.77         3.83 o                         
  -9   8  12         13.44          8.55         2.15 o                         
  -8   8  12         14.39         20.96         2.61 o                         
  -7   8  12         26.50         31.61         6.70 o                         
  -6   8  12        161.85        170.17         6.48 o                         
  -5   8  12         22.30         29.74         2.94 o                         
  -4   8  12         10.34         13.24         3.03 o                         
  -3   8  12         36.37         51.19         2.85 o                         
  -2   8  12         88.15         95.06         3.01 o                         
  -1   8  12         57.38         61.61         3.56 o                         
   0   8  12         50.39         58.78         2.62 o                         
   1   8  12        220.96        217.90         7.00 o                         
   2   8  12        341.47        281.16         5.37 o                         
   3   8  12          2.03          5.61         2.37 o                         
   4   8  12         47.82         56.12         3.48 o                         
   5   8  12         36.75         33.78         3.08 o                         
   6   8  12         90.11        110.54         7.37 o                         
   7   8  12          0.96          3.28         1.90 o                         
   8   8  12         51.22         58.48         3.56 o                         
   9   8  12         51.36         52.25         3.53 o                         
 -11   9  12         14.78         18.85         2.84 o                         
 -10   9  12          0.17          5.88         1.81 o                         
  -9   9  12         40.34         51.80         2.76 o                         
  -8   9  12        153.74        144.46         4.50 o                         
  -7   9  12         55.97         66.16         2.68 o                         
  -6   9  12          2.93          4.39         4.00 o                         
  -5   9  12          0.43          6.47         2.25 o                         
  -4   9  12        225.84        207.78         4.48 o                         
  -3   9  12         51.07         61.80         2.66 o                         
  -2   9  12         11.87         13.03         2.16 o                         
  -1   9  12          1.42          0.53         1.69 o                         
   0   9  12        310.82        288.10         6.91 o                         
   1   9  12          0.12          4.92         2.59 o                         
   2   9  12         41.10         38.32         2.93 o                         
   3   9  12        152.71        172.69         4.65 o                         
   4   9  12         25.34         31.94         3.48 o                         
   5   9  12         12.61          9.59         2.90 o                         
   6   9  12         30.64         31.84         4.02 o                         
   7   9  12          5.00          9.68         4.06 o                         
   8   9  12          0.45          1.09         2.47 o                         
 -10  10  12         12.34         10.66         2.37 o                         
  -9  10  12          0.88          3.09         3.13 o                         
  -8  10  12        122.49        128.80         4.22 o                         
  -7  10  12          3.71          4.71         2.77 o                         
  -6  10  12        231.23        214.85         5.32 o                         
  -5  10  12         29.59         41.01         2.57 o                         
  -4  10  12         29.05         32.23         2.08 o                         
  -3  10  12        269.97        231.44         5.53 o                         
  -2  10  12          0.02          9.06         1.97 o                         
  -1  10  12          4.00         10.25         1.98 o                         
   0  10  12          3.31          4.25         2.08 o                         
   1  10  12        200.05        195.90         7.04 o                         
   2  10  12         43.29         32.76         2.27 o                         
   3  10  12        201.36        187.95         4.47 o                         
   4  10  12        150.82        194.29         5.07 o                         
   5  10  12          0.32          3.18         2.02 o                         
   6  10  12         45.16         43.89         4.08 o                         
  -8  11  12         46.42         33.26         3.08 o                         
  -7  11  12         25.56         32.08         4.01 o                         
  -6  11  12         64.14         56.36         4.81 o                         
  -5  11  12         17.43         17.68         2.11 o                         
  -4  11  12         34.03         20.23         2.59 o                         
  -3  11  12          1.96         10.03         2.10 o                         
  -2  11  12          0.39          4.03         2.19 o                         
  -1  11  12         10.59         12.14         3.08 o                         
   0  11  12          6.15          6.03         2.96 o                         
   1  11  12         55.20         58.31         2.74 o                         
   2  11  12         17.87         21.52         1.92 o                         
   3  11  12         24.66         22.98         1.98 o                         
   4  11  12          0.35          2.46         1.59 o                         
   5  11  12         22.99         15.96         1.69 o                         
  -3  12  12         18.86         11.76         2.39 o                         
  -2  12  12          3.93          8.09         2.81 o                         
  -1  12  12         10.18         13.16         2.99 o                         
   0  12  12         26.40         30.97         3.38 o                         
   1  12  12         29.24         29.46         3.27 o                         
 -15   1  13          3.36          3.95         2.28 o                         
 -14   1  13          4.76          3.20         2.90 o                         
 -13   1  13         54.97         56.25         5.21 o                         
 -12   1  13         11.64         13.63         3.11 o                         
 -11   1  13          3.28         12.58         1.87 o                         
 -10   1  13        643.96        626.18        15.16 o                         
  -9   1  13       2070.05       2101.20        29.97 o                         
  -8   1  13         12.64         37.97         2.57 o                         
  -7   1  13         85.21        100.51         2.48 o                         
  -6   1  13         94.25         88.27         2.89 o                         
  -5   1  13       2160.38       2210.36        28.44 o                         
  -4   1  13       1089.72       1006.07        17.67 o                         
  -3   1  13       1179.58       1271.76        20.88 o                         
  -2   1  13       4812.52       4955.62        66.19 o                         
  -1   1  13        516.86        498.31        10.95 o                         
   0   1  13        612.82        600.28         9.93 o                         
   1   1  13        393.47        373.55         9.34 o                         
   2   1  13        200.05        191.28         3.92 o                         
   3   1  13        137.42        115.19         2.51 o                         
   4   1  13        896.83        881.90        14.42 o                         
   5   1  13         96.69        114.58         3.02 o                         
   6   1  13          6.82          1.87         1.85 o                         
   7   1  13        283.23        289.69         4.66 o                         
   8   1  13          4.97          5.17         1.80 o                         
   9   1  13         17.83         20.58         1.98 o                         
  10   1  13         89.65        101.14         3.65 o                         
  11   1  13          0.36          0.36         2.04 o                         
  12   1  13          7.47          6.94         1.88 o                         
 -15   2  13          1.51          5.97         3.33 o                         
 -14   2  13          0.72         -0.78         2.56 o                         
 -13   2  13         36.23         45.40         4.30 o                         
 -12   2  13        234.30        268.23        10.92 o                         
 -11   2  13        735.26        688.21        13.79 o                         
 -10   2  13         85.23         88.67         3.24 o                         
  -9   2  13       1141.93       1065.61        15.01 o                         
  -8   2  13        887.92        850.97        11.97 o                         
  -7   2  13         47.54         58.73         2.40 o                         
  -6   2  13        126.50        136.99         3.61 o                         
  -5   2  13        225.94        196.49         5.16 o                         
  -4   2  13         24.23         34.19         2.53 o                         
  -3   2  13         25.00         30.35         3.05 o                         
  -2   2  13        191.25        149.35         5.98 o                         
  -1   2  13        243.48        232.78         6.13 o                         
   0   2  13         51.80         77.28         3.38 o                         
   1   2  13        753.49        733.82        10.32 o                         
   2   2  13         24.68         41.13         2.17 o                         
   3   2  13       3369.41       3229.18        29.46 o                         
   4   2  13          4.57          7.14         1.52 o                         
   5   2  13        836.35        851.68         9.56 o                         
   6   2  13          0.31          1.47         1.79 o                         
   7   2  13          6.43          9.77         1.68 o                         
   8   2  13          7.19          0.54         1.77 o                         
   9   2  13          0.67          1.74         2.14 o                         
  10   2  13         63.81         60.84         5.55 o                         
  11   2  13          1.69          2.69         2.91 o                         
  12   2  13         14.46          9.37         1.69 o                         
 -15   3  13          1.52          5.07         2.42 o                         
 -14   3  13         23.75         19.44         3.21 o                         
 -13   3  13         55.93         51.69         4.53 o                         
 -12   3  13        658.15        577.85        11.88 o                         
 -11   3  13        845.25        797.74        12.08 o                         
 -10   3  13        691.37        627.22        11.43 o                         
  -9   3  13        207.06        196.80         7.06 o                         
  -8   3  13       2562.23       2424.71        32.48 o                         
  -7   3  13         44.01         61.17         3.50 o                         
  -6   3  13         72.22         69.20         3.21 o                         
  -5   3  13        572.00        639.05        11.41 o                         
  -4   3  13       1954.90       2007.29        31.15 o                         
  -3   3  13        174.70        167.65         4.04 o                         
  -2   3  13        158.57        195.80         4.92 o                         
  -1   3  13         66.58         78.34         3.64 o                         
   0   3  13        295.11        330.69         9.62 o                         
   1   3  13       2520.58       2423.35        26.48 o                         
   2   3  13        753.66        767.34         9.21 o                         
   3   3  13         50.27         51.67         1.82 o                         
   4   3  13         95.24        110.56         2.44 o                         
   5   3  13        192.34        157.75         4.06 o                         
   6   3  13         54.11         47.07         2.47 o                         
   7   3  13          3.12          2.62         1.82 o                         
   8   3  13         19.60         16.51         1.86 o                         
   9   3  13          0.03          1.20         2.09 o                         
  10   3  13          9.94          4.63         1.80 o                         
  11   3  13          9.75         13.98         2.22 o                         
  12   3  13         14.50          5.15         2.43 o                         
 -15   4  13        189.68        189.73         7.32 o                         
 -14   4  13         19.24         26.74         3.32 o                         
 -13   4  13         34.01         37.20         2.45 o                         
 -12   4  13         45.47         51.13         2.96 o                         
 -11   4  13        474.25        488.44        10.71 o                         
 -10   4  13        260.14        273.18         8.00 o                         
  -9   4  13        686.45        619.81        10.44 o                         
  -8   4  13        197.44        181.44         4.83 o                         
  -7   4  13          0.51         23.77         2.81 o                         
  -6   4  13       1289.57       1304.83        28.45 o                         
  -5   4  13       1169.75       1139.62        35.65 o                         
  -4   4  13         80.64         79.07         2.52 o                         
  -3   4  13       4779.24       4791.16        61.33 o                         
  -2   4  13        721.30        645.38        15.47 o                         
  -1   4  13          3.33          7.52         1.49 o                         
   0   4  13       2506.35       2478.75        25.91 o                         
   1   4  13        101.85        133.43         3.18 o                         
   2   4  13         32.01         36.99         1.85 o                         
   3   4  13        125.10        106.08         2.93 o                         
   4   4  13        120.10        103.89         2.49 o                         
   5   4  13        138.63        127.96         2.96 o                         
   6   4  13        347.77        328.29         8.80 o                         
   7   4  13          2.70          4.42         1.94 o                         
   8   4  13          1.39          0.10         1.79 o                         
   9   4  13         71.62         93.24         2.74 o                         
  10   4  13          1.54          3.26         1.69 o                         
  11   4  13          0.14          4.33         2.06 o                         
 -14   5  13          8.45         21.75         2.07 o                         
 -13   5  13        277.44        277.11         5.86 o                         
 -12   5  13          0.34          2.85         1.63 o                         
 -11   5  13          1.14          8.26         2.71 o                         
 -10   5  13        253.42        256.80        13.61 o                         
  -9   5  13        126.07        110.31         6.76 o                         
  -8   5  13        129.03        134.02         5.96 o                         
  -7   5  13        725.57        716.40        16.12 o                         
  -6   5  13       1267.21       1237.25        39.03 o                         
  -5   5  13        917.03        912.30        13.15 o                         
  -4   5  13          1.41         19.90         2.43 o                         
  -3   5  13        149.47        154.56         3.67 o                         
  -2   5  13        301.33        321.02         7.55 o                         
  -1   5  13         58.46         63.07         2.00 o                         
   0   5  13       1472.68       1520.25        27.22 o                         
   1   5  13        288.60        312.09         5.29 o                         
   2   5  13        527.52        477.17         6.08 o                         
   3   5  13         81.35         93.75         3.16 o                         
   4   5  13         40.35         77.63         2.26 o                         
   5   5  13         76.55         75.08         3.00 o                         
   6   5  13         61.96         58.81         2.40 o                         
   7   5  13         34.08         32.36         2.54 o                         
   8   5  13         39.89         41.70         2.06 o                         
   9   5  13         32.05         25.00         2.11 o                         
  10   5  13         12.03         11.74         2.29 o                         
 -13   6  13         24.33         29.84         4.85 o                         
 -12   6  13        182.66        167.81         3.84 o                         
 -11   6  13          0.20          5.25         2.59 o                         
 -10   6  13        276.69        291.59         7.42 o                         
  -9   6  13         30.25         46.37         3.73 o                         
  -8   6  13        580.56        515.74        15.46 o                         
  -7   6  13        463.38        407.64        21.04 o                         
  -6   6  13        626.03        670.63        19.57 o                         
  -5   6  13         23.94         44.50         4.50 o                         
  -4   6  13        275.89        286.28         6.51 o                         
  -3   6  13         68.10         78.84         3.28 o                         
  -2   6  13        665.83        711.00        20.02 o                         
  -1   6  13         14.52         13.84         1.96 o                         
   0   6  13          2.36         28.12         2.07 o                         
   1   6  13        171.58        214.04         4.27 o                         
   2   6  13         73.18         79.18         3.88 o                         
   3   6  13        724.76        782.12        11.46 o                         
   4   6  13         55.39         54.10         1.87 o                         
   5   6  13        140.03        146.89         3.45 o                         
   6   6  13        195.96        207.83         3.63 o                         
   7   6  13         14.51         18.19         1.95 o                         
   8   6  13          8.47          6.81         1.94 o                         
   9   6  13          9.76          6.32         1.87 o                         
  10   6  13          0.81         -0.28         2.57 o                         
 -12   7  13          0.05          2.15         1.39 o                         
 -11   7  13          1.80          4.56         2.08 o                         
 -10   7  13         35.31         38.74         2.91 o                         
  -9   7  13         42.98         46.65         2.59 o                         
  -8   7  13         72.83         72.37         3.54 o                         
  -7   7  13          6.05         12.24         2.75 o                         
  -6   7  13         35.65         39.23         3.53 o                         
  -5   7  13        355.94        380.53         8.26 o                         
  -4   7  13       1352.19       1309.71        27.80 o                         
  -3   7  13        212.17        180.25         8.50 o                         
  -2   7  13          8.98         14.68         2.78 o                         
  -1   7  13         67.30         90.41         3.40 o                         
   0   7  13        475.91        473.93         8.23 o                         
   1   7  13        195.40        210.95         4.79 o                         
   2   7  13        879.86        902.07        14.87 o                         
   3   7  13        101.36        116.01         2.93 o                         
   4   7  13        690.88        640.52        12.31 o                         
   5   7  13         13.85         11.23         1.66 o                         
   6   7  13         16.44         18.99         1.93 o                         
   7   7  13         17.00         13.94         1.89 o                         
   8   7  13         16.78         17.02         3.63 o                         
   9   7  13          3.24          2.10         3.80 o                         
 -12   8  13         77.16         63.27         3.42 o                         
 -11   8  13          9.41         12.05         1.34 o                         
 -10   8  13          6.65         13.14         2.18 o                         
  -9   8  13        248.89        241.22         7.58 o                         
  -8   8  13        153.47        151.60         3.87 o                         
  -7   8  13         38.13         23.17         3.18 o                         
  -6   8  13          0.75          2.90         2.75 o                         
  -5   8  13        215.11        247.18        10.18 o                         
  -4   8  13        125.02        139.29         4.99 o                         
  -3   8  13        137.28        132.54         4.22 o                         
  -2   8  13         56.84         61.87         2.67 o                         
  -1   8  13        598.98        562.28         9.40 o                         
   0   8  13        429.69        459.85        12.81 o                         
   1   8  13        117.93        112.91         3.28 o                         
   2   8  13         47.88         56.48         2.92 o                         
   3   8  13         81.10        103.31         4.35 o                         
   4   8  13        100.56         91.46         3.10 o                         
   5   8  13          0.95          9.91         2.52 o                         
   6   8  13         25.57         28.87         2.36 o                         
   7   8  13         55.86         57.57         3.05 o                         
   8   8  13         17.24         12.97         3.14 o                         
 -11   9  13         39.18         37.97         2.93 o                         
 -10   9  13        104.70         91.09         2.86 o                         
  -9   9  13         29.39         23.50         2.66 o                         
  -8   9  13          8.51          6.15         2.01 o                         
  -7   9  13         66.25         52.46         2.68 o                         
  -6   9  13        176.91        152.33         7.91 o                         
  -5   9  13         76.91         87.52         5.62 o                         
  -4   9  13         14.08         39.79         2.41 o                         
  -3   9  13          5.22         13.33         2.23 o                         
  -2   9  13        210.33        196.17         4.05 o                         
  -1   9  13         27.04         25.77         3.12 o                         
   0   9  13          0.30          5.65         1.77 o                         
   1   9  13         11.97         28.70         2.86 o                         
   2   9  13         47.79         64.22         4.09 o                         
   3   9  13         36.37         39.21         2.81 o                         
   4   9  13          1.47          7.23         3.14 o                         
   5   9  13          0.62          2.38         2.51 o                         
   6   9  13          5.01          6.08         2.24 o                         
   7   9  13         10.90         13.71         3.11 o                         
   8   9  13          0.31          4.74         2.07 o                         
 -10  10  13         16.95         13.42         2.12 o                         
  -9  10  13          0.33         -0.82         2.84 o                         
  -8  10  13          0.49         11.32         2.08 o                         
  -7  10  13         20.78         19.66         1.82 o                         
  -6  10  13          9.00         19.27         2.11 o                         
  -5  10  13         84.68         68.94         3.82 o                         
  -4  10  13          3.97          9.12         1.80 o                         
  -3  10  13          0.12         22.81         2.36 o                         
  -2  10  13         41.36         30.36         2.13 o                         
  -1  10  13         11.24         21.04         1.86 o                         
   0  10  13          0.19          7.85         2.67 o                         
   1  10  13         62.88         58.70         2.43 o                         
   2  10  13          0.33         11.57         1.94 o                         
   3  10  13          0.06          7.15         1.85 o                         
   4  10  13         71.79         91.90         3.50 o                         
   5  10  13         21.83         18.46         2.34 o                         
   6  10  13          9.60          8.92         2.73 o                         
   7  10  13         14.23         12.40         1.84 o                         
  -7  11  13        111.56        107.09         5.53 o                         
  -6  11  13          0.21          3.09         3.28 o                         
  -5  11  13         38.88         27.20         3.87 o                         
  -4  11  13         56.40         45.29         6.51 o                         
  -3  11  13         41.91         39.90         3.61 o                         
  -2  11  13          3.75          6.59         5.08 o                         
  -1  11  13         15.51         27.55         3.08 o                         
   0  11  13          0.56          3.66         3.67 o                         
   1  11  13         53.88         43.56         2.50 o                         
   2  11  13          0.61          9.03         1.79 o                         
   3  11  13         45.43         62.84         6.97 o                         
   4  11  13          9.28          8.56         1.63 o                         
   5  11  13          4.19          9.10         1.72 o                         
  -2  12  13         37.43         28.30         2.78 o                         
  -1  12  13          3.02          4.70         2.43 o                         
 -15   0  14         22.01         24.15         3.32 o                         
 -14   0  14        108.39         89.57         6.03 o                         
 -13   0  14          9.77          9.38         4.83 o                         
 -12   0  14         56.63         50.31         6.03 o                         
 -11   0  14         27.85         41.58         3.40 o                         
 -10   0  14       4408.72       4751.86       117.25 o                         
  -9   0  14        118.36        158.74         5.63 o                         
  -8   0  14        694.13        592.76         9.83 o                         
  -7   0  14         81.79         82.90         3.46 o                         
  -6   0  14        935.41        955.50        17.25 o                         
  -5   0  14       1546.76       1512.17        23.73 o                         
  -4   0  14         97.24        119.14         5.14 o                         
  -3   0  14        641.88        526.58        22.01 o                         
  -2   0  14       5342.02       5349.25       101.24 o                         
  -1   0  14        578.93        643.74        14.84 o                         
   0   0  14       1206.90       1132.18        29.46 o                         
   1   0  14        111.24         90.38         2.99 o                         
   2   0  14        614.00        650.78        12.56 o                         
   3   0  14        468.45        454.97        10.00 o                         
   4   0  14        411.46        436.52        10.99 o                         
   5   0  14          6.16         18.99         2.88 o                         
   6   0  14        338.85        306.49         6.93 o                         
   7   0  14        467.74        438.51         9.78 o                         
   8   0  14         18.53         21.94         4.78 o                         
   9   0  14          0.26         -1.07         3.02 o                         
  10   0  14        225.03        221.79         6.80 o                         
  11   0  14          5.30          2.30         3.24 o                         
  12   0  14          0.64         -0.21         2.17 o                         
 -15   1  14         17.99         16.65         2.13 o                         
 -14   1  14          7.87         10.23         2.80 o                         
 -13   1  14        193.00        204.82         7.01 o                         
 -12   1  14        602.86        583.77        12.39 o                         
 -11   1  14          9.96         22.18         2.61 o                         
 -10   1  14        252.54        243.53         6.96 o                         
  -9   1  14       4267.67       4068.90        78.82 o                         
  -8   1  14         17.28         29.44         2.52 o                         
  -7   1  14         24.01         19.91         1.83 o                         
  -6   1  14        501.94        514.90         7.98 o                         
  -5   1  14       1890.53       1955.85        25.07 o                         
  -4   1  14       1005.73        878.12        12.53 o                         
  -3   1  14        253.56        217.30         6.10 o                         
  -2   1  14         42.72         66.38         4.06 o                         
  -1   1  14       2920.31       2907.27        49.04 o                         
   0   1  14         70.66         78.39         2.70 o                         
   1   1  14        123.63        131.55         2.74 o                         
   2   1  14        484.45        463.89         6.90 o                         
   3   1  14        258.38        283.26         5.20 o                         
   4   1  14        255.43        233.77         5.88 o                         
   5   1  14        112.25        124.35         3.10 o                         
   6   1  14        190.85        199.90         4.53 o                         
   7   1  14        103.15         96.60         2.93 o                         
   8   1  14        113.08        111.32         3.40 o                         
   9   1  14        186.34        210.66         5.94 o                         
  10   1  14          2.09          1.78         2.06 o                         
  11   1  14         34.20         43.62         2.87 o                         
  12   1  14         21.15         20.79         1.58 o                         
 -15   2  14          8.25          5.98         3.16 o                         
 -14   2  14          3.56          4.80         2.52 o                         
 -13   2  14         56.16         63.69         2.97 o                         
 -12   2  14        212.28        198.55         5.50 o                         
 -11   2  14        526.43        536.90        10.52 o                         
 -10   2  14       1841.67       1858.59        26.47 o                         
  -9   2  14         95.91         92.54         3.46 o                         
  -8   2  14       1642.07       1616.54        19.73 o                         
  -7   2  14       2381.06       2303.20        26.57 o                         
  -6   2  14         89.33         94.97         3.05 o                         
  -5   2  14        262.09        262.55         4.67 o                         
  -4   2  14         43.26         56.85         3.62 o                         
  -3   2  14         17.45         16.42         3.76 o                         
  -2   2  14        114.83        121.35         6.77 o                         
  -1   2  14        114.13        180.40         5.25 o                         
   0   2  14       1259.61       1300.93        16.33 o                         
   1   2  14        191.38        167.71         3.92 o                         
   2   2  14         69.10         69.90         2.27 o                         
   3   2  14        405.19        382.08         4.97 o                         
   4   2  14        554.01        567.30         7.32 o                         
   5   2  14        187.53        180.69         4.57 o                         
   6   2  14        472.55        482.56         7.78 o                         
   7   2  14         98.78         88.91         3.42 o                         
   8   2  14          4.46          6.85         2.03 o                         
   9   2  14          1.34          6.20         2.07 o                         
  10   2  14         41.34         43.33         4.80 o                         
  11   2  14        102.85         85.47         4.69 o                         
 -15   3  14        161.18        163.33         6.50 o                         
 -14   3  14         34.73         33.37         3.22 o                         
 -13   3  14          6.29          8.39         3.27 o                         
 -12   3  14         95.71         93.94         3.53 o                         
 -11   3  14          3.67          2.62         2.16 o                         
 -10   3  14        152.74        153.12         6.48 o                         
  -9   3  14        296.72        299.81         6.37 o                         
  -8   3  14       1658.59       1703.81        25.90 o                         
  -7   3  14        236.26        241.59         5.77 o                         
  -6   3  14          8.13         21.94         2.44 o                         
  -5   3  14       3851.31       3858.93        51.18 o                         
  -4   3  14         10.31         38.41         2.26 o                         
  -3   3  14        195.22        224.46         4.34 o                         
  -2   3  14        399.05        381.49        10.76 o                         
  -1   3  14        213.35        172.96         4.92 o                         
   0   3  14       3934.86       4147.42        49.45 o                         
   1   3  14       1140.13       1175.91        16.39 o                         
   2   3  14        967.91        911.99         9.32 o                         
   3   3  14         72.35         73.68         2.10 o                         
   4   3  14       1025.36        994.55        13.59 o                         
   5   3  14         78.25         62.83         2.22 o                         
   6   3  14        607.97        565.68         7.67 o                         
   7   3  14        135.15        113.50         3.18 o                         
   8   3  14         11.74          6.56         2.40 o                         
   9   3  14        159.13        177.40         4.32 o                         
  10   3  14         13.79         10.88         1.85 o                         
  11   3  14         10.60         12.14         1.53 o                         
  12   3  14         27.25         28.65         2.24 o                         
 -15   4  14         65.57         55.91         3.18 o                         
 -14   4  14         45.98         55.77         2.37 o                         
 -13   4  14          4.64          6.50         1.89 o                         
 -12   4  14         22.27         25.41         2.54 o                         
 -11   4  14         76.95         73.89         2.92 o                         
 -10   4  14        489.57        469.93        25.72 o                         
  -9   4  14        210.30        205.64         6.60 o                         
  -8   4  14         56.29         50.66         3.16 o                         
  -7   4  14       2336.63       2110.44        28.45 o                         
  -6   4  14        555.42        543.30        11.89 o                         
  -5   4  14        296.00        321.43         6.85 o                         
  -4   4  14         32.16         30.46         2.44 o                         
  -3   4  14        306.27        350.00         7.24 o                         
  -2   4  14         14.58         24.71         2.43 o                         
  -1   4  14        106.79        121.12         2.45 o                         
   0   4  14         21.50         26.74         1.76 o                         
   1   4  14         19.14         25.03         1.77 o                         
   2   4  14        571.28        503.20         7.93 o                         
   3   4  14        138.79        173.86         3.24 o                         
   4   4  14        857.67        814.68        10.83 o                         
   5   4  14         32.78         54.77         2.24 o                         
   6   4  14        621.86        627.15        10.86 o                         
   7   4  14          0.66          3.62         1.99 o                         
   8   4  14         39.86         36.83         2.14 o                         
   9   4  14          0.17         -0.62         2.42 o                         
  10   4  14         51.41         54.21         3.09 o                         
  11   4  14          9.46         12.34         2.60 o                         
 -14   5  14          0.66          9.64         1.82 o                         
 -13   5  14        185.07        202.35         4.25 o                         
 -12   5  14         77.34         82.14         2.83 o                         
 -11   5  14        249.23        224.51         4.56 o                         
 -10   5  14        306.30        315.47         7.94 o                         
  -9   5  14          1.82          1.49         3.16 o                         
  -8   5  14         78.89         60.95         3.36 o                         
  -7   5  14        393.95        400.50         8.45 o                         
  -6   5  14       4600.99       4512.12        65.47 o                         
  -5   5  14         64.17        107.33         5.35 o                         
  -4   5  14        714.13        691.83        12.56 o                         
  -3   5  14       1138.35       1158.20        19.85 o                         
  -2   5  14        945.12        919.33        18.00 o                         
  -1   5  14        105.61        114.94         2.93 o                         
   0   5  14        482.39        460.11         6.71 o                         
   1   5  14        398.32        404.09         7.99 o                         
   2   5  14        536.55        595.08        15.08 o                         
   3   5  14        214.58        223.86         4.54 o                         
   4   5  14        254.11        252.76         5.29 o                         
   5   5  14         26.57         33.63         2.00 o                         
   6   5  14         16.54         20.27         2.03 o                         
   7   5  14         81.09         84.74         2.57 o                         
   8   5  14         23.54         20.98         1.70 o                         
   9   5  14         11.84         10.74         1.68 o                         
  10   5  14         44.53         49.42         3.82 o                         
 -13   6  14         23.53         28.03         1.75 o                         
 -12   6  14         14.63         20.45         1.78 o                         
 -11   6  14         50.04         65.41         2.68 o                         
 -10   6  14         75.17         70.14         3.66 o                         
  -9   6  14         36.52         34.42         3.26 o                         
  -8   6  14        330.18        293.67         9.99 o                         
  -7   6  14        365.10        343.57        15.50 o                         
  -6   6  14        633.73        588.63        11.11 o                         
  -5   6  14        737.13        750.54        13.33 o                         
  -4   6  14        107.24        122.51         4.24 o                         
  -3   6  14        274.77        271.40         5.30 o                         
  -2   6  14        127.34        157.25         6.12 o                         
  -1   6  14        226.35        255.06         5.37 o                         
   0   6  14         19.36         27.79         2.86 o                         
   1   6  14        211.59        252.26         6.42 o                         
   2   6  14        146.14        164.98         4.39 o                         
   3   6  14         62.42         77.59         3.81 o                         
   4   6  14        592.82        594.96        10.61 o                         
   5   6  14         96.06        111.17         4.10 o                         
   6   6  14        201.34        191.49         4.85 o                         
   7   6  14         12.82         15.57         1.86 o                         
   8   6  14         33.89         28.51         2.00 o                         
   9   6  14          0.07         -0.39         1.90 o                         
 -12   7  14         97.80         98.84         3.88 o                         
 -11   7  14         79.96         82.03         3.84 o                         
 -10   7  14          0.98          3.57         2.44 o                         
  -9   7  14        149.60        170.21         5.17 o                         
  -8   7  14        235.15        191.41         9.42 o                         
  -7   7  14          7.25         21.77         3.48 o                         
  -6   7  14          1.93         15.10         2.84 o                         
  -5   7  14       2677.74       2519.71        51.45 o                         
  -4   7  14        864.55        909.23        25.93 o                         
  -3   7  14         73.64         74.21         3.59 o                         
  -2   7  14        306.73        294.66         6.79 o                         
  -1   7  14         13.18         14.73         2.22 o                         
   0   7  14        115.12        119.89         4.12 o                         
   1   7  14        937.64        977.78        16.48 o                         
   2   7  14        246.48        211.70         5.48 o                         
   3   7  14        379.93        382.83        10.68 o                         
   4   7  14        405.33        428.92         8.61 o                         
   5   7  14          8.06          8.77         1.87 o                         
   6   7  14         29.49         33.32         2.16 o                         
   7   7  14         32.57         34.34         2.88 o                         
   8   7  14          0.00          3.24         1.99 o                         
   9   7  14         44.65         33.59         2.74 o                         
 -11   8  14         32.82         30.95         1.43 o                         
 -10   8  14         79.30         77.61         2.63 o                         
  -9   8  14        168.23        156.05         3.59 o                         
  -8   8  14          3.35          3.91         2.12 o                         
  -7   8  14          1.66          7.64         2.95 o                         
  -6   8  14         14.91         33.38         4.01 o                         
  -5   8  14        260.36        243.38         6.99 o                         
  -4   8  14         64.70         47.49         3.10 o                         
  -3   8  14        238.56        225.51         6.66 o                         
  -2   8  14          0.86         10.04         2.16 o                         
  -1   8  14        101.96         96.95         3.52 o                         
   0   8  14         10.96         10.80         2.15 o                         
   1   8  14         18.70         36.26         2.65 o                         
   2   8  14         45.17         43.33         2.79 o                         
   3   8  14         16.13         14.28         2.24 o                         
   4   8  14        108.60        127.28         3.78 o                         
   5   8  14         82.97         93.86         4.16 o                         
   6   8  14         12.80         20.05         2.61 o                         
   7   8  14          8.96          5.74         3.36 o                         
   8   8  14         29.87         37.64         3.21 o                         
 -11   9  14          5.75         11.29         1.94 o                         
 -10   9  14          7.35         17.82         1.82 o                         
  -9   9  14          8.56         13.74         1.99 o                         
  -8   9  14         45.99         51.04         2.54 o                         
  -7   9  14         11.91         16.20         2.34 o                         
  -6   9  14         31.61         37.59         3.71 o                         
  -5   9  14         30.24         38.24         2.81 o                         
  -4   9  14        286.67        259.32         6.99 o                         
  -3   9  14         49.13         57.99         3.02 o                         
  -2   9  14         39.67         45.98         2.62 o                         
  -1   9  14         80.29        103.10         3.56 o                         
   0   9  14          8.59         18.72         2.27 o                         
   1   9  14        147.09        133.67         4.02 o                         
   2   9  14          1.21          6.06         2.41 o                         
   3   9  14         30.80         31.69         3.48 o                         
   4   9  14         37.43         46.87         5.61 o                         
   5   9  14          0.83          6.56         1.90 o                         
   6   9  14          3.78          7.25         3.20 o                         
   7   9  14         70.92         80.23         4.24 o                         
  -9  10  14         14.62          9.91         2.62 o                         
  -8  10  14          4.07          8.29         3.63 o                         
  -7  10  14          5.16          7.65         1.67 o                         
  -6  10  14          2.15          2.44         1.82 o                         
  -5  10  14        403.11        347.32        11.25 o                         
  -4  10  14          3.95          7.50         1.66 o                         
  -3  10  14        722.39        685.73        25.90 o                         
  -2  10  14         20.80         16.96         1.94 o                         
  -1  10  14         27.00         41.57         3.90 o                         
   0  10  14        248.48        234.28         6.32 o                         
   1  10  14         49.56         58.73         2.33 o                         
   2  10  14        166.83        174.79         6.47 o                         
   3  10  14         20.17         24.49         2.59 o                         
   4  10  14          6.13         13.91         1.68 o                         
   5  10  14          5.53         12.62         3.05 o                         
   6  10  14          7.55          8.36         2.07 o                         
  -7  11  14        101.69         69.70         4.09 o                         
  -6  11  14         42.82         31.50         3.64 o                         
  -5  11  14         10.13         12.52         3.30 o                         
  -4  11  14          5.30         16.66         3.40 o                         
  -3  11  14          9.99         11.81         2.17 o                         
  -2  11  14         70.72         57.13         3.43 o                         
  -1  11  14          3.67          7.82         2.51 o                         
   0  11  14          0.60          0.09         3.31 o                         
   1  11  14         50.35         56.07         6.19 o                         
   2  11  14         25.57         24.66         2.25 o                         
   3  11  14          0.64          5.41         2.31 o                         
   4  11  14          3.64          3.73         1.75 o                         
 -15   1  15        115.35        118.70        11.04 o                         
 -14   1  15         36.49         43.00         3.85 o                         
 -13   1  15          7.04          9.44         4.34 o                         
 -12   1  15        104.32        110.82         5.36 o                         
 -11   1  15         89.13         96.34         4.87 o                         
 -10   1  15         26.22         27.65         2.18 o                         
  -9   1  15          3.91         10.69         2.08 o                         
  -8   1  15       2464.25       2309.30        30.32 o                         
  -7   1  15        330.86        334.39         5.63 o                         
  -6   1  15        116.09        117.50         3.37 o                         
  -5   1  15          4.34          5.05         1.80 o                         
  -4   1  15        295.18        374.16         5.99 o                         
  -3   1  15        141.60        111.00         6.22 o                         
  -2   1  15         37.10         34.49         2.28 o                         
  -1   1  15        128.67        138.72         4.42 o                         
   0   1  15        155.23        154.98         4.63 o                         
   1   1  15        977.81       1017.85        12.50 o                         
   2   1  15         89.27         93.57         2.99 o                         
   3   1  15        154.84        112.01         2.97 o                         
   4   1  15       1011.74       1007.57        20.30 o                         
   5   1  15         10.06         15.61         2.26 o                         
   6   1  15         48.71         43.90         2.82 o                         
   7   1  15         45.83         56.45         3.23 o                         
   8   1  15          3.49          6.52         2.23 o                         
   9   1  15         32.20         39.34         2.99 o                         
  10   1  15          9.32          7.73         2.09 o                         
  11   1  15          0.42          1.64         1.97 o                         
  12   1  15          0.08          1.67         1.71 o                         
 -15   2  15          0.55          3.52         1.84 o                         
 -14   2  15          0.10          2.63         2.59 o                         
 -13   2  15          0.18          3.20         2.89 o                         
 -12   2  15          2.34          3.14         2.32 o                         
 -11   2  15        348.14        308.44         5.95 o                         
 -10   2  15         16.68         32.20         2.66 o                         
  -9   2  15        490.48        453.64         7.90 o                         
  -8   2  15        618.80        620.56        10.00 o                         
  -7   2  15         47.02         41.23         2.31 o                         
  -6   2  15         18.16         14.31         2.12 o                         
  -5   2  15        114.86        119.60         2.89 o                         
  -4   2  15       1171.79       1150.44        13.83 o                         
  -3   2  15       1054.44       1072.15        14.87 o                         
  -2   2  15         35.02         29.49         2.84 o                         
  -1   2  15        555.32        563.65        11.64 o                         
   0   2  15        560.47        565.24         8.84 o                         
   1   2  15          1.01          6.16         1.86 o                         
   2   2  15         79.71         83.20         2.45 o                         
   3   2  15          6.49          4.66         1.66 o                         
   4   2  15         12.44         22.96         1.78 o                         
   5   2  15          6.47          6.60         2.08 o                         
   6   2  15          5.83         14.81         2.08 o                         
   7   2  15         89.75        104.78         3.61 o                         
   8   2  15        110.26         93.93         2.88 o                         
   9   2  15          5.79          8.26         1.96 o                         
  10   2  15         11.48          1.37         1.98 o                         
  11   2  15         24.90         19.97         2.55 o                         
 -15   3  15         34.04         32.10         2.61 o                         
 -14   3  15        174.59        177.69         7.89 o                         
 -13   3  15          0.04          6.46         3.13 o                         
 -12   3  15         22.41         21.47         2.60 o                         
 -11   3  15          2.89          3.17         2.23 o                         
 -10   3  15        175.40        168.23         7.34 o                         
  -9   3  15        601.62        596.83        11.07 o                         
  -8   3  15        616.84        573.14        13.26 o                         
  -7   3  15        822.22        789.20        14.88 o                         
  -6   3  15        124.86        164.28         4.92 o                         
  -5   3  15       1157.70       1141.18        15.72 o                         
  -4   3  15         19.51         21.54         1.87 o                         
  -3   3  15         93.16        109.74         5.05 o                         
  -2   3  15        442.38        401.11         7.63 o                         
  -1   3  15        133.34        118.31         3.91 o                         
   0   3  15        387.48        445.33         6.70 o                         
   1   3  15        584.44        553.95         7.89 o                         
   2   3  15        184.12        185.60         5.96 o                         
   3   3  15       1015.81       1021.98        11.03 o                         
   4   3  15        147.37        124.55         2.77 o                         
   5   3  15          0.72          4.85         1.77 o                         
   6   3  15        165.65        176.56         3.57 o                         
   7   3  15          1.04          2.23         1.89 o                         
   8   3  15         32.07         25.06         2.90 o                         
   9   3  15         74.34         68.39         2.73 o                         
  10   3  15          0.46         -0.28         1.58 o                         
  11   3  15          3.74          7.45         2.59 o                         
 -14   4  15          0.43          6.48         2.25 o                         
 -13   4  15          0.08          4.35         2.08 o                         
 -12   4  15         30.22         39.77         2.58 o                         
 -11   4  15          6.68          8.40         2.60 o                         
 -10   4  15        130.84        135.64         6.07 o                         
  -9   4  15        385.97        381.58         6.75 o                         
  -8   4  15          6.39          6.06         2.27 o                         
  -7   4  15       2145.91       2046.53        27.61 o                         
  -6   4  15        693.59        781.54        12.36 o                         
  -5   4  15        704.65        681.84        12.11 o                         
  -4   4  15         16.04         12.46         1.96 o                         
  -3   4  15        190.25        168.40         3.84 o                         
  -2   4  15         66.40         82.09         3.65 o                         
  -1   4  15       1032.97        983.32        14.96 o                         
   0   4  15        207.95        179.76         4.23 o                         
   1   4  15         74.13         98.66         2.82 o                         
   2   4  15        342.77        313.91         6.29 o                         
   3   4  15          3.06          3.07         1.91 o                         
   4   4  15         46.27         48.99         2.15 o                         
   5   4  15        272.38        266.19         8.43 o                         
   6   4  15          6.26         11.50         1.76 o                         
   7   4  15         24.95         23.28         2.11 o                         
   8   4  15          0.28          2.20         1.83 o                         
   9   4  15          2.52          3.67         2.80 o                         
  10   4  15         41.53         38.83         2.59 o                         
  11   4  15          0.06          1.73         1.74 o                         
 -14   5  15        211.32        198.52         5.34 o                         
 -13   5  15         28.50         33.10         1.83 o                         
 -12   5  15          3.30          8.37         1.89 o                         
 -11   5  15         84.68         87.98         3.44 o                         
 -10   5  15        173.79        185.22         4.90 o                         
  -9   5  15        392.21        404.02         7.85 o                         
  -8   5  15          4.18          5.13         2.66 o                         
  -7   5  15        578.59        559.64        10.55 o                         
  -6   5  15         49.51         85.36         3.55 o                         
  -5   5  15          1.76         14.00         2.89 o                         
  -4   5  15        139.65        151.39         4.01 o                         
  -3   5  15          4.86         10.16         2.73 o                         
  -2   5  15        163.06        162.72         4.27 o                         
  -1   5  15         32.96         64.54         2.16 o                         
   0   5  15         12.26         21.48         1.89 o                         
   1   5  15         26.96         40.00         3.18 o                         
   2   5  15          0.53         11.85         2.14 o                         
   3   5  15         12.30         16.18         1.91 o                         
   4   5  15        302.86        283.82         7.43 o                         
   5   5  15         59.06         59.07         2.42 o                         
   6   5  15          5.90          8.62         1.96 o                         
   7   5  15         11.88         23.28         1.82 o                         
   8   5  15          0.48          1.17         1.53 o                         
   9   5  15         28.57         33.63         3.98 o                         
 -13   6  15         43.07         44.14         3.46 o                         
 -12   6  15          0.86          2.09         1.46 o                         
 -11   6  15        259.06        255.26         6.72 o                         
 -10   6  15         67.26         45.50         2.89 o                         
  -9   6  15         27.18         24.32         3.03 o                         
  -8   6  15        265.49        240.83         6.31 o                         
  -7   6  15         39.54         54.08         5.57 o                         
  -6   6  15        379.47        419.17         7.74 o                         
  -5   6  15        196.56        206.34         5.10 o                         
  -4   6  15         13.57         10.47         2.57 o                         
  -3   6  15          0.15         10.51         2.64 o                         
  -2   6  15       1328.74       1313.78        19.32 o                         
  -1   6  15        210.96        246.53         4.84 o                         
   0   6  15         20.09         24.59         2.21 o                         
   1   6  15       1692.45       1635.57        21.84 o                         
   2   6  15         58.56         75.80         2.72 o                         
   3   6  15         64.22         70.25         3.31 o                         
   4   6  15        150.13        173.54         3.54 o                         
   5   6  15        492.00        454.11         6.91 o                         
   6   6  15        231.93        215.25         4.38 o                         
   7   6  15          1.63          0.80         1.76 o                         
   8   6  15         22.12         20.64         1.97 o                         
   9   6  15         21.69         20.81         2.24 o                         
 -12   7  15          0.74          6.26         1.40 o                         
 -11   7  15         30.32         28.35         2.89 o                         
 -10   7  15          0.10          1.02         2.22 o                         
  -9   7  15         89.57         78.70         2.88 o                         
  -8   7  15         67.50         65.84         4.56 o                         
  -7   7  15        181.38        172.48         7.18 o                         
  -6   7  15        484.97        435.08        11.59 o                         
  -5   7  15        856.91        854.39        13.64 o                         
  -4   7  15        526.55        572.49         9.58 o                         
  -3   7  15       1269.31       1260.13        38.38 o                         
  -2   7  15        170.85        163.10         8.90 o                         
  -1   7  15        114.31        114.97         3.65 o                         
   0   7  15          0.47          2.97         2.62 o                         
   1   7  15          1.72         11.68         2.56 o                         
   2   7  15         16.17         20.85         2.19 o                         
   3   7  15         19.11         24.93         2.18 o                         
   4   7  15          0.49          8.84         1.91 o                         
   5   7  15         54.05         60.11         2.30 o                         
   6   7  15          8.21         14.00         4.43 o                         
   7   7  15         20.76         18.32         3.81 o                         
   8   7  15         52.84         51.53         3.66 o                         
 -11   8  15         48.15         47.03         1.70 o                         
 -10   8  15          4.23          9.56         1.70 o                         
  -9   8  15          0.15          4.77         1.76 o                         
  -8   8  15        166.28        156.78         5.22 o                         
  -7   8  15          8.51         12.55         3.44 o                         
  -6   8  15         55.81         65.24         4.41 o                         
  -5   8  15        589.27        573.08        12.52 o                         
  -4   8  15        377.22        435.21        12.03 o                         
  -3   8  15          8.42         11.91         2.69 o                         
  -2   8  15         24.11         26.07         2.97 o                         
  -1   8  15        141.65        143.65         3.88 o                         
   0   8  15          2.86          0.85         2.07 o                         
   1   8  15         29.34         21.25         2.54 o                         
   2   8  15         70.86         61.04         2.94 o                         
   3   8  15        184.92        175.79         4.45 o                         
   4   8  15        130.74        132.26         4.26 o                         
   5   8  15          5.36         15.61         2.18 o                         
   6   8  15          0.00          5.95         3.65 o                         
   7   8  15         71.68         69.85         4.28 o                         
   8   8  15         18.06         16.46         2.11 o                         
 -10   9  15         12.92         14.01         2.69 o                         
  -9   9  15          6.01          9.44         1.82 o                         
  -8   9  15         22.38         33.60         2.08 o                         
  -7   9  15          0.94         -1.00         2.00 o                         
  -6   9  15          1.02          1.82         3.03 o                         
  -5   9  15          2.15          9.45         2.43 o                         
  -4   9  15         13.96         19.59         2.21 o                         
  -3   9  15        244.82        225.77         9.86 o                         
  -2   9  15         53.55         45.52         2.52 o                         
  -1   9  15         86.95         82.07         3.17 o                         
   0   9  15          0.59          0.40         2.02 o                         
   1   9  15          0.66          3.64         2.02 o                         
   2   9  15        104.12         86.52         3.67 o                         
   3   9  15         33.25         27.30         3.23 o                         
   4   9  15         96.46        115.92         5.31 o                         
   5   9  15         19.56         14.54         2.16 o                         
   6   9  15          0.32         -1.69         2.71 o                         
   7   9  15          1.18          5.92         1.42 o                         
  -9  10  15         11.88          7.54         2.16 o                         
  -8  10  15          8.95          5.43         3.02 o                         
  -7  10  15          1.81          4.13         1.74 o                         
  -6  10  15         38.11         32.97         2.06 o                         
  -5  10  15          1.66         12.44         2.78 o                         
  -4  10  15          9.15         20.21         2.23 o                         
  -3  10  15        259.78        285.22         8.12 o                         
  -2  10  15         74.89         63.57         2.33 o                         
  -1  10  15          0.44         -0.70         2.10 o                         
   0  10  15         47.75         51.98         2.46 o                         
   1  10  15         72.11         51.98         3.49 o                         
   2  10  15          2.51          8.30         1.79 o                         
   3  10  15         37.54         44.06         2.41 o                         
   5  10  15          4.34          2.30         2.05 o                         
  -6  11  15         29.62         19.07         3.08 o                         
  -5  11  15          9.15         10.19         2.95 o                         
  -3  11  15         35.49         32.42         3.45 o                         
  -2  11  15         13.83         18.27         2.40 o                         
  -1  11  15         64.46         74.47         5.04 o                         
   1  11  15         44.07         41.71         3.02 o                         
   2  11  15          8.43         16.40         2.36 o                         
   3  11  15          0.88          2.56         1.71 o                         
 -15   0  16        535.91        503.99        17.06 o                         
 -14   0  16          7.87         11.59         3.70 o                         
 -13   0  16        355.45        364.09        14.36 o                         
 -12   0  16          7.51         14.67         5.17 o                         
 -11   0  16         78.21         62.01         5.12 o                         
 -10   0  16        854.72        794.54        20.10 o                         
  -9   0  16        127.69        134.90         4.64 o                         
  -8   0  16       1360.21       1305.40        26.87 o                         
  -7   0  16       3755.84       3480.23        65.04 o                         
  -6   0  16        612.03        643.48        14.95 o                         
  -5   0  16       1005.60        913.00        15.55 o                         
  -4   0  16        105.46         83.14         3.18 o                         
  -3   0  16       4375.42       4439.60        89.36 o                         
  -2   0  16        486.56        483.04        10.80 o                         
  -1   0  16       1226.82       1343.16        29.34 o                         
   0   0  16         65.66         83.45         3.47 o                         
   1   0  16       1806.35       1818.30        37.70 o                         
   2   0  16       2045.40       1953.12        37.84 o                         
   3   0  16        183.62        193.18         8.94 o                         
   4   0  16        252.89        282.04         6.43 o                         
   5   0  16         56.65         57.92         4.21 o                         
   6   0  16       1042.84       1124.93        32.39 o                         
   7   0  16        281.81        337.92         7.69 o                         
   8   0  16        292.18        243.87         6.26 o                         
   9   0  16         79.31         51.65         4.60 o                         
  10   0  16        160.68        188.96         8.17 o                         
  11   0  16          0.07          2.00         2.41 o                         
 -15   1  16         79.66         99.80         4.88 o                         
 -14   1  16         54.85         57.45         3.30 o                         
 -13   1  16        210.72        217.70        17.70 o                         
 -12   1  16        518.41        491.87        13.52 o                         
 -11   1  16          7.87          8.42         2.36 o                         
 -10   1  16         49.98         44.06         2.29 o                         
  -9   1  16        643.11        598.04         8.87 o                         
  -8   1  16        460.28        423.02        12.50 o                         
  -7   1  16        327.20        310.51         7.34 o                         
  -6   1  16        156.22        151.03         3.89 o                         
  -5   1  16        394.10        333.51         5.68 o                         
  -4   1  16        117.39        176.22         6.52 o                         
  -3   1  16         25.96         35.33         2.11 o                         
  -2   1  16        395.17        375.20         7.23 o                         
  -1   1  16        785.82        833.85        12.86 o                         
   0   1  16         60.74         69.48         3.42 o                         
   1   1  16        231.53        238.90         4.61 o                         
   2   1  16       1882.27       1831.48        23.86 o                         
   3   1  16        162.83        165.12         5.16 o                         
   4   1  16       1801.00       1783.70        36.58 o                         
   5   1  16        147.43        149.74         3.64 o                         
   6   1  16          0.06          9.11         2.27 o                         
   7   1  16        306.82        329.31         8.59 o                         
   8   1  16         22.80         16.28         2.27 o                         
   9   1  16          1.65          1.04         2.06 o                         
  10   1  16          0.61          1.69         2.03 o                         
  11   1  16          5.46         10.18         1.73 o                         
 -15   2  16         49.39         48.74         3.44 o                         
 -14   2  16        561.91        655.75        22.85 o                         
 -13   2  16         60.65         72.98         3.78 o                         
 -12   2  16          4.65          9.06         2.24 o                         
 -11   2  16         49.78         53.55         2.60 o                         
 -10   2  16         44.00         48.22         3.16 o                         
  -9   2  16         53.00         93.49         3.09 o                         
  -8   2  16        657.77        587.66        14.59 o                         
  -7   2  16         19.79         27.45         3.06 o                         
  -6   2  16         16.33         21.70         2.45 o                         
  -5   2  16        628.62        674.05         9.01 o                         
  -4   2  16        216.90        215.37         3.65 o                         
  -3   2  16        375.21        417.04         6.40 o                         
  -2   2  16        823.66        822.63        11.05 o                         
  -1   2  16          4.58          4.37         1.87 o                         
   0   2  16        255.22        244.39         4.77 o                         
   1   2  16        373.70        391.62         6.53 o                         
   2   2  16         80.82         71.81         3.23 o                         
   3   2  16        259.07        234.91         3.95 o                         
   4   2  16        147.12        159.04         3.58 o                         
   5   2  16         27.39         27.19         2.51 o                         
   6   2  16        896.22        920.66        24.70 o                         
   7   2  16          1.03          8.11         2.00 o                         
   8   2  16         25.74         22.52         2.02 o                         
   9   2  16         14.60         13.25         1.83 o                         
  10   2  16          2.63          2.55         2.06 o                         
  11   2  16         30.52         29.37         2.22 o                         
 -15   3  16          0.04          3.36         1.29 o                         
 -14   3  16          4.84         18.34         3.96 o                         
 -13   3  16        163.97        169.47         7.21 o                         
 -12   3  16        242.89        215.90         9.06 o                         
 -11   3  16         43.47         37.10         3.55 o                         
 -10   3  16          1.11         -0.84         2.44 o                         
  -9   3  16       1606.61       1483.94        48.44 o                         
  -8   3  16         32.91         38.45         2.79 o                         
  -7   3  16        883.96        902.63        16.29 o                         
  -6   3  16       1103.27       1158.79        33.04 o                         
  -5   3  16        916.51        960.31        14.66 o                         
  -4   3  16        207.33        202.31         5.87 o                         
  -3   3  16         25.21         52.07         2.15 o                         
  -2   3  16         36.03         50.54         1.99 o                         
  -1   3  16        650.57        665.33         8.51 o                         
   0   3  16        475.29        503.13        13.54 o                         
   1   3  16        646.83        647.74         8.79 o                         
   2   3  16        425.25        459.25         6.79 o                         
   3   3  16         19.24         18.68         1.89 o                         
   4   3  16        341.11        346.93         5.54 o                         
   5   3  16        347.19        385.45         5.76 o                         
   6   3  16          5.01          3.60         1.94 o                         
   7   3  16         16.27         19.36         2.34 o                         
   8   3  16         62.25         85.40         3.55 o                         
   9   3  16          6.09          6.22         2.17 o                         
  10   3  16          2.31          2.00         1.52 o                         
  11   3  16         95.26         71.63         3.44 o                         
 -14   4  16         78.48         94.18         3.50 o                         
 -13   4  16        322.36        342.53        11.17 o                         
 -12   4  16        107.02        110.45         3.57 o                         
 -11   4  16          1.76          3.22         2.39 o                         
 -10   4  16         25.06         33.92         2.68 o                         
  -9   4  16         35.46         71.04         6.02 o                         
  -8   4  16          9.52         10.42         2.31 o                         
  -7   4  16        313.14        352.56         6.15 o                         
  -6   4  16       1847.69       1839.72        34.55 o                         
  -5   4  16        238.77        276.39         5.67 o                         
  -4   4  16        128.41        143.72         3.64 o                         
  -3   4  16        255.32        228.00         9.15 o                         
  -2   4  16        436.53        432.76        13.82 o                         
  -1   4  16       2908.14       2852.83        29.03 o                         
   0   4  16         11.10          4.78         1.91 o                         
   1   4  16          0.21          1.64         2.12 o                         
   2   4  16       1420.16       1362.21        25.77 o                         
   3   4  16         78.65         69.70         2.99 o                         
   4   4  16         75.66         94.25         3.88 o                         
   5   4  16        219.87        206.77         6.13 o                         
   6   4  16          1.36          3.11         2.14 o                         
   7   4  16        259.97        239.61         5.74 o                         
   8   4  16          4.31          6.66         2.21 o                         
   9   4  16          3.01          7.30         1.67 o                         
  10   4  16         44.45         43.68         3.20 o                         
 -14   5  16         40.10         31.98         1.76 o                         
 -13   5  16        317.98        310.83        10.52 o                         
 -12   5  16         71.06         76.80         2.94 o                         
 -11   5  16          0.02         11.16         1.93 o                         
 -10   5  16        612.28        654.28        10.35 o                         
  -9   5  16        210.38        191.27         6.13 o                         
  -8   5  16          4.30          4.89         2.56 o                         
  -7   5  16        330.78        340.19         7.48 o                         
  -6   5  16        652.11        634.75        11.21 o                         
  -5   5  16         94.61        119.74         3.59 o                         
  -4   5  16        111.05        137.48         4.31 o                         
  -3   5  16        183.55        143.09         4.66 o                         
  -2   5  16        931.68        892.76        19.08 o                         
  -1   5  16        180.88        157.28         6.46 o                         
   0   5  16        330.03        329.98         6.49 o                         
   1   5  16         67.21         63.80         3.58 o                         
   2   5  16        405.77        449.48         7.40 o                         
   3   5  16         17.35         16.43         1.95 o                         
   4   5  16        280.71        284.65         8.58 o                         
   5   5  16        218.24        208.81         8.80 o                         
   6   5  16        110.29        118.77         5.01 o                         
   7   5  16         17.08         23.33         1.81 o                         
   8   5  16          7.31          9.70         1.81 o                         
   9   5  16        100.11        103.14         6.10 o                         
 -13   6  16          0.58          3.67         2.45 o                         
 -12   6  16          2.97          5.65         1.51 o                         
 -11   6  16         93.67         82.63         3.08 o                         
 -10   6  16         75.52         69.05         2.84 o                         
  -9   6  16          5.35          8.67         3.89 o                         
  -8   6  16         11.31         13.19         2.72 o                         
  -7   6  16          1.09          6.04         2.47 o                         
  -6   6  16          8.15         22.34         2.79 o                         
  -5   6  16         49.61         68.21         3.82 o                         
  -4   6  16          0.21         16.01         2.50 o                         
  -3   6  16        885.68        980.35        16.77 o                         
  -2   6  16         17.49         24.64         2.29 o                         
  -1   6  16        187.24        191.07         6.55 o                         
   0   6  16        549.17        587.61         8.85 o                         
   1   6  16          0.51         10.65         2.38 o                         
   2   6  16        237.96        242.39         9.30 o                         
   3   6  16         42.94         45.08         2.60 o                         
   4   6  16         13.37         21.73         2.25 o                         
   5   6  16         25.54         27.88         2.22 o                         
   6   6  16         64.32         58.27         2.31 o                         
   7   6  16         19.16         25.53         1.81 o                         
   8   6  16         21.38         13.34         1.61 o                         
 -12   7  16         20.94         16.31         2.69 o                         
 -11   7  16          0.10          5.18         1.73 o
[truncated: 144,669 more chars]
