# Supplementary material for: Supramolecular architectures in multicomponent crystals of imidazole-based drugs and tri­thio­cyanuric acid
Source: Acta Crystallogr B Struct Sci Cryst Eng Mater. 2024 Jul 1;80(Pt 4):294–304. doi: 10.1107/S2052520624005055 (PMC11301895; doi:10.1107/S2052520624005055)
Supplement: Supplementary file 4 [file b-80-00294-2MIC-TTCAsup4.hkl]

data_2MIC-TTCA                                                                  
_shelx_title ' exp_1175_autored gauss 2MIC-TTCA'                                
_shelx_refln_list_code          4                                               
_shelx_F_calc_maximum      291.65                                               
_exptl_crystal_F_000      1028.00                                               
_reflns_d_resolution_high  0.8100                                               
                                                                                
loop_                                                                           
 _space_group_symop_operation_xyz                                               
 'x, y, z'                                                                      
 '-x, -y, -z'                                                                   
                                                                                
_cell_length_a     8.7764                                                       
_cell_length_b    15.8851                                                       
_cell_length_c    16.5229                                                       
_cell_angle_alpha  88.869                                                       
_cell_angle_beta   80.569                                                       
_cell_angle_gamma  74.929                                                       
                                                                                
_shelx_F_squared_multiplier     1.000                                           
                                                                                
loop_                                                                           
 _refln_index_h                                                                 
 _refln_index_k                                                                 
 _refln_index_l                                                                 
 _refln_F_squared_calc                                                          
 _refln_F_squared_meas                                                          
 _refln_F_squared_sigma                                                         
 _refln_observed_status                                                         
   1   0   0        185.40        221.68         7.18 o                         
   2   0   0       6271.17       7165.98       168.42 o                         
   3   0   0       2312.44       2776.03        65.58 o                         
   4   0   0       1305.90       1723.06        32.30 o                         
   5   0   0       4536.90       5084.78       112.83 o                         
   6   0   0       1064.81       1218.18        14.44 o                         
   7   0   0        115.35        142.94         3.00 o                         
   8   0   0         56.50         63.75         3.00 o                         
   9   0   0          1.99          3.94         2.21 o                         
  -9   1   0        142.64        116.80         3.92 o                         
  -8   1   0        128.90        139.38         5.02 o                         
  -7   1   0        187.01        205.71         3.75 o                         
  -6   1   0        550.40        596.33        11.74 o                         
  -5   1   0        432.47        448.77        13.67 o                         
  -4   1   0       5072.27       6005.24        82.42 o                         
  -3   1   0       1340.87       1680.30        44.19 o                         
  -2   1   0      19851.56      24096.14       394.95 o                         
  -1   1   0          1.33          8.61         2.80 o                         
   0   1   0        187.20        145.30         3.84 o                         
   1   1   0        470.30        530.33         9.75 o                         
   2   1   0        294.45        271.08         6.39 o                         
   3   1   0         76.89         75.53         4.15 o                         
   4   1   0        836.91        989.92        25.56 o                         
   5   1   0       4089.90       4420.30       104.14 o                         
   6   1   0        155.47        173.20         3.34 o                         
   7   1   0       1065.43       1162.64        17.38 o                         
   8   1   0        211.88        221.83         5.05 o                         
   9   1   0          1.37          2.49         2.21 o                         
  10   1   0        670.80        725.78        18.75 o                         
  -9   2   0          3.94          3.44         2.00 o                         
  -8   2   0        178.70        188.75         3.87 o                         
  -7   2   0       3928.25       4291.20        42.92 o                         
  -6   2   0          3.32          3.13         2.60 o                         
  -5   2   0         56.39         61.69         3.99 o                         
  -4   2   0       1142.97       1360.81        25.55 o                         
  -3   2   0       8344.66       9667.17       228.14 o                         
  -2   2   0        487.50        585.47        12.73 o                         
  -1   2   0       6697.34       6760.79       111.18 o                         
   0   2   0       9857.86       7870.84       182.09 o                         
   1   2   0       1273.06       1292.46        30.95 o                         
   2   2   0       1966.20       2283.70        39.36 o                         
   3   2   0       1891.91       2127.89        29.79 o                         
   4   2   0         86.34        105.37         3.52 o                         
   5   2   0       1366.32       1381.27        19.41 o                         
   6   2   0        912.51        949.10        12.26 o                         
   7   2   0       3653.98       3946.93        44.57 o                         
   8   2   0        160.42        195.41        15.36 o                         
   9   2   0          0.03          0.91         1.77 o                         
  10   2   0         20.21         17.40         3.53 o                         
  -9   3   0         26.37         26.26         2.92 o                         
  -8   3   0         97.17         92.08         3.69 o                         
  -7   3   0        557.69        618.25        17.35 o                         
  -6   3   0        407.00        441.88         9.57 o                         
  -5   3   0        846.17        922.98        13.43 o                         
  -4   3   0          1.90          7.86         3.18 o                         
  -3   3   0       5497.28       6306.77        85.61 o                         
  -2   3   0       2224.19       2272.87        40.22 o                         
  -1   3   0      20975.39      19907.27       450.45 o                         
   0   3   0       5861.32       4562.76       106.52 o                         
   1   3   0       1218.14       1169.64        28.47 o                         
   2   3   0      23133.93      23774.33       385.91 o                         
   3   3   0       4974.49       5409.76       129.50 o                         
   4   3   0        502.22        539.57        11.36 o                         
   5   3   0       1007.37        955.16        16.68 o                         
   6   3   0        269.30        288.42        11.75 o                         
   7   3   0       4786.35       5231.59        55.94 o                         
   8   3   0          0.88          1.69         1.93 o                         
   9   3   0          3.24          6.49         2.63 o                         
  10   3   0          8.49         10.32         3.62 o                         
  -9   4   0          4.29          2.70         2.03 o                         
  -8   4   0        280.77        298.64         7.08 o                         
  -7   4   0         28.22         34.76         1.88 o                         
  -6   4   0          2.24          0.53         2.28 o                         
  -5   4   0        653.10        713.38        11.14 o                         
  -4   4   0       1611.36       1896.48        28.81 o                         
  -3   4   0        291.55        273.70        13.96 o                         
  -2   4   0       3499.78       3354.25        73.13 o                         
  -1   4   0        808.62        647.34        12.81 o                         
   0   4   0      85060.97      68650.37      1119.37 o                         
   1   4   0      15762.47      15081.70       349.36 o                         
   2   4   0        488.80        461.35         8.30 o                         
   3   4   0       2067.34       2118.43        36.78 o                         
   4   4   0       2904.01       3191.32        57.76 o                         
   5   4   0        621.78        665.99        18.45 o                         
   6   4   0         44.08         46.72         2.33 o                         
   7   4   0       5503.57       5851.99        62.42 o                         
   8   4   0         29.79         24.62         2.45 o                         
   9   4   0          0.07          0.07         2.69 o                         
  10   4   0         22.03         24.91         3.11 o                         
  -9   5   0         36.96         34.75         2.44 o                         
  -8   5   0         48.75         37.81         5.70 o                         
  -7   5   0          7.78         10.33         2.59 o                         
  -6   5   0         55.65         41.94         5.13 o                         
  -5   5   0        401.85        390.68         9.06 o                         
  -4   5   0        171.35        165.22         5.20 o                         
  -3   5   0         57.67         47.87         5.32 o                         
  -2   5   0        133.74        116.80         5.67 o                         
  -1   5   0       1298.44       1088.40        67.53 o                         
   0   5   0      15359.29      11716.33       192.21 o                         
   1   5   0        440.75        338.55         9.37 o                         
   2   5   0        286.13        232.93         8.04 o                         
   3   5   0       4854.24       5012.45       118.66 o                         
   4   5   0        427.37        398.47         6.63 o                         
   5   5   0       2089.67       2112.28        25.43 o                         
   6   5   0       2251.16       2236.33        31.80 o                         
   7   5   0         47.42         50.80         4.43 o                         
   8   5   0        760.78        832.36        23.33 o                         
   9   5   0          0.19          2.93         3.87 o                         
  10   5   0        417.56        437.36        28.19 o                         
  -8   6   0          9.85         13.03         4.27 o                         
  -7   6   0        323.75        318.20         7.26 o                         
  -6   6   0         17.79         17.16         5.79 o                         
  -5   6   0       1506.55       1604.57        32.76 o                         
  -4   6   0       1193.84       1243.75        24.63 o                         
  -3   6   0       1355.39       1283.31        32.27 o                         
  -2   6   0         16.23         12.45         2.66 o                         
  -1   6   0         69.35         52.34         3.58 o                         
   0   6   0      13085.12       9215.38       214.08 o                         
   1   6   0       1720.79       1204.25        29.55 o                         
   2   6   0          0.03          4.61         3.52 o                         
   3   6   0       1227.57       1306.09        26.98 o                         
   4   6   0       4468.11       4438.01        47.66 o                         
   5   6   0        644.66        530.02         7.73 o                         
   6   6   0         34.12         32.47         2.23 o                         
   7   6   0       2684.82       2665.56        36.74 o                         
   8   6   0        328.96        319.05        26.04 o                         
   9   6   0          0.42          1.76         2.20 o                         
  10   6   0        108.12        104.98         5.17 o                         
  -8   7   0          5.61          3.10         1.86 o                         
  -7   7   0        563.05        596.78        12.57 o                         
  -6   7   0        494.60        559.55        19.63 o                         
  -5   7   0         33.19         40.50         8.96 o                         
  -4   7   0       1556.74       1733.89        32.20 o                         
  -3   7   0        123.99        131.50         8.43 o                         
  -2   7   0       6552.25       6199.00       104.52 o                         
  -1   7   0       4979.53       4389.78        72.73 o                         
   0   7   0       1257.66        937.32        23.35 o                         
   2   7   0        410.52        357.06        10.31 o                         
   3   7   0       2583.04       2288.27        56.43 o                         
   4   7   0        886.62        860.59        15.27 o                         
   5   7   0        207.37        175.46         5.01 o                         
   6   7   0       1416.90       1312.96        34.87 o                         
   7   7   0        167.21        194.38        18.63 o                         
   8   7   0          3.39          0.95         4.77 o                         
   9   7   0         20.35         20.05         2.46 o                         
  10   7   0        406.49        430.07        22.43 o                         
  -8   8   0        252.23        241.84         5.35 o                         
  -7   8   0          5.84         12.74         2.19 o                         
  -6   8   0          3.81          4.65         3.50 o                         
  -5   8   0        152.13        150.45         6.15 o                         
  -4   8   0        599.42        682.06        16.39 o                         
  -3   8   0        926.90        880.42        27.07 o                         
  -2   8   0        286.07        340.15         9.52 o                         
  -1   8   0       3860.83       3689.20        79.74 o                         
   1   8   0         46.96         21.13         3.63 o                         
   2   8   0         70.71         63.06         4.23 o                         
   3   8   0          0.72         -1.71         3.74 o                         
   4   8   0         11.35          5.74         3.83 o                         
   5   8   0          0.87          1.68         1.72 o                         
   6   8   0         12.45         18.68         2.44 o                         
   7   8   0        811.96        790.80        32.14 o                         
   8   8   0        438.50        448.33        10.19 o                         
   9   8   0         41.21         54.80         2.85 o                         
  10   8   0        254.02        323.72        19.20 o                         
  -7   9   0        129.90        141.46         4.29 o                         
  -6   9   0          0.65          3.71         3.02 o                         
  -5   9   0        593.65        584.95        20.66 o                         
  -4   9   0          2.65          2.71         2.20 o                         
  -3   9   0        980.64       1026.19        28.35 o                         
  -2   9   0         40.36         49.49         2.79 o                         
  -1   9   0        645.73        614.77        17.96 o                         
   0   9   0       1478.21       1286.38        34.92 o                         
   1   9   0          9.94         13.18         3.73 o                         
   2   9   0        208.50        184.46         4.33 o                         
   3   9   0        570.41        513.38        30.41 o                         
   4   9   0        552.98        573.60        10.60 o                         
   5   9   0        466.47        470.80        15.08 o                         
   6   9   0        458.86        471.42         9.66 o                         
   7   9   0       1640.29       1646.12        26.76 o                         
   8   9   0        170.76        194.42         8.06 o                         
   9   9   0         18.68         18.29         2.37 o                         
  10   9   0        374.31        370.39        22.55 o                         
  -7  10   0          2.05          5.05         1.92 o                         
  -6  10   0          2.59         -0.16         1.67 o                         
  -5  10   0        105.86        102.35         4.19 o                         
  -4  10   0         40.43         38.35         2.54 o                         
  -3  10   0          7.44         10.02         2.15 o                         
  -2  10   0        338.56        360.61         7.18 o                         
  -1  10   0        101.59        103.98         4.51 o                         
   0  10   0       3106.08       3413.59        59.09 o                         
   1  10   0          3.66          2.64         3.17 o                         
   2  10   0        480.85        489.43        13.32 o                         
   3  10   0         20.49         30.38         2.04 o                         
   4  10   0         21.31         20.29         1.80 o                         
   5  10   0        285.08        242.12         4.34 o                         
   6  10   0        121.56        133.54         3.90 o                         
   7  10   0         51.52         47.97         2.65 o                         
   8  10   0        244.87        254.67         6.53 o                         
   9  10   0         68.31         69.37         4.39 o                         
  10  10   0         11.43         12.50         3.29 o                         
  -6  11   0         69.13         62.58         5.26 o                         
  -5  11   0        145.23        172.70         7.17 o                         
  -4  11   0        239.44        252.00         5.15 o                         
  -3  11   0          3.25          4.81         1.94 o                         
  -2  11   0        779.07        829.11        17.98 o                         
  -1  11   0         87.61         76.17         3.35 o                         
   0  11   0        651.32        655.26        10.79 o                         
   1  11   0        550.42        588.07        22.65 o                         
   2  11   0          5.25          7.50         2.22 o                         
   3  11   0          2.86          0.91         1.89 o                         
   4  11   0          2.73          6.23         1.74 o                         
   5  11   0        302.11        297.15         5.60 o                         
   6  11   0       1700.41       1665.67        30.27 o                         
   7  11   0         94.29         95.25         3.14 o                         
   8  11   0        148.45        138.87         7.59 o                         
   9  11   0        241.15        227.19         8.73 o                         
  10  11   0        108.79         87.17         4.00 o                         
  -6  12   0         30.47         30.83         4.10 o                         
  -5  12   0        359.40        391.82         8.34 o                         
  -4  12   0        318.19        306.13         6.24 o                         
  -3  12   0         91.73         90.68         3.45 o                         
  -2  12   0         19.87         23.04         2.29 o                         
  -1  12   0       1751.15       1941.84        28.60 o                         
   0  12   0        122.17        110.85         6.13 o                         
   1  12   0          9.67          7.51         5.28 o                         
   2  12   0         60.22         63.71         3.57 o                         
   3  12   0        434.55        429.70         6.10 o                         
   4  12   0        845.37        828.26        12.33 o                         
   5  12   0        195.36        196.61         4.50 o                         
   6  12   0         19.25         20.94         3.03 o                         
   7  12   0        102.35        119.31         4.74 o                         
   8  12   0        246.26        242.74         6.40 o                         
   9  12   0         32.86         42.80         3.05 o                         
  -5  13   0         59.06         52.99         9.01 o                         
  -4  13   0         23.09         16.52         2.07 o                         
  -3  13   0         93.88         76.92         2.58 o                         
  -2  13   0        125.63        129.61         3.04 o                         
  -1  13   0        489.73        558.55         9.18 o                         
   0  13   0        139.65        157.72         4.44 o                         
   1  13   0         46.08         54.99         3.70 o                         
   2  13   0        203.05        239.34         5.19 o                         
   3  13   0         29.60         34.43         2.50 o                         
   4  13   0         10.81         16.74         2.60 o                         
   5  13   0         81.33         83.12         3.53 o                         
   6  13   0        270.36        255.64         6.00 o                         
   7  13   0        493.41        582.97        11.75 o                         
   8  13   0         56.44         62.87         3.46 o                         
   9  13   0          7.96         10.29         2.28 o                         
  -5  14   0          0.10         -1.21         3.04 o                         
  -4  14   0          0.66          0.05         2.82 o                         
  -3  14   0         90.82         91.73         2.95 o                         
  -2  14   0         73.64         96.71         4.77 o                         
  -1  14   0         85.70         97.20         3.78 o                         
   0  14   0        203.21        248.49         6.88 o                         
   1  14   0        185.29        169.11         4.99 o                         
   2  14   0          0.12          0.61         2.51 o                         
   3  14   0        144.56        134.81         3.88 o                         
   4  14   0          3.14          1.83         2.20 o                         
   5  14   0        122.48        133.09         5.77 o                         
   6  14   0         14.93         18.35         3.12 o                         
   7  14   0         30.54         33.78         3.40 o                         
   8  14   0          0.48         -1.07         2.25 o                         
   9  14   0         15.57         18.26         1.93 o                         
  -4  15   0         60.43         53.14        10.32 o                         
  -3  15   0         12.35         10.50         2.96 o                         
  -2  15   0        131.62        138.97         5.73 o                         
  -1  15   0          6.30          5.66         4.40 o                         
   0  15   0        158.51        178.06         6.72 o                         
   1  15   0         13.06         21.61         4.02 o                         
   2  15   0         68.07         72.47         4.04 o                         
   3  15   0        172.58        191.40         8.14 o                         
   4  15   0         54.86         54.12         3.84 o                         
   5  15   0        143.39        139.61        10.03 o                         
   6  15   0        310.03        330.66        17.34 o                         
   7  15   0          0.26         -0.66         3.41 o                         
   8  15   0          0.19         -0.40         2.87 o                         
  -3  16   0         19.84         23.43         4.21 o                         
  -2  16   0          0.08          0.94         2.89 o                         
  -1  16   0         15.95         10.04         3.55 o                         
   0  16   0        170.28        179.23        10.51 o                         
   1  16   0         27.61         41.17         5.25 o                         
   2  16   0        171.38        190.73         8.47 o                         
   3  16   0        118.53        117.98         9.90 o                         
   4  16   0          1.27          2.84         5.02 o                         
   5  16   0         24.57         30.37         7.25 o                         
   6  16   0         68.68         74.18         4.49 o                         
   7  16   0        105.34        114.44         5.39 o                         
   8  16   0         16.60         17.19         2.13 o                         
  -2  17   0        100.22         91.82         5.77 o                         
  -1  17   0         18.94         18.50         3.20 o                         
   0  17   0         66.44        100.57         4.73 o                         
   1  17   0         29.36         44.03         3.55 o                         
   2  17   0         57.86         68.73         5.27 o                         
   3  17   0          2.22         -1.91         3.21 o                         
   4  17   0          4.17          3.52         3.48 o                         
   5  17   0         21.14         23.96         3.68 o                         
   6  17   0         97.56        100.35         9.84 o                         
   7  17   0          9.51         19.23         3.01 o                         
  -1  18   0         53.60         29.92         4.69 o                         
   0  18   0         32.31         29.37         5.48 o                         
   1  18   0        122.69         94.34         4.84 o                         
   2  18   0          2.55          5.28         3.95 o                         
   3  18   0        178.33        170.34        26.03 o                         
   4  18   0         18.08         21.50         3.66 o                         
   5  18   0        130.86        163.56        17.09 o                         
   6  18   0          5.63          8.52         5.19 o                         
   1  19   0         84.60         63.60         5.49 o                         
   2  19   0         54.68         45.88         4.52 o                         
   3  19   0         19.15         16.32         4.62 o                         
   5  19   0          1.21          2.91         2.00 o                         
  -5 -19   1          1.56          0.90         2.14 o                         
  -3 -19   1         23.21         18.73         4.55 o                         
  -2 -19   1          4.92          3.98         4.01 o                         
  -1 -19   1         63.48         39.89         4.68 o                         
  -6 -18   1          0.39         -2.21         6.83 o                         
  -5 -18   1          2.15          0.73         2.71 o                         
  -4 -18   1          7.12          7.32         3.40 o                         
  -3 -18   1         20.87         30.18         6.31 o                         
  -2 -18   1         33.36         22.43         3.98 o                         
  -1 -18   1          7.94         15.19         5.48 o                         
   0 -18   1          1.93          2.81         4.57 o                         
   1 -18   1         10.02          4.97         4.10 o                         
  -7 -17   1         64.73         67.39         3.96 o                         
  -6 -17   1         65.20         64.16         6.85 o                         
  -5 -17   1        112.59        150.65         5.47 o                         
  -4 -17   1         19.26         20.29         3.63 o                         
  -3 -17   1          0.14         -0.97         2.83 o                         
  -2 -17   1         17.85         23.82         4.64 o                         
  -1 -17   1          0.04          1.54         3.00 o                         
   0 -17   1          1.41          3.22         3.38 o                         
   1 -17   1        103.55         90.17        16.29 o                         
   2 -17   1         18.38         19.97         7.21 o                         
  -8 -16   1        163.23        170.17         5.88 o                         
  -7 -16   1        122.77        146.97         4.44 o                         
  -6 -16   1         24.91         27.84         2.83 o                         
  -5 -16   1          2.34          4.61         6.94 o                         
  -4 -16   1         90.79        100.42         5.30 o                         
  -3 -16   1        141.35        156.33         4.72 o                         
  -2 -16   1         58.77         52.53         3.17 o                         
  -1 -16   1          5.92         12.34         3.21 o                         
   0 -16   1        108.21        104.76         3.95 o                         
   1 -16   1         24.45         21.36         5.25 o                         
   2 -16   1          0.27          0.87         4.73 o                         
   3 -16   1        169.62        183.81         7.46 o                         
  -8 -15   1          2.18          2.59         2.40 o                         
  -7 -15   1          4.95          3.76         3.62 o                         
  -6 -15   1         13.27         14.93         3.94 o                         
  -5 -15   1        104.35        124.88         9.58 o                         
  -4 -15   1         14.24         13.46         5.21 o                         
  -3 -15   1        334.68        291.50        14.95 o                         
  -2 -15   1         27.98         36.60         3.30 o                         
  -1 -15   1        235.49        246.85         5.23 o                         
   0 -15   1        735.04        761.40        69.24 o                         
   1 -15   1        220.87        255.13         9.31 o                         
   2 -15   1         19.96         17.18         3.59 o                         
   3 -15   1          8.24          7.72         2.95 o                         
   4 -15   1         17.48         21.35         6.00 o                         
  -9 -14   1         25.63         28.58         1.98 o                         
  -8 -14   1         39.89         43.86         2.80 o                         
  -7 -14   1          1.60          9.91         2.60 o                         
  -6 -14   1        268.73        288.04        10.07 o                         
  -5 -14   1          8.22          8.65         3.61 o                         
  -4 -14   1        241.15        230.54        14.99 o                         
  -3 -14   1         18.57         17.08         3.88 o                         
  -2 -14   1          1.27          2.22         3.24 o                         
  -1 -14   1        100.86         97.42        11.70 o                         
   0 -14   1         21.35         13.65         7.61 o                         
   1 -14   1         30.88         32.06         3.04 o                         
   2 -14   1          6.73          4.16         2.37 o                         
   3 -14   1          0.30          3.04         2.13 o                         
   4 -14   1         20.49         15.18         2.23 o                         
   5 -14   1         16.76         11.88         2.09 o                         
  -9 -13   1          0.83          0.70         2.05 o                         
  -8 -13   1        313.88        332.34        25.52 o                         
  -7 -13   1        423.39        468.44        10.72 o                         
  -6 -13   1         11.67         13.35         2.49 o                         
  -5 -13   1         66.71         79.48         3.54 o                         
  -4 -13   1         17.91         16.06         2.56 o                         
  -3 -13   1        112.67         92.66         2.90 o                         
  -2 -13   1          5.18          5.86         4.17 o                         
  -1 -13   1        974.46        961.07        28.35 o                         
   0 -13   1          0.14          6.56         3.98 o                         
   1 -13   1        123.23        126.21         4.11 o                         
   2 -13   1         24.07         28.14         2.53 o                         
   3 -13   1         67.73         60.03         2.85 o                         
   4 -13   1         87.99         73.21         3.20 o                         
   5 -13   1        127.35        118.08        10.19 o                         
  -9 -12   1          4.43          9.16         2.51 o                         
  -8 -12   1        476.59        503.29        22.70 o                         
  -7 -12   1         45.45         48.11         3.48 o                         
  -6 -12   1         30.61         32.56         2.84 o                         
  -5 -12   1          9.57          7.29         2.62 o                         
  -4 -12   1        212.63        202.59         3.98 o                         
  -3 -12   1       1377.91       1416.43        21.12 o                         
  -2 -12   1        131.77        141.46         4.82 o                         
  -1 -12   1          0.52          1.61         2.25 o                         
   0 -12   1         37.19         41.69         6.06 o                         
   1 -12   1        125.63        125.26         4.27 o                         
   2 -12   1          0.88         -0.56         2.23 o                         
   3 -12   1       1274.24       1332.12        29.03 o                         
   4 -12   1         48.64         42.71         2.59 o                         
   5 -12   1        154.05        134.96         4.48 o                         
   6 -12   1         23.42         22.10         2.41 o                         
  -9 -11   1          7.01          7.65         4.02 o                         
  -8 -11   1         91.10        104.66         4.78 o                         
  -7 -11   1         37.49         34.73         2.85 o                         
  -6 -11   1        151.44        176.13         5.07 o                         
  -5 -11   1        389.14        419.67         9.64 o                         
  -4 -11   1        143.95        141.09         4.32 o                         
  -3 -11   1       1584.19       1469.12        19.70 o                         
  -2 -11   1        295.60        321.15         6.95 o                         
  -1 -11   1       1339.28       1392.85        19.97 o                         
   0 -11   1          4.81          6.96         3.40 o                         
   1 -11   1       1311.48       1446.27        22.67 o                         
   2 -11   1        711.84        771.47        25.69 o                         
   3 -11   1          0.66          1.02         1.87 o                         
   4 -11   1         11.45         12.23         2.05 o                         
   5 -11   1         64.19         88.00         3.20 o                         
   6 -11   1          1.28          2.57         1.83 o                         
 -10 -10   1        140.96        127.62         4.60 o                         
  -9 -10   1         96.79         97.94         5.95 o                         
  -8 -10   1          0.93          3.91         2.61 o                         
  -7 -10   1         12.00          8.11         2.11 o                         
  -6 -10   1        924.61        921.00        15.33 o                         
  -5 -10   1        144.18        142.27         6.07 o                         
  -4 -10   1          0.29          0.87         2.12 o                         
  -3 -10   1          8.30          5.39         1.99 o                         
  -2 -10   1       1342.93       1327.62        15.70 o                         
  -1 -10   1        561.52        563.76        18.70 o                         
   0 -10   1       1697.35       1773.55        32.06 o                         
   1 -10   1         71.00         62.22         2.84 o                         
   2 -10   1          3.43         -0.40         1.69 o                         
   3 -10   1        286.62        296.12         5.85 o                         
   4 -10   1        101.19        107.58         4.95 o                         
   5 -10   1         55.80         52.48         3.38 o                         
   6 -10   1         93.03         82.50         3.04 o                         
   7 -10   1        110.62        108.91         3.60 o                         
 -10  -9   1          5.14          8.46         1.55 o                         
  -9  -9   1         62.26         63.01         2.82 o                         
  -8  -9   1        109.16        112.66         6.10 o                         
  -7  -9   1        311.03        331.46         6.62 o                         
  -6  -9   1        961.00        899.92        11.08 o                         
  -5  -9   1        142.49        145.99         5.41 o                         
  -4  -9   1        700.14        707.29        10.42 o                         
  -3  -9   1         32.65         32.20         2.87 o                         
  -2  -9   1         12.47         14.36         4.00 o                         
  -1  -9   1       9994.89      10025.21       237.56 o                         
   0  -9   1        312.97        349.76        15.68 o                         
   1  -9   1       2458.82       2332.84       201.08 o                         
   2  -9   1          2.51          1.95         1.93 o                         
   3  -9   1         19.95         19.04         2.31 o                         
   4  -9   1       1215.69       1283.13        19.91 o                         
   5  -9   1         39.70         41.84         3.20 o                         
   6  -9   1        167.70        179.93         8.98 o                         
   7  -9   1         42.46         37.14         3.11 o                         
 -10  -8   1         52.72         55.80         2.78 o                         
  -9  -8   1         68.67         57.51         2.82 o                         
  -8  -8   1        647.64        684.91        13.87 o                         
  -7  -8   1        365.76        334.04         6.58 o                         
  -6  -8   1        342.44        352.37         7.52 o                         
  -5  -8   1        363.51        328.82         4.94 o                         
  -4  -8   1         49.97         47.11         2.54 o                         
  -3  -8   1       2435.04       2031.35        48.64 o                         
  -2  -8   1        884.33        889.72        24.10 o                         
  -1  -8   1        150.18        135.97        15.75 o                         
   0  -8   1       2782.95       2933.35        74.87 o                         
   1  -8   1        339.12        313.97         7.86 o                         
   2  -8   1         84.91         69.75         3.04 o                         
   3  -8   1       1067.13       1063.09        14.34 o                         
   4  -8   1        805.06        824.31        11.66 o                         
   5  -8   1         43.50         51.34         5.22 o                         
   6  -8   1        131.45        123.87         6.19 o                         
   7  -8   1         79.16         93.07         3.86 o                         
   8  -8   1        133.88        124.68         4.84 o                         
 -10  -7   1          0.39          2.01         2.26 o                         
  -9  -7   1          0.12          2.23         2.23 o                         
  -8  -7   1       1235.22       1270.73        31.01 o                         
  -7  -7   1         56.19         41.57         2.09 o                         
  -6  -7   1       1127.18       1089.38        14.76 o                         
  -5  -7   1        432.15        376.44         5.31 o                         
  -4  -7   1        218.35        244.04         5.83 o                         
  -3  -7   1        995.24        870.67        15.63 o                         
  -2  -7   1         63.89         73.99         5.73 o                         
  -1  -7   1       1061.66       1001.40        27.74 o                         
   1  -7   1        492.10        493.24        41.10 o                         
   2  -7   1        769.88        685.08        13.27 o                         
   3  -7   1        454.32        466.04        23.73 o                         
   4  -7   1        148.32        158.51        10.09 o                         
   5  -7   1        602.44        699.78        12.68 o                         
   6  -7   1        128.44        143.80         5.99 o                         
   7  -7   1        113.72        135.37         5.61 o                         
   8  -7   1        178.10        207.38         5.19 o                         
 -10  -6   1        609.41        585.58        15.69 o                         
  -9  -6   1        120.55        107.32         4.85 o                         
  -8  -6   1        126.20        137.44         4.56 o                         
  -7  -6   1         89.29         74.55         4.74 o                         
  -6  -6   1        167.13        159.40         4.79 o                         
  -5  -6   1        209.23        210.63         3.99 o                         
  -4  -6   1        893.43        769.55        15.18 o                         
  -3  -6   1       3199.07       2965.48        59.19 o                         
  -2  -6   1        722.58        663.28        17.23 o                         
  -1  -6   1        656.90        591.33        17.43 o                         
   1  -6   1       1894.53       1645.10        57.14 o                         
   2  -6   1         62.69         68.13         4.91 o                         
   3  -6   1         53.55         43.52         4.22 o                         
   4  -6   1        892.15        992.46        38.83 o                         
   5  -6   1        307.53        308.51        25.44 o                         
   6  -6   1        362.33        343.92         8.73 o                         
   7  -6   1        683.01        816.83        40.22 o                         
   8  -6   1        372.59        358.40        11.58 o                         
 -10  -5   1          8.31          8.02         2.83 o                         
  -9  -5   1        181.11        162.61         7.18 o                         
  -8  -5   1        121.59        113.12         3.62 o                         
  -7  -5   1         77.18         70.36         3.85 o                         
  -6  -5   1       1551.47       1496.04        16.99 o                         
  -5  -5   1        746.86        701.03        11.13 o                         
  -4  -5   1       2213.77       2282.50        33.41 o                         
  -3  -5   1       9743.29       8982.29       147.75 o                         
  -2  -5   1       2924.32       2594.84        67.55 o                         
  -1  -5   1      24358.07      23068.94       533.91 o                         
   1  -5   1        269.92        174.95        26.80 o                         
   2  -5   1        138.74        119.64         7.54 o                         
   3  -5   1         79.74         83.59         3.78 o                         
   4  -5   1        729.66        738.96        18.70 o                         
   5  -5   1         94.65        107.04         4.16 o                         
   6  -5   1          2.50          4.15         3.10 o                         
   7  -5   1          2.30          2.02         1.97 o                         
   8  -5   1        120.56        108.06         4.10 o                         
   9  -5   1         86.86         85.59         3.67 o                         
 -10  -4   1        147.37        128.01        24.35 o                         
  -9  -4   1         24.77         23.56         4.24 o                         
  -8  -4   1         19.93         19.28         2.32 o                         
  -7  -4   1          6.51          6.80         1.97 o                         
  -6  -4   1       1834.08       1913.78        38.65 o                         
  -5  -4   1       8428.74       8225.40        96.02 o                         
  -4  -4   1        154.48        133.38         4.46 o                         
  -3  -4   1       9207.55       8462.50       145.76 o                         
  -2  -4   1        676.78        526.46        11.67 o                         
  -1  -4   1       1558.51       1523.12        37.11 o                         
   0  -4   1       7498.57       5585.68       130.20 o                         
   1  -4   1       2329.48       1932.52        66.16 o                         
   2  -4   1        589.07        509.46        31.48 o                         
   3  -4   1         34.83         52.02         4.79 o                         
   4  -4   1         16.72         24.90         3.31 o                         
   5  -4   1        683.73        757.35        12.96 o                         
   6  -4   1        168.08        166.26         5.66 o                         
   7  -4   1       1149.63       1272.60        18.43 o                         
   8  -4   1        508.04        510.24        30.13 o                         
   9  -4   1         76.90         86.40         4.06 o                         
 -10  -3   1        245.78        268.44         8.78 o                         
  -9  -3   1        173.87        157.08         4.86 o                         
  -8  -3   1        466.20        475.28        10.08 o                         
  -7  -3   1       1686.14       1787.38        22.21 o                         
  -6  -3   1        192.46        191.90         5.84 o                         
  -5  -3   1       3775.18       3840.27        51.90 o                         
  -4  -3   1       2513.41       3070.79        37.29 o                         
  -3  -3   1        399.74        408.28        12.32 o                         
  -2  -3   1         15.20          5.51         6.23 o                         
  -1  -3   1       3553.97       3045.36       186.41 o                         
   1  -3   1       9883.42       8671.40       450.82 o                         
   2  -3   1       1517.43       1428.85        74.53 o                         
   3  -3   1       1856.17       2176.38        35.20 o                         
   4  -3   1       1897.03       2299.27        33.69 o                         
   5  -3   1        154.05        133.53         5.97 o                         
   6  -3   1        414.65        441.83         9.19 o                         
   7  -3   1        311.97        354.60         7.78 o                         
   8  -3   1         25.03         24.09         1.97 o                         
   9  -3   1          0.25         -0.20         2.34 o                         
 -10  -2   1         79.98         85.39         4.62 o                         
  -9  -2   1        150.76        115.42         4.94 o                         
  -8  -2   1         88.18         82.79         3.81 o                         
  -7  -2   1       2882.95       3070.73        36.96 o                         
  -6  -2   1        234.95        255.10         3.96 o                         
  -5  -2   1       2019.76       2199.36        47.51 o                         
  -4  -2   1       2230.07       2651.38        46.04 o                         
  -3  -2   1       7078.36       7395.79       117.25 o                         
  -2  -2   1       4001.67       4423.65        74.44 o                         
  -1  -2   1       5504.63       4923.10        78.63 o                         
   0  -2   1       2773.22       1835.86        42.95 o                         
   1  -2   1        532.46        445.23         8.83 o                         
   2  -2   1       2458.42       2651.52        80.05 o                         
   3  -2   1         41.52         49.67         5.10 o                         
   4  -2   1        118.06        119.19         4.28 o                         
   5  -2   1        251.25        345.29         9.34 o                         
   6  -2   1       1234.07       1332.29        24.32 o                         
   7  -2   1        676.53        789.16        11.71 o                         
   8  -2   1        262.00        308.02         4.73 o                         
   9  -2   1        232.17        234.20         6.96 o                         
  -9  -1   1         32.79         27.74         2.63 o                         
  -8  -1   1        362.31        371.94         7.17 o                         
  -7  -1   1         19.98         21.10         2.10 o                         
  -6  -1   1          0.09          2.26         1.50 o                         
  -5  -1   1        269.68        288.15         5.61 o                         
  -4  -1   1       1663.72       1942.22        28.85 o                         
  -3  -1   1       9399.79      10723.20       178.61 o                         
  -2  -1   1       3747.97       3956.09        67.01 o                         
  -1  -1   1         15.56         17.62         2.40 o                         
   0  -1   1        683.33        512.05        12.21 o                         
   1  -1   1          0.00          1.40         2.23 o                         
   2  -1   1       2384.98       2824.15        48.24 o                         
   3  -1   1       1063.72       1255.76        30.77 o                         
   4  -1   1        193.46        243.58         5.74 o                         
   5  -1   1        969.86       1219.41        24.09 o                         
   6  -1   1        122.62        137.85         3.85 o                         
   7  -1   1        457.54        561.53         9.62 o                         
   8  -1   1        169.47        170.44         3.78 o                         
   9  -1   1        251.47        253.47         4.88 o                         
  -9   0   1          1.88          1.06         2.19 o                         
  -8   0   1        277.36        268.74         6.36 o                         
  -7   0   1          9.10         13.58         1.63 o                         
  -6   0   1       1907.41       2126.52        18.17 o                         
  -5   0   1       2873.59       3184.91        54.00 o                         
  -4   0   1       3869.59       5101.25       113.19 o                         
  -3   0   1       1055.28       1173.85        33.08 o                         
  -2   0   1        984.30       1053.36        28.38 o                         
  -1   0   1        371.47        457.85        12.84 o                         
   0   0   1         56.43         47.28         2.01 o                         
   1   0   1       1377.34       1362.84        32.70 o                         
   2   0   1       6272.15       7453.04       172.68 o                         
   3   0   1        453.56        497.39        17.18 o                         
   4   0   1          0.29          2.00         2.54 o                         
   5   0   1         28.40         31.82         2.26 o                         
   6   0   1       1927.08       2104.04        26.71 o                         
   7   0   1        478.32        551.60        12.64 o                         
   8   0   1         30.06         31.67         2.26 o                         
   9   0   1          1.02          1.61         1.75 o                         
  10   0   1         53.48         45.33         3.32 o                         
  -9   1   1         28.72         25.37         2.49 o                         
  -8   1   1         17.14         13.74         2.49 o                         
  -7   1   1        490.84        485.32         6.35 o                         
  -6   1   1       2464.25       2774.31        44.04 o                         
  -5   1   1       3120.03       3675.43        50.81 o                         
  -4   1   1        339.10        437.60        20.96 o                         
  -3   1   1       3313.65       3774.42        92.86 o                         
  -2   1   1        960.64       1122.86        29.90 o                         
  -1   1   1       2617.84       3073.61        66.67 o                         
   0   1   1        550.49        438.17        51.24 o                         
   1   1   1        385.49        428.04         7.73 o                         
   2   1   1          8.51         16.93         2.67 o                         
   3   1   1         13.25         10.71         3.30 o                         
   4   1   1         26.50         48.70         3.63 o                         
   5   1   1         80.08         84.02         2.72 o                         
   6   1   1        144.71        180.36         3.36 o                         
   7   1   1          3.32          1.80         2.32 o                         
   8   1   1        588.40        625.59        11.02 o                         
   9   1   1         36.39         34.59         2.56 o                         
  10   1   1        533.06        594.09        15.80 o                         
  -9   2   1         13.83          7.50         2.66 o                         
  -8   2   1        446.01        468.58        25.51 o                         
  -7   2   1       1898.06       2043.68        26.79 o                         
  -6   2   1         62.45         76.23         2.34 o                         
  -5   2   1       2426.99       2649.45        46.72 o                         
  -4   2   1       1567.08       1688.64        68.61 o                         
  -3   2   1       3545.75       4241.84        73.63 o                         
  -2   2   1          1.17          3.60         4.48 o                         
  -1   2   1         70.17         89.75         4.61 o                         
   0   2   1        612.69        653.02        16.83 o                         
   1   2   1        860.68        868.47        21.34 o                         
   2   2   1       3220.35       3517.20        59.17 o                         
   3   2   1        155.02        199.38         8.76 o                         
   4   2   1        807.70        897.72        26.46 o                         
   5   2   1       6380.99       7496.25       128.43 o                         
   6   2   1       1670.27       1692.20        25.68 o                         
   7   2   1       1728.17       1995.94        30.33 o                         
   8   2   1       3073.12       3181.60        35.07 o                         
   9   2   1         13.64         12.23         1.66 o                         
  10   2   1         74.56         88.20         4.92 o                         
  -9   3   1        177.47        148.09         5.70 o                         
  -8   3   1         21.87         17.84         2.08 o                         
  -7   3   1        186.88        207.64         5.45 o                         
  -6   3   1        778.67        880.85        22.56 o                         
  -5   3   1        104.28        138.61         4.83 o                         
  -4   3   1         75.88         70.25         4.64 o                         
  -3   3   1       1301.35       1343.84        20.65 o                         
  -2   3   1          4.66          5.20         4.45 o                         
  -1   3   1         75.61         76.36         6.02 o                         
   0   3   1       3032.98       2859.68        67.68 o                         
   1   3   1         46.50         40.41         2.12 o                         
   2   3   1        116.64        129.73         6.40 o                         
   3   3   1       1027.97       1093.57        20.43 o                         
   4   3   1        659.20        640.58        11.00 o                         
   5   3   1       5067.29       5278.37        89.33 o                         
   6   3   1       2490.33       2414.38        41.02 o                         
   7   3   1        364.90        387.58        11.26 o                         
   8   3   1         92.66         91.99         2.81 o                         
   9   3   1         18.97         25.13         2.95 o                         
  10   3   1          5.90          6.89         2.08 o                         
  -9   4   1         42.37         41.44         2.85 o                         
  -8   4   1        100.76         97.48         3.40 o                         
  -7   4   1        339.89        336.12        12.92 o                         
  -6   4   1        167.90        167.02         4.77 o                         
  -5   4   1         64.09         70.19         3.17 o                         
  -4   4   1        245.05        283.01         8.73 o                         
  -3   4   1        133.61        150.69         7.52 o                         
  -2   4   1       4443.64       4347.25       103.90 o                         
  -1   4   1        472.45        516.90        15.06 o                         
   0   4   1      21300.96      20291.96       469.50 o                         
   1   4   1          6.09          8.55         2.70 o                         
   2   4   1        319.32        321.45        10.29 o                         
   3   4   1       2685.74       2760.53        68.04 o                         
   4   4   1        133.10        113.07         4.37 o                         
   5   4   1        587.76        686.90        16.89 o                         
   6   4   1       1517.92       1569.20        26.98 o                         
   7   4   1        306.07        338.35        18.61 o                         
   8   4   1        129.76        115.00         3.76 o                         
   9   4   1         16.60         19.33         3.75 o                         
  10   4   1        120.23        112.72        16.19 o                         
  -8   5   1        120.57        140.23         5.22 o                         
  -7   5   1        147.99        147.96         5.60 o                         
  -6   5   1       1553.58       1563.93        31.30 o                         
  -5   5   1        352.74        367.36        12.61 o                         
  -4   5   1        688.48        706.56        11.27 o                         
  -3   5   1       1128.92       1126.22        52.04 o                         
  -2   5   1         23.46         19.37         2.91 o                         
  -1   5   1       1026.75       1023.20        26.69 o                         
   0   5   1       2236.23       2216.47        54.19 o                         
   1   5   1       1849.05       1558.01       183.22 o                         
   2   5   1        186.13        172.19         7.16 o                         
   3   5   1        549.44        536.23        16.22 o                         
   4   5   1        292.83        233.67         5.34 o                         
   5   5   1        770.77        783.91        16.27 o                         
   6   5   1       1348.64       1353.62        16.35 o                         
   7   5   1        511.49        538.59         8.30 o                         
   8   5   1        612.88        598.11        17.86 o                         
   9   5   1          7.41          5.64         4.06 o                         
  10   5   1        160.40        144.48        13.09 o                         
  -8   6   1          4.58          6.16         4.13 o                         
  -7   6   1         22.29         12.11         2.85 o                         
  -6   6   1         42.85         37.88         3.96 o                         
  -5   6   1       1000.89       1089.01        41.38 o                         
  -4   6   1         27.87         39.93         9.01 o                         
  -3   6   1          6.20          6.47         3.35 o                         
  -2   6   1         46.81         32.68         2.36 o                         
  -1   6   1         15.54         14.08         4.52 o                         
   0   6   1        114.18        109.83         4.42 o                         
   1   6   1        539.83        479.17        10.56 o                         
   2   6   1          9.21          6.43         1.22 o                         
   3   6   1       6654.89       5807.76        97.25 o                         
   4   6   1        295.22        293.98         6.35 o                         
   5   6   1       4019.79       4214.41        51.13 o                         
   6   6   1        395.07        361.27         7.95 o                         
   7   6   1       1686.64       1726.77        47.09 o                         
   8   6   1       1050.09        888.66        19.16 o                         
   9   6   1         22.71         17.93         2.90 o                         
  10   6   1         12.84         16.94         3.62 o                         
  -8   7   1         62.93         59.46         2.70 o                         
  -7   7   1         33.86         27.81         3.11 o                         
  -6   7   1          2.25          4.09         3.49 o                         
  -5   7   1        104.69         87.51        11.28 o                         
  -4   7   1          6.68          4.84         8.07 o                         
  -3   7   1        414.94        390.89        10.45 o                         
  -2   7   1         14.61         14.66         2.70 o                         
  -1   7   1       9802.83       9106.26       194.64 o                         
   0   7   1        647.39        510.36        19.92 o                         
   1   7   1         21.63         22.92         4.03 o                         
   2   7   1        745.92        704.98        18.20 o                         
   3   7   1       2168.43       2078.38        36.05 o                         
   4   7   1        422.10        309.49         7.59 o                         
   5   7   1       1949.75       1863.55        43.60 o                         
   6   7   1        539.63        496.21        24.00 o                         
   7   7   1         16.46         17.57         3.28 o                         
   8   7   1        153.11        161.15         5.57 o                         
   9   7   1         18.97         14.03         3.05 o                         
  10   7   1          3.83          3.09         2.40 o                         
  -8   8   1        192.34        175.50         6.52 o                         
  -7   8   1        227.58        229.94         5.92 o                         
  -6   8   1        479.98        507.24        15.09 o                         
  -5   8   1          6.84          4.60         7.81 o                         
  -4   8   1          3.69          0.26         2.89 o                         
  -3   8   1        533.49        573.72        45.20 o                         
  -2   8   1        567.95        564.58        18.21 o                         
  -1   8   1        741.88        709.52        14.74 o                         
   0   8   1         18.95         16.13         2.71 o                         
   1   8   1       2164.71       2072.66        33.84 o                         
   2   8   1         13.69          9.11         2.30 o                         
   3   8   1       3841.71       3702.67        62.81 o                         
   4   8   1        269.59        228.91         9.79 o                         
   5   8   1         17.76          9.88         1.94 o                         
   6   8   1        267.49        244.68         6.94 o                         
   7   8   1          0.49          0.99         2.44 o                         
   8   8   1         42.83         43.49         3.09 o                         
   9   8   1         90.86         99.42         4.19 o                         
  10   8   1         51.51         57.36         2.98 o                         
  -7   9   1        160.41        140.69         6.20 o                         
  -6   9   1         30.96         23.39         3.51 o                         
  -5   9   1         30.73         34.17         2.99 o                         
  -4   9   1        213.10        224.59         7.54 o                         
  -3   9   1       1899.00       2104.05        39.69 o                         
  -2   9   1          0.53         -0.48         4.02 o                         
  -1   9   1         46.47         30.89         2.94 o                         
   0   9   1        109.39         98.65         4.87 o                         
   1   9   1       1809.65       1571.56        38.64 o                         
   2   9   1       4901.15       4533.42        75.39 o                         
   3   9   1        667.52        640.52        32.98 o                         
   4   9   1       2511.31       2604.75       123.16 o                         
   5   9   1        271.64        261.00         9.59 o                         
   6   9   1       3662.51       3609.74        60.29 o                         
   7   9   1        240.89        248.80         6.22 o                         
   8   9   1         25.36         26.87         4.90 o                         
   9   9   1          5.43          8.31         2.76 o                         
  10   9   1          0.83          3.56         1.67 o                         
  -6  10   1         35.38         39.91         2.40 o                         
  -5  10   1         35.34         36.82         3.02 o                         
  -4  10   1        105.84        100.33         3.33 o                         
  -3  10   1         73.77         76.89         3.52 o                         
  -2  10   1        963.64        900.48        20.46 o                         
  -1  10   1        198.93        223.76         7.21 o                         
   0  10   1          5.44          9.22         5.71 o                         
   1  10   1         49.48         49.29         8.12 o                         
   2  10   1         45.75         40.20         7.66 o                         
   3  10   1         46.34         42.35         2.78 o                         
   4  10   1        296.55        296.48         8.55 o                         
   5  10   1        312.97        311.79         8.41 o                         
   6  10   1        499.85        470.47         6.85 o                         
   7  10   1        697.04        737.53        13.79 o                         
   8  10   1         11.55         11.87         2.14 o                         
   9  10   1          3.87          3.54         3.17 o                         
  10  10   1        141.26        145.33         6.75 o                         
  -6  11   1         82.77         98.38         3.88 o                         
  -5  11   1          2.64          3.47         1.91 o                         
  -4  11   1        181.10        201.11         8.96 o                         
  -3  11   1       1133.61       1090.61        12.80 o                         
  -2  11   1         11.26         17.04         2.44 o                         
  -1  11   1        231.06        210.94         5.21 o                         
   0  11   1        884.98        968.86        35.24 o                         
   1  11   1         30.55         28.70         4.13 o                         
   2  11   1        236.99        231.86         7.20 o                         
   3  11   1        128.14        126.09         6.23 o                         
   4  11   1         12.00          9.54         1.67 o                         
   5  11   1        128.39        135.55         5.62 o                         
   6  11   1        332.77        319.78         6.02 o                         
   7  11   1         16.68         23.50         2.12 o                         
   8  11   1          3.06          2.62         2.38 o                         
   9  11   1          1.44          2.97         3.75 o                         
  10  11   1         40.22         45.30         3.29 o                         
  -6  12   1         60.54         60.63         4.64 o                         
  -5  12   1         39.44         40.67         4.39 o                         
  -4  12   1        123.04        127.61         5.07 o                         
  -3  12   1         32.66         37.53         2.27 o                         
  -2  12   1        290.77        310.08         5.29 o                         
  -1  12   1          0.32         -0.64         2.12 o                         
   0  12   1        207.96        222.60         7.51 o                         
   1  12   1         54.48         67.56         4.01 o                         
   2  12   1          8.55         11.73         3.12 o                         
   3  12   1       1667.45       1546.08        24.03 o                         
   4  12   1        759.24        755.38        14.58 o                         
   5  12   1         64.05         62.83         2.95 o                         
   6  12   1        341.00        339.58         7.22 o                         
   7  12   1        152.39        158.39         5.30 o                         
   8  12   1         60.89         60.22         2.96 o                         
   9  12   1         79.68         88.33         5.04 o                         
  -5  13   1          5.97          6.91         4.14 o                         
  -4  13   1         76.75         72.47         5.16 o                         
  -3  13   1         15.45         28.74         2.51 o                         
  -2  13   1        290.64        286.57         5.13 o                         
  -1  13   1        590.88        602.85        22.19 o                         
   0  13   1        424.42        419.10        11.20 o                         
   1  13   1        456.48        434.41        13.07 o                         
   2  13   1        215.37        207.18         7.03 o                         
   3  13   1         30.45         33.68         2.56 o                         
   4  13   1        365.44        337.97        15.08 o                         
   5  13   1        163.63        147.03         3.87 o                         
   6  13   1        648.89        663.63        11.40 o                         
   7  13   1        261.40        269.79         6.95 o                         
   8  13   1        130.64        128.54         8.29 o                         
   9  13   1        105.83        115.19         3.83 o                         
  -5  14   1         35.65         42.60         3.70 o                         
  -4  14   1          1.03          0.10         2.71 o                         
  -3  14   1          8.70         11.34         2.58 o                         
  -2  14   1        274.10        239.60         7.23 o                         
  -1  14   1        171.46        188.49         6.05 o                         
   0  14   1        991.93       1153.94        20.15 o                         
   1  14   1        521.97        524.88        11.64 o                         
   2  14   1          3.65          3.95         3.06 o                         
   3  14   1        112.48         87.33         4.03 o                         
   4  14   1        719.58        705.35        19.49 o                         
   5  14   1         87.07         90.58         4.09 o                         
   6  14   1         48.45         60.26         8.09 o                         
   7  14   1         47.66         68.73         3.51 o                         
   8  14   1        112.23        110.51         5.51 o                         
   9  14   1         96.26         99.93         4.95 o                         
  -4  15   1         51.65         44.55         7.17 o                         
  -3  15   1         37.63         48.95         2.65 o                         
  -2  15   1        124.92        165.11         5.67 o                         
  -1  15   1         13.66         27.63         4.14 o                         
   0  15   1          3.55          5.89         4.19 o                         
   1  15   1        140.51        156.17         9.39 o                         
   2  15   1         85.13        105.67         5.79 o                         
   3  15   1        155.54        155.33         8.13 o                         
   4  15   1         69.12         74.87         2.85 o                         
   5  15   1         76.44         89.54         8.38 o                         
   6  15   1        319.67        278.79         7.99 o                         
   7  15   1         39.24         48.87         4.27 o                         
   8  15   1          0.65          2.73         3.03 o                         
  -3  16   1         49.41         41.29         3.93 o                         
  -2  16   1         44.62         47.90         3.51 o                         
  -1  16   1         37.89         32.97         3.86 o                         
   0  16   1         46.31         62.84         4.76 o                         
   1  16   1         14.81         15.02         4.75 o                         
   2  16   1         15.88         30.60         9.62 o                         
   3  16   1          0.79          2.19         3.87 o                         
   4  16   1         30.66         21.67         5.40 o                         
   5  16   1        304.95        320.78        13.20 o                         
   6  16   1        437.95        500.96        45.70 o                         
   7  16   1         33.81         33.38         5.89 o                         
   8  16   1         17.17         16.82         2.06 o                         
  -2  17   1         40.68         28.60         4.92 o                         
  -1  17   1         30.83         23.10         3.23 o                         
   0  17   1          2.67         -2.17         4.26 o                         
   1  17   1          0.38          2.57         3.08 o                         
   2  17   1          0.77          1.89         3.22 o                         
   3  17   1         47.59         54.86         4.25 o                         
   4  17   1          1.49          2.44         3.50 o                         
   5  17   1        310.58        342.02        12.13 o                         
   6  17   1          0.18          0.42         3.06 o                         
   7  17   1          0.77          1.18         2.77 o                         
   0  18   1         68.95         83.47         4.90 o                         
   1  18   1         33.75         33.01         3.98 o                         
   2  18   1          4.70          6.51         2.77 o                         
   3  18   1        215.82        158.90         9.73 o                         
   4  18   1          0.39          2.57         2.92 o                         
   5  18   1          6.87         15.87         3.23 o                         
   6  18   1          0.63          3.31         4.40 o                         
   1  19   1         37.54         19.90         4.74 o                         
   2  19   1        121.45        101.28         6.32 o                         
   3  19   1          9.19          8.67         4.61 o                         
   4  19   1          4.49         11.70         4.63 o                         
   5  19   1          4.90          5.64         2.03 o                         
  -3 -19   2         18.58         18.65         4.54 o                         
  -2 -19   2         19.99         16.21         4.14 o                         
  -6 -18   2         39.04         27.76        10.57 o                         
  -5 -18   2         12.44         12.18         2.89 o                         
  -4 -18   2         37.20         41.02         3.86 o                         
  -3 -18   2         16.77         15.86         5.81 o                         
  -2 -18   2         25.66         12.17         3.62 o                         
  -1 -18   2         26.96         17.45         5.01 o                         
   0 -18   2         11.58         10.77         4.40 o                         
   1 -18   2          9.78          3.06         3.75 o                         
  -7 -17   2          0.46          5.25        12.25 o                         
  -6 -17   2         15.49         19.59         7.83 o                         
  -5 -17   2         42.66         41.56         3.77 o                         
  -4 -17   2        218.76        255.61         9.26 o                         
  -3 -17   2         46.98         61.61         5.15 o                         
  -2 -17   2         14.43          7.84         4.23 o                         
  -1 -17   2          1.84          2.52         3.04 o                         
   0 -17   2        102.08         95.89        11.81 o                         
   1 -17   2          1.89          1.84         3.45 o                         
   2 -17   2         67.47         61.11        11.66 o                         
  -7 -16   2          0.18         -0.64         2.55 o                         
  -6 -16   2         21.30         27.87         2.77 o                         
  -5 -16   2        193.95        216.65        10.07 o                         
  -4 -16   2        229.25        226.86        17.51 o                         
  -3 -16   2         74.32         69.71         5.03 o                         
  -2 -16   2        509.66        546.90        10.44 o                         
  -1 -16   2          5.09          7.71         2.84 o                         
   0 -16   2         23.45         26.81         3.14 o                         
   1 -16   2        297.76        331.27        45.15 o                         
   2 -16   2         48.13         44.26         5.56 o                         
   3 -16   2        111.94        128.09         7.65 o                         
  -8 -15   2         16.07         26.83         3.61 o                         
  -7 -15   2          6.33          8.75         2.85 o                         
  -6 -15   2         89.05         91.39         7.37 o                         
  -5 -15   2          0.59          2.98         7.20 o                         
  -4 -15   2        262.56        276.92        11.49 o                         
  -3 -15   2         88.95         92.65         5.06 o                         
  -2 -15   2         29.27         30.87         2.67 o                         
  -1 -15   2          2.60          2.47         2.11 o                         
   0 -15   2          0.23          1.08         4.05 o                         
   1 -15   2         20.79         29.51         4.19 o                         
   2 -15   2         19.08         37.81         5.89 o                         
   3 -15   2          1.95          1.17         2.81 o                         
   4 -15   2         43.40         41.17         3.15 o                         
  -8 -14   2         51.57         54.92         3.60 o                         
  -7 -14   2        102.81        103.12         8.59 o                         
  -6 -14   2        297.99        318.11         6.65 o                         
  -5 -14   2         87.19         96.24         9.15 o                         
  -4 -14   2        120.33        118.13         9.65 o                         
  -3 -14   2          0.40          0.53         3.65 o                         
  -2 -14   2        356.62        376.65         9.37 o                         
  -1 -14   2         25.96         31.72         2.58 o                         
   0 -14   2        202.14        224.60         6.57 o                         
   1 -14   2         90.60         78.28         4.69 o                         
   2 -14   2        125.13        115.12         3.54 o                         
   3 -14   2         38.78         36.27         3.02 o                         
   4 -14   2          3.35          1.17         2.28 o                         
   5 -14   2         16.88         21.34         3.11 o                         
  -9 -13   2          0.09         -1.21         1.99 o                         
  -8 -13   2         92.26         94.71         7.22 o                         
  -7 -13   2         28.62         27.28         3.18 o                         
  -6 -13   2        339.57        381.71         8.83 o                         
  -5 -13   2          1.95          1.39         2.65 o                         
  -4 -13   2        113.52        106.70         8.96 o                         
  -3 -13   2         32.70         26.11         3.31 o                         
  -2 -13   2        276.52        280.79         7.53 o                         
  -1 -13   2        518.31        523.21        11.74 o                         
   0 -13   2         77.83         81.31         4.23 o                         
   1 -13   2          1.41          0.37         2.90 o                         
   2 -13   2         55.19         46.35         3.13 o                         
   3 -13   2         50.53         56.60         3.24 o                         
   4 -13   2        100.52        116.97         3.82 o                         
   5 -13   2         96.70         98.66         5.49 o                         
  -9 -12   2          4.50          3.77         2.39 o                         
  -8 -12   2          3.05          2.34         2.57 o                         
  -7 -12   2          6.97          8.49         3.11 o                         
  -6 -12   2         22.50         22.10         3.16 o                         
  -5 -12   2         26.88         28.33         2.56 o                         
  -4 -12   2          0.70          3.16         2.28 o                         
  -3 -12   2       1171.54       1174.60        14.79 o                         
  -2 -12   2        918.57        928.91        23.24 o                         
  -1 -12   2        346.46        311.76         7.07 o                         
   0 -12   2        171.93        159.79         5.08 o                         
   1 -12   2        274.95        268.13         6.65 o                         
   2 -12   2         58.95         60.72         2.83 o                         
   3 -12   2        423.86        464.53         8.76 o                         
   4 -12   2          1.01          3.89         2.69 o                         
   5 -12   2        131.79        116.68         3.67 o                         
   6 -12   2          0.11          1.09         1.60 o                         
  -9 -11   2        111.62        118.16         6.07 o                         
  -8 -11   2        280.44        255.89        13.91 o                         
  -7 -11   2         79.33         74.20         4.05 o                         
  -6 -11   2        406.57        404.44         8.05 o                         
  -5 -11   2          5.65         11.89         2.78 o                         
  -4 -11   2          0.05          0.88         2.05 o                         
  -3 -11   2         46.98         51.03         2.13 o                         
  -2 -11   2        871.71        919.08        20.19 o                         
  -1 -11   2          7.42          6.63         1.91 o                         
   0 -11   2        412.78        457.38         9.82 o                         
   1 -11   2        257.39        286.73         8.23 o                         
   2 -11   2          0.37          0.02         2.30 o                         
   3 -11   2        223.44        260.33         5.09 o                         
   4 -11   2        129.33        150.45         5.36 o                         
   5 -11   2         14.18         11.14         2.46 o                         
   6 -11   2          0.46          1.69         1.93 o                         
   7 -11   2         80.95         69.56        10.79 o                         
 -10 -10   2         49.27         43.63         3.16 o                         
  -9 -10   2        250.00        234.25         6.13 o                         
  -8 -10   2         11.56         12.65         2.89 o                         
  -7 -10   2         40.20         45.42         2.80 o                         
  -6 -10   2         71.02         63.65         2.83 o                         
  -5 -10   2       1691.95       1659.86        22.99 o                         
  -4 -10   2       2273.67       2218.78        24.70 o                         
  -3 -10   2        403.82        437.16         6.52 o                         
  -2 -10   2        967.99        949.16         9.43 o                         
  -1 -10   2         15.23         30.41         2.28 o                         
   0 -10   2          7.79         10.14         2.43 o                         
   1 -10   2        184.86        170.54         5.42 o                         
   2 -10   2         37.83         54.51         2.38 o                         
   3 -10   2        307.69        293.30         7.27 o                         
   4 -10   2        196.87        236.05         6.58 o                         
   5 -10   2        607.05        689.68        13.49 o                         
   6 -10   2         51.40         41.16         5.30 o                         
   7 -10   2         46.28         51.33         5.07 o                         
 -10  -9   2         94.70         82.32         4.18 o                         
  -9  -9   2          2.13          0.58         2.10 o                         
  -8  -9   2         22.07         17.08         3.07 o                         
  -7  -9   2        115.96        121.54         4.48 o                         
  -6  -9   2       1434.19       1396.51        18.55 o                         
  -5  -9   2        173.14        178.33         4.18 o                         
  -4  -9   2        298.38        284.43         4.13 o                         
  -3  -9   2        705.51        672.58        12.82 o                         
  -2  -9   2        158.30        141.12        18.26 o                         
  -1  -9   2          4.50          4.77         3.18 o                         
   0  -9   2        358.35        369.09        15.83 o                         
   1  -9   2         92.20         94.33         2.65 o                         
   2  -9   2        162.19        198.72         4.06 o                         
   3  -9   2        566.14        574.10        10.52 o                         
   4  -9   2         38.20         36.34         2.53 o                         
   5  -9   2        508.91        589.54        10.96 o                         
   6  -9   2        140.47        157.87         4.96 o                         
   7  -9   2         92.52        116.73         4.88 o                         
 -10  -8   2         45.16         49.11         3.58 o                         
  -9  -8   2          8.40          5.90         2.21 o                         
  -8  -8   2        176.95        171.87         8.43 o                         
  -7  -8   2       1879.77       1853.66        30.33 o                         
  -6  -8   2        390.13        338.45         8.99 o                         
  -5  -8   2          9.43         12.10         1.51 o                         
  -4  -8   2         52.77         49.22         1.75 o                         
  -3  -8   2        417.26        381.82        10.91 o                         
  -2  -8   2        731.33        706.69        13.43 o                         
  -1  -8   2      11291.17      11800.50       193.74 o                         
   0  -8   2        163.98        162.31        10.03 o                         
   1  -8   2        354.19        317.90        13.82 o                         
   2  -8   2         20.86         14.69         1.77 o                         
   3  -8   2        502.09        496.27        10.08 o                         
   4  -8   2        562.45        634.41        12.38 o                         
   5  -8   2         33.45         37.62         2.62 o                         
   6  -8   2        464.08        490.61        14.51 o                         
   7  -8   2         29.55         30.54         2.85 o                         
   8  -8   2          5.19          7.61         1.67 o                         
 -10  -7   2        382.36        351.30        19.39 o                         
  -9  -7   2         57.17         54.21         2.75 o                         
  -8  -7   2        274.67        260.12         7.39 o                         
  -7  -7   2        200.48        220.90         8.29 o                         
  -6  -7   2       2847.74       2767.03        27.43 o                         
  -5  -7   2        319.38        344.77        12.01 o                         
  -4  -7   2        124.73        111.15         8.83 o                         
  -3  -7   2        247.25        270.23         6.05 o                         
  -2  -7   2          2.41          7.38         2.92 o                         
  -1  -7   2        154.28        134.36         7.54 o                         
   0  -7   2        262.82        293.33        12.53 o                         
   1  -7   2        100.04         86.24         8.71 o                         
   2  -7   2        907.83        912.17        13.02 o                         
   3  -7   2          0.12          1.25         1.52 o                         
   4  -7   2        109.96        113.75         2.80 o                         
   5  -7   2        150.07        133.84         4.01 o                         
   6  -7   2         29.82         23.04         2.82 o                         
   7  -7   2        158.43        179.71         5.40 o                         
   8  -7   2        174.09        165.42         6.98 o                         
 -10  -6   2         39.43         34.52         4.03 o                         
  -9  -6   2         43.98         36.58         2.52 o                         
  -8  -6   2         10.77         11.89         1.85 o                         
  -7  -6   2         86.54         99.65         3.05 o                         
  -6  -6   2        346.10        363.60        12.68 o                         
  -5  -6   2        266.72        215.77         3.55 o                         
  -4  -6   2         15.45         26.74         2.65 o                         
  -3  -6   2          1.44          1.35         2.02 o                         
  -2  -6   2         17.65         10.45         2.55 o                         
  -1  -6   2       1051.86       1025.08        27.23 o                         
   0  -6   2        498.66        508.95        16.91 o                         
   1  -6   2        255.25        281.36        17.54 o                         
   2  -6   2        312.78        278.28         5.11 o                         
   3  -6   2       2917.34       2896.40        49.26 o                         
   4  -6   2         24.07         29.28         2.95 o                         
   5  -6   2       1147.25       1265.07        20.03 o                         
   6  -6   2       1462.50       1513.33        28.29 o                         
   7  -6   2         75.82         72.11        10.12 o                         
   8  -6   2          0.29          2.43         4.15 o                         
 -10  -5   2        273.70        208.07         6.72 o                         
  -9  -5   2        183.44        173.50         7.32 o                         
  -8  -5   2        173.87        190.74         4.64 o                         
  -7  -5   2          3.87          5.08         2.45 o                         
  -6  -5   2        420.14        455.68         8.03 o                         
  -5  -5   2         66.98         59.08         2.30 o                         
  -4  -5   2         63.43         83.60         2.53 o                         
  -3  -5   2        550.40        557.86        15.92 o                         
  -2  -5   2        725.16        565.01        17.78 o                         
  -1  -5   2       1948.55       1559.12       109.63 o                         
   0  -5   2         82.56         50.28         6.00 o                         
   1  -5   2        440.28        454.53        12.61 o                         
   2  -5   2        813.11        892.49        27.51 o                         
   3  -5   2         74.26         69.24         2.94 o                         
   4  -5   2       3684.41       4167.89        84.33 o                         
   5  -5   2        543.93        547.94        10.24 o                         
   6  -5   2         71.61         84.07         4.15 o                         
   7  -5   2          8.90          7.30         2.22 o                         
   8  -5   2        184.49        221.36        13.07 o                         
   9  -5   2         62.07         73.93         3.45 o                         
 -10  -4   2         17.08         16.18         3.68 o                         
  -9  -4   2         89.62         78.22         2.93 o                         
  -8  -4   2        242.85        233.56         5.10 o                         
  -7  -4   2        423.49        404.79         9.15 o                         
  -6  -4   2          2.17          2.82         1.99 o                         
  -5  -4   2          3.20          7.01         1.52 o                         
  -4  -4   2        159.53        145.02         3.43 o                         
  -3  -4   2          1.60          0.67         2.38 o                         
  -2  -4   2         23.94         19.55         6.16 o                         
  -1  -4   2       9124.87       7406.42       573.09 o                         
   0  -4   2      12592.02      12659.74       294.79 o                         
   1  -4   2         23.67         23.10         3.07 o                         
   2  -4   2          7.30          0.14         5.80 o                         
   3  -4   2        274.38        294.70        13.77 o                         
   4  -4   2        902.24       1081.68        33.60 o                         
   5  -4   2        476.79        555.38        10.45 o                         
   6  -4   2       2780.65       3157.65        67.24 o                         
   7  -4   2        197.84        181.09         4.82 o                         
   8  -4   2         61.48         62.95         2.46 o                         
   9  -4   2        149.05        158.59         5.68 o                         
 -10  -3   2        302.32        289.37         9.15 o                         
  -9  -3   2         74.63         69.11         5.23 o                         
  -8  -3   2        521.66        557.73         9.41 o                         
  -7  -3   2       1018.41       1164.31        45.02 o                         
  -6  -3   2       1933.48       1968.20        24.16 o                         
  -5  -3   2         57.32         57.17         2.74 o                         
  -4  -3   2          5.93          6.30         1.85 o                         
  -3  -3   2       1477.49       1567.52        41.52 o                         
  -2  -3   2       6138.07       5473.74       315.04 o                         
  -1  -3   2       1862.98       1708.46        74.18 o                         
   0  -3   2          2.92          3.62         3.85 o                         
   2  -3   2        951.75       1041.71        29.24 o                         
   3  -3   2        302.04        360.55        14.65 o                         
   4  -3   2        841.37        865.01        17.39 o                         
   5  -3   2       2459.97       2676.71        38.48 o                         
   6  -3   2          1.21          4.06         3.02 o                         
   7  -3   2       1693.21       1983.33        22.77 o                         
   8  -3   2         88.00         99.36         2.81 o                         
   9  -3   2         55.60         48.49         3.44 o                         
  -9  -2   2         17.19         14.44         4.41 o                         
  -8  -2   2         43.90         51.08         2.80 o                         
  -7  -2   2         39.85         34.91         1.96 o                         
  -6  -2   2          5.18          4.35         1.63 o                         
  -5  -2   2         77.97         85.26         3.04 o                         
  -4  -2   2         11.95         13.55         1.95 o                         
  -3  -2   2        108.78        114.31         8.30 o                         
  -2  -2   2       1082.98       1159.04        30.80 o                         
  -1  -2   2        169.72        116.87        14.08 o                         
   0  -2   2         46.39         52.37         2.68 o                         
   1  -2   2          2.08          2.13         4.43 o                         
   2  -2   2         12.28         23.52         5.72 o                         
   3  -2   2      25825.27      28369.23       658.54 o                         
   4  -2   2        443.82        391.25         9.22 o                         
   5  -2   2       2110.05       2484.71        48.81 o                         
   6  -2   2       2253.46       2535.21        95.68 o                         
   7  -2   2        219.13        272.90         6.73 o                         
   8  -2   2         86.83         95.01         2.84 o                         
   9  -2   2         36.74         44.03         2.06 o                         
  -9  -1   2        166.12        146.93        21.25 o                         
  -8  -1   2         65.68         62.48         3.13 o                         
  -7  -1   2         19.86         19.21         1.59 o                         
  -6  -1   2          3.06          3.48         1.50 o                         
  -5  -1   2        665.92        671.66         8.94 o                         
  -4  -1   2        129.62        138.84         3.27 o                         
  -3  -1   2       2011.68       2200.42        40.20 o                         
  -2  -1   2        120.09        151.19        14.64 o                         
  -1  -1   2       1002.68        900.33        22.71 o                         
   0  -1   2       2369.97       1921.57        45.38 o                         
   1  -1   2       6532.53       6614.20       154.58 o                         
   2  -1   2        731.40        906.20        24.35 o                         
   3  -1   2        290.67        303.80        11.60 o                         
   4  -1   2        740.99        774.42        15.16 o                         
   5  -1   2         62.30         94.49         7.23 o                         
   6  -1   2          0.06          1.29         3.04 o                         
   7  -1   2          3.51          6.96         3.03 o                         
   8  -1   2        232.15        286.64         4.90 o                         
   9  -1   2          5.41          6.58         1.76 o                         
  -9   0   2          3.28         -0.34         2.21 o                         
  -8   0   2          1.99          3.78         2.28 o                         
  -7   0   2        126.52        126.64         3.13 o                         
  -6   0   2          2.98          6.02         1.36 o                         
  -5   0   2          0.89          1.91         1.47 o                         
  -4   0   2       1813.92       2191.82        37.40 o                         
  -3   0   2       1409.90       1669.82        31.72 o                         
  -2   0   2       3140.41       3463.39        83.98 o                         
  -1   0   2       3420.85       3442.92        65.99 o                         
   0   0   2        300.78        208.24        18.27 o                         
   1   0   2        313.06        326.95        10.89 o                         
   2   0   2       1791.58       1722.87        42.35 o                         
   3   0   2        599.38        594.66        17.54 o                         
   4   0   2        403.52        511.03        10.50 o                         
   5   0   2       1577.45       1727.77        30.97 o                         
   6   0   2       1571.01       1786.56        26.71 o                         
   7   0   2         42.76         44.39         3.10 o                         
   8   0   2         27.56         23.77         2.03 o                         
   9   0   2         17.63         15.69         1.73 o                         
  10   0   2        555.58        576.69        15.04 o                         
  -9   1   2          6.34          6.79         2.79 o                         
  -8   1   2          5.93          6.30         2.31 o                         
  -7   1   2        125.35        137.97         4.95 o                         
  -6   1   2       1164.48       1249.95        11.47 o                         
  -5   1   2       1812.96       1998.46        30.63 o                         
  -4   1   2        250.03        311.14        18.09 o                         
  -3   1   2        775.61        886.08        27.03 o                         
  -2   1   2        732.48        948.81        26.46 o                         
  -1   1   2        506.21        460.31        13.82 o                         
   0   1   2        267.27        311.66        12.76 o                         
   1   1   2        221.16        240.77         5.12 o                         
   2   1   2        727.94        860.32        41.36 o                         
   3   1   2        244.90        246.98         8.98 o                         
   4   1   2        816.98        959.92        34.88 o                         
   5   1   2       8469.19       9051.74       151.36 o                         
   6   1   2        611.77        724.52        15.53 o                         
   7   1   2        142.91        147.52         5.06 o                         
   8   1   2          3.81          4.25         1.87 o                         
   9   1   2          0.31          0.04         1.38 o                         
  10   1   2        236.68        265.82         8.34 o                         
  -9   2   2        171.74        134.78         5.58 o                         
  -8   2   2        217.18        204.35         6.70 o                         
  -7   2   2        283.43        289.71         9.86 o                         
  -6   2   2         10.07         14.50         1.65 o                         
  -5   2   2        719.50        819.03        21.71 o                         
  -4   2   2       4338.24       5089.11       168.57 o                         
  -3   2   2        105.88         97.81         8.86 o                         
  -2   2   2       5378.21       5950.21       169.16 o                         
  -1   2   2       1994.34       2233.58        82.85 o                         
   0   2   2        855.84        931.17        23.52 o                         
   1   2   2        649.87        671.12        11.87 o                         
   2   2   2       8588.10       9446.55       219.81 o                         
   3   2   2      18531.02      20811.55       482.57 o                         
   4   2   2       1958.25       2335.74        59.05 o                         
   5   2   2        508.03        614.46        27.81 o                         
   6   2   2        365.11        435.53        10.61 o                         
   7   2   2        209.35        253.20         8.71 o                         
   8   2   2        177.80        192.54         4.45 o                         
   9   2   2        132.32        147.38         2.92 o                         
  10   2   2        554.19        653.86        17.36 o                         
  -9   3   2         49.63         43.17         3.22 o                         
  -8   3   2         30.36         27.83         3.14 o                         
  -7   3   2         29.22         29.28         2.35 o                         
  -6   3   2        277.86        290.34         5.19 o                         
  -5   3   2       1612.75       1723.59        25.87 o                         
  -4   3   2        300.03        362.14        10.91 o                         
  -3   3   2         11.77         17.61         3.41 o                         
  -2   3   2         23.83         29.53         5.12 o                         
  -1   3   2       4731.56       5407.43        90.78 o                         
   0   3   2       1599.28       1768.41        43.52 o                         
   1   3   2       2280.80       2135.53        50.15 o                         
   2   3   2       6848.57       7348.76       121.58 o                         
   3   3   2         82.63         75.73         3.86 o                         
   4   3   2         51.42         65.20         4.28 o                         
   5   3   2        397.20        439.86        11.98 o                         
   6   3   2        279.86        302.77         9.78 o                         
   7   3   2         15.04         14.42         2.55 o                         
   8   3   2        113.87        113.15         3.35 o                         
   9   3   2          2.15          2.58         1.78 o                         
  10   3   2        171.35        161.84        23.57 o                         
  -9   4   2         22.75         14.01         2.08 o                         
  -8   4   2         74.70         57.33         4.26 o                         
  -7   4   2         12.77         11.76         2.17 o                         
  -6   4   2        260.36        270.08        12.79 o                         
  -5   4   2        314.14        327.04         6.82 o                         
  -4   4   2        866.96       1044.43        24.13 o                         
  -3   4   2       4152.01       4903.70        81.30 o                         
  -2   4   2      13323.52      14810.42       245.52 o                         
  -1   4   2       2499.83       2717.14        91.00 o                         
   0   4   2      32623.78      32700.91       755.71 o                         
   1   4   2      14354.09      13142.49       305.71 o                         
   2   4   2        973.93        955.25        25.30 o                         
   3   4   2       6725.73       6717.39       112.47 o                         
   4   4   2        742.25        944.81        18.22 o                         
   5   4   2        644.20        756.91        12.88 o                         
   6   4   2        194.26        202.94         4.62 o                         
   7   4   2          6.23         12.67         2.28 o                         
   8   4   2         39.69         31.76         3.33 o                         
   9   4   2          2.91          3.65         2.63 o                         
  10   4   2        105.17         97.40        15.63 o                         
  -8   5   2          9.38          2.38         1.98 o                         
  -7   5   2        155.39        161.45         5.80 o                         
  -6   5   2        893.97        882.27        17.09 o                         
  -5   5   2       1181.92       1160.83        27.68 o                         
  -4   5   2       1197.02       1145.05        31.29 o                         
  -3   5   2        516.72        545.17        10.30 o                         
  -2   5   2         60.87         48.35         5.40 o                         
  -1   5   2       3271.65       3527.33        60.78 o                         
   0   5   2       1064.69        909.92        24.49 o                         
   1   5   2       9975.80       9541.20       255.64 o                         
   2   5   2          3.30          6.57         1.76 o                         
   3   5   2       1301.31       1245.14        33.07 o                         
   4   5   2         98.74         78.73         3.19 o                         
   5   5   2       2832.26       2935.21        42.44 o                         
   6   5   2       1752.10       1876.15        30.90 o                         
   7   5   2       1923.50       2177.56        26.38 o                         
   8   5   2        207.19        216.27         5.72 o                         
   9   5   2         62.71         62.03         5.43 o                         
  10   5   2        295.44        327.95        19.51 o                         
  -8   6   2        283.66        281.56        29.37 o                         
  -7   6   2        141.49        137.71         8.35 o                         
  -6   6   2         43.00         51.76         4.75 o                         
  -5   6   2        414.18        444.02        22.59 o                         
  -4   6   2        209.95        198.71        12.18 o                         
  -3   6   2        995.02       1050.54        67.59 o                         
  -2   6   2          2.47          1.13         2.14 o                         
  -1   6   2         54.36         39.64         6.22 o                         
   0   6   2         15.51         23.37         5.49 o                         
   1   6   2        302.90        313.15         7.29 o                         
   2   6   2        695.23        665.99        19.56 o                         
   3   6   2        696.64        589.24        12.66 o                         
   4   6   2        299.40        300.99         7.25 o                         
   5   6   2       4471.01       4541.87        77.42 o                         
   6   6   2        114.06         99.46         4.89 o                         
   7   6   2        154.21        168.07         4.18 o                         
   8   6   2        133.99        118.03         3.33 o                         
   9   6   2         15.55         19.40         4.65 o                         
  10   6   2        489.46        492.24        14.03 o                         
  -8   7   2         44.24         41.56         2.30 o                         
  -7   7   2        115.07        104.68         3.18 o                         
  -6   7   2          2.24          1.70         3.49 o                         
  -5   7   2        643.50        666.68        27.69 o                         
  -4   7   2         59.13         65.64        10.08 o                         
  -3   7   2         85.07         74.18         5.42 o                         
  -2   7   2        182.27        164.54         5.85 o                         
  -1   7   2        152.19        124.35        10.18 o                         
   0   7   2       3387.82       2758.43        38.95 o                         
   1   7   2        435.14        376.54         8.28 o                         
   2   7   2        990.18        943.49        31.64 o                         
   3   7   2        847.96        764.49        11.87 o                         
   4   7   2        854.56        854.38        17.69 o                         
   5   7   2        759.60        731.95        22.09 o                         
   6   7   2        395.10        385.42        12.72 o                         
   7   7   2        395.57        362.55        12.87 o                         
   8   7   2         17.00         24.96         2.76 o                         
   9   7   2        209.46        208.87         8.82 o                         
  10   7   2        304.96        342.23         8.46 o                         
  -8   8   2         62.19         53.21         3.77 o                         
  -7   8   2         19.34         22.02         2.39 o                         
  -6   8   2         18.22         14.16         3.75 o                         
  -5   8   2        243.85        225.20        16.17 o                         
  -4   8   2        312.50        343.82        10.46 o                         
  -3   8   2       1262.10       1317.80        26.58 o                         
  -2   8   2       4409.71       4034.62        56.30 o                         
  -1   8   2        520.64        453.13         8.89 o                         
   0   8   2       2154.04       2175.48        30.57 o                         
   1   8   2       2576.47       2429.01        92.71 o                         
   2   8   2          4.37          5.75         1.81 o                         
   3   8   2       3930.30       3545.16        58.61 o                         
   4   8   2       2378.45       2182.22        56.20 o                         
   5   8   2        525.34        485.45         8.44 o                         
   6   8   2        118.73        127.54         4.56 o                         
   7   8   2        183.70        191.84         6.29 o                         
   8   8   2         68.30         56.50         3.28 o                         
   9   8   2        136.15        140.59         4.96 o                         
  10   8   2        108.60        114.83         3.83 o                         
  -7   9   2        138.62        112.53         5.47 o                         
  -6   9   2        151.20        131.03         5.93 o                         
  -5   9   2         16.90         15.56         2.61 o                         
  -4   9   2        890.26        880.73        15.59 o                         
  -3   9   2       1381.96       1405.23        53.05 o                         
  -2   9   2         60.92         62.04         4.04 o                         
  -1   9   2       1855.17       1867.77        33.34 o                         
   0   9   2        229.38        196.47        13.74 o                         
   1   9   2        676.40        581.80        12.35 o                         
   2   9   2         21.51         13.56         2.27 o                         
   3   9   2       1069.27        898.53        33.46 o                         
   4   9   2        753.94        725.63        13.11 o                         
   5   9   2          1.44          1.83         2.44 o                         
   6   9   2          3.85          6.83         3.13 o                         
   7   9   2         52.72         65.47         5.59 o                         
   8   9   2        677.33        645.45        58.26 o                         
   9   9   2        191.14        202.09         5.77 o                         
  10   9   2         18.43         22.69         1.85 o                         
  -6  10   2          0.15          0.09         1.83 o                         
  -5  10   2        935.47       1011.14        18.77 o                         
  -4  10   2        441.74        470.46        17.14 o                         
  -3  10   2         82.39         94.90         3.41 o                         
  -2  10   2        911.63        883.79        14.43 o                         
  -1  10   2        129.66        140.63         7.95 o                         
   0  10   2        424.76        332.00        15.91 o                         
   1  10   2        238.32        220.54         5.95 o                         
   2  10   2       1562.10       1542.68        27.04 o                         
   3  10   2       2051.12       1857.84        87.05 o                         
   4  10   2        708.62        704.09        34.74 o                         
   5  10   2        836.11        776.04        18.93 o                         
   6  10   2          0.04         -0.49         2.16 o                         
   7  10   2        228.71        246.40         7.94 o                         
   8  10   2         15.34         18.39         2.29 o                         
   9  10   2         10.08         13.63         3.46 o                         
  10  10   2          0.33          1.38         2.06 o                         
  -6  11   2        362.14        406.44        15.98 o                         
  -5  11   2         18.60         20.43         3.63 o                         
  -4  11   2          5.47          9.53         1.72 o                         
  -3  11   2         37.31         44.36         2.61 o                         
  -2  11   2        128.37        118.33         3.94 o                         
  -1  11   2        475.97        435.90         7.84 o                         
   0  11   2        423.88        364.85        12.44 o                         
   1  11   2        466.13        452.06        10.00 o                         
   2  11   2          8.39          6.00         4.08 o                         
   3  11   2        292.00        243.14         5.33 o                         
   4  11   2         83.23         90.04         5.19 o                         
   5  11   2       1224.63       1220.24        21.67 o                         
   6  11   2          6.75          5.93         2.63 o                         
   7  11   2         11.40          7.32         2.78 o                         
   8  11   2         82.98         88.46         2.84 o                         
   9  11   2         50.36         43.32         4.49 o                         
  10  11   2        375.97        361.21        10.22 o                         
  -6  12   2          0.01          0.69         3.52 o                         
  -5  12   2        111.94        108.44         5.64 o                         
  -4  12   2         20.92         25.20         3.98 o                         
  -3  12   2         68.99         68.28         3.05 o                         
  -2  12   2          8.12          3.11         2.73 o                         
  -1  12   2          0.08          1.36         2.58 o                         
   0  12   2        266.58        245.83        16.12 o                         
   1  12   2         22.65         37.19         2.96 o                         
   2  12   2        289.59        255.86         6.11 o                         
   3  12   2        426.85        422.06        10.62 o                         
   4  12   2        579.41        613.42         9.12 o                         
   5  12   2        441.12        420.48         7.72 o                         
   6  12   2        181.38        187.09         4.53 o                         
   7  12   2        113.27        114.65         5.17 o                         
   8  12   2          0.18          1.53         2.28 o                         
   9  12   2         40.36         55.00         4.35 o                         
  -5  13   2          0.04          1.57         2.32 o                         
  -4  13   2         44.17         46.83         4.18 o                         
  -3  13   2         42.26         42.23         2.63 o                         
  -2  13   2          1.31          0.46         2.33 o                         
  -1  13   2          0.34         -0.43         3.35 o                         
   0  13   2        335.76        297.20        10.46 o                         
   1  13   2          0.42          2.54         3.00 o                         
   2  13   2         59.00         57.41         5.60 o                         
   3  13   2         91.91         76.45         7.90 o                         
   4  13   2       1226.55       1231.33        19.27 o                         
   5  13   2         39.04         35.61         3.41 o                         
   6  13   2        249.68        253.68         5.24 o                         
   7  13   2          6.18         10.24         3.49 o                         
   8  13   2         78.14         80.50         3.07 o                         
   9  13   2        182.65        226.30         7.52 o                         
  -5  14   2         54.89         48.69         3.66 o                         
  -4  14   2         49.70         51.07         4.39 o                         
  -3  14   2         91.97         85.76         3.43 o                         
  -2  14   2        414.05        419.35         8.03 o                         
  -1  14   2          0.54          5.89         3.54 o                         
   0  14   2        368.77        371.08        11.31 o                         
   1  14   2         50.81         60.24         4.35 o                         
   2  14   2       1652.92       1681.34        42.98 o                         
   3  14   2         76.76         64.12         5.81 o                         
   4  14   2        130.99        123.12         5.20 o                         
   5  14   2          4.82         10.90         2.98 o                         
   6  14   2          0.75          1.36         3.63 o                         
   7  14   2         54.55         61.32         3.35 o                         
   8  14   2         28.18         28.26         3.89 o                         
   9  14   2          3.22          2.96         3.18 o                         
  -4  15   2         53.40         43.44         3.56 o                         
  -3  15   2         36.20         31.40         2.37 o                         
  -2  15   2          9.92          4.55         2.62 o                         
  -1  15   2          8.86          8.99         3.79 o                         
   0  15   2        220.61        217.28         7.24 o                         
   1  15   2         10.59         11.03         3.34 o                         
   2  15   2          2.10          4.74         3.35 o                         
   3  15   2          5.40          2.91         3.10 o                         
   4  15   2          0.80          3.30         2.22 o                         
   5  15   2         47.09         49.72         4.19 o                         
   6  15   2         52.31         61.45         4.42 o                         
   7  15   2          2.30          4.49         2.43 o                         
   8  15   2        126.14        133.82         5.65 o                         
  -3  16   2          1.90          3.03         3.85 o                         
  -2  16   2         14.13         14.31         2.57 o                         
  -1  16   2          8.44          8.89         3.04 o                         
   0  16   2         14.37          9.58         3.34 o                         
   2  16   2         30.47         29.44         3.44 o                         
   3  16   2          1.66         -0.83         2.86 o                         
   4  16   2         31.71         35.67         3.80 o                         
   5  16   2          7.25         19.56         6.71 o                         
   6  16   2        105.03        111.55         5.11 o                         
   7  16   2         67.27         88.36        12.75 o                         
   8  16   2         58.14         61.12         3.58 o                         
  -2  17   2         17.86         14.33         4.32 o                         
  -1  17   2        132.25        120.01        17.05 o                         
   0  17   2         78.84         85.65         6.27 o                         
   1  17   2         13.08          9.61         4.51 o                         
   2  17   2         15.29         16.08         3.91 o                         
   3  17   2         22.06         25.79         3.90 o                         
   4  17   2          6.19          6.68         6.61 o                         
   5  17   2        208.72        231.21        10.72 o                         
   6  17   2          3.08          5.44         3.01 o                         
   7  17   2          0.91          1.56         2.62 o                         
  -1  18   2         27.71         28.05         4.52 o                         
   0  18   2         22.63         22.51         3.49 o                         
   1  18   2          2.64          4.47         2.87 o                         
   2  18   2         23.76         21.57         3.99 o                         
   3  18   2         97.79        114.43         3.95 o                         
   4  18   2         58.93         71.29         3.88 o                         
   5  18   2         12.93         16.69         3.01 o                         
   6  18   2          0.03         -0.71         4.14 o                         
   2  19   2         37.30         24.45         3.44 o                         
   3  19   2         15.05         18.77         4.88 o                         
   4  19   2          3.68          6.08         4.13 o                         
   5  19   2         17.60         19.43         2.20 o                         
  -4 -19   3         84.64         68.76         7.10 o                         
  -3 -19   3         27.22         33.82         5.35 o                         
  -6 -18   3         14.80         38.34        15.44 o                         
  -5 -18   3         29.43         29.62         3.26 o                         
  -4 -18   3         61.58         74.48         4.43 o                         
  -3 -18   3         72.90         71.77         6.53 o                         
  -2 -18   3         13.46          9.74         5.09 o                         
  -1 -18   3          8.85         22.22        22.20 o                         
  -7 -17   3         40.31         25.32        23.99 o                         
  -6 -17   3        100.01         98.51        12.61 o                         
  -5 -17   3          8.80          6.52         3.25 o                         
  -4 -17   3         26.67         30.92         4.33 o                         
  -3 -17   3        201.17        213.39         6.29 o                         
  -2 -17   3         68.13         53.64         5.90 o                         
  -1 -17   3          0.13         -0.21         2.88 o                         
   0 -17   3          7.74          3.59         3.28 o                         
   1 -17   3         90.86         81.37        10.10 o                         
   2 -17   3        157.58        138.69        30.64 o                         
  -7 -16   3          1.95          3.29         3.68 o                         
  -6 -16   3          5.65          5.49         3.65 o                         
  -5 -16   3         42.16         41.13         6.49 o                         
  -4 -16   3         49.22         52.44         5.28 o                         
  -3 -16   3         70.32         69.42         6.31 o                         
  -2 -16   3        160.03        156.51         5.62 o                         
  -1 -16   3          8.24          4.19         3.15 o                         
   0 -16   3        100.88        111.05        11.25 o                         
   1 -16   3         34.86         23.33         5.65 o                         
   2 -16   3         75.95         74.38         6.01 o                         
   3 -16   3        141.56        108.46         5.95 o                         
  -8 -15   3          2.68          2.22         2.99 o                         
  -7 -15   3        430.08        479.07         9.85 o                         
  -6 -15   3          0.04          0.28         2.83 o                         
  -5 -15   3          4.90          5.12         3.67 o                         
  -4 -15   3          0.34          1.61         3.97 o                         
  -3 -15   3          4.70          2.81         3.22 o                         
  -2 -15   3        304.47        321.15         6.37 o                         
  -1 -15   3         27.47         25.43         3.17 o                         
   0 -15   3          3.98          8.75         3.28 o                         
   1 -15   3         27.50         24.72         5.30 o                         
   2 -15   3         23.95         23.30         5.48 o                         
   3 -15   3          3.83          5.86         2.77 o                         
   4 -15   3         22.87         25.98         1.97 o                         
  -8 -14   3         10.13         14.68         2.98 o                         
  -7 -14   3          5.30          6.38         2.66 o                         
  -6 -14   3         69.29         74.32         3.09 o                         
  -5 -14   3        293.19        293.16        13.28 o                         
  -4 -14   3         20.92         24.18         4.44 o                         
  -3 -14   3        191.69        175.62         8.04 o                         
  -2 -14   3        665.05        663.57        17.09 o                         
  -1 -14   3         10.44         11.13         3.06 o                         
   0 -14   3        846.89        845.54        30.00 o                         
   1 -14   3         38.20         46.14         5.35 o                         
   2 -14   3          2.49          4.75         2.43 o                         
   3 -14   3        406.80        424.68         8.97 o                         
   4 -14   3        304.69        351.18         6.83 o                         
   5 -14   3          0.27          1.29         1.54 o                         
  -9 -13   3          3.28          2.62         2.32 o                         
  -8 -13   3          6.88         13.80         3.57 o                         
  -7 -13   3         54.57         62.49         3.18 o                         
  -6 -13   3          1.88          1.79         2.94 o                         
  -5 -13   3         20.63         25.50         3.00 o                         
  -4 -13   3        111.94        111.89         6.43 o                         
  -3 -13   3         36.66         48.17         3.49 o                         
  -2 -13   3       2164.65       2226.13        28.66 o                         
  -1 -13   3          4.13          8.75         2.02 o                         
   0 -13   3        368.64        390.09         6.35 o                         
   1 -13   3        859.29        889.29        43.07 o                         
   2 -13   3         25.51         37.13         3.01 o                         
   3 -13   3         40.61         31.94         3.67 o                         
   4 -13   3         10.96         11.84         2.57 o                         
   5 -13   3        408.78        364.09        13.60 o                         
  -9 -12   3        148.35        147.13         4.28 o                         
  -8 -12   3        318.90        335.09         7.98 o                         
  -7 -12   3          6.69         18.22         3.42 o                         
  -6 -12   3        325.39        350.20         7.41 o                         
  -5 -12   3         11.61         11.03         2.84 o                         
  -4 -12   3        841.76        846.06        18.47 o                         
  -3 -12   3       1295.37       1261.34        15.96 o                         
  -2 -12   3          1.68          2.09         2.67 o                         
  -1 -12   3         52.57         73.13         3.41 o                         
   0 -12   3        578.99        632.32        11.39 o                         
   1 -12   3        762.34        718.19        24.30 o                         
   2 -12   3        261.07        276.68         6.79 o                         
   3 -12   3        110.66         87.41         4.06 o                         
   4 -12   3          1.01          1.86         3.69 o                         
   5 -12   3          8.74         12.18         2.93 o                         
   6 -12   3         19.50         23.51         2.69 o                         
  -9 -11   3         27.63         42.88         4.42 o                         
  -8 -11   3         21.80         19.13         3.41 o                         
  -7 -11   3         83.98         86.75         4.29 o                         
  -6 -11   3       1080.74       1117.93        17.48 o                         
  -5 -11   3        117.74        127.09         3.69 o                         
  -4 -11   3          0.07          0.34         1.83 o                         
  -3 -11   3       2062.17       1962.84        22.80 o                         
  -2 -11   3        100.61         89.72         2.83 o                         
  -1 -11   3        207.86        219.08         4.43 o                         
   0 -11   3        444.99        495.39         8.20 o                         
   1 -11   3         40.94         46.63         3.27 o                         
   2 -11   3       1319.67       1358.23        17.80 o                         
   3 -11   3         23.71         19.82         2.12 o                         
   4 -11   3         66.33         79.14         3.53 o                         
   5 -11   3        857.12        948.18        24.22 o                         
   6 -11   3          0.52         -0.88         1.63 o                         
   7 -11   3        125.53        120.96        12.58 o                         
  -9 -10   3          4.16          4.74         2.66 o                         
  -8 -10   3        112.21        132.21         7.47 o                         
  -7 -10   3         17.06         13.13         2.40 o                         
  -6 -10   3        297.00        318.37         6.82 o                         
  -5 -10   3        971.36        935.68        21.35 o                         
  -4 -10   3        702.07        686.90         8.95 o                         
  -3 -10   3       1465.73       1346.53        35.67 o                         
  -2 -10   3        339.21        324.96         4.57 o                         
  -1 -10   3        531.86        572.87         6.47 o                         
   0 -10   3        758.79        648.65        11.99 o                         
   1 -10   3       1101.75       1174.08        30.56 o                         
   2 -10   3         69.53         80.85         2.81 o                         
   3 -10   3         26.55         26.05         2.36 o                         
   4 -10   3        179.52        149.08         4.53 o                         
   5 -10   3        507.64        564.44        11.45 o                         
   6 -10   3        485.97        583.32        15.80 o                         
   7 -10   3        216.63        219.31        19.69 o                         
 -10  -9   3         48.39         50.29         3.25 o                         
  -9  -9   3          5.75          5.78         2.08 o                         
  -8  -9   3         39.67         37.67         2.91 o                         
  -7  -9   3          4.75          3.78         2.20 o                         
  -6  -9   3          3.29          5.61         1.87 o                         
  -5  -9   3        515.56        515.85         6.34 o                         
  -4  -9   3        115.56        119.71         2.84 o                         
  -3  -9   3         25.90         20.62         2.14 o                         
  -2  -9   3       2948.28       2864.61        61.34 o                         
  -1  -9   3         81.37         84.84         5.23 o                         
   0  -9   3         46.67         83.38         7.55 o                         
   1  -9   3        464.40        444.53         8.06 o                         
   2  -9   3        202.49        184.08         5.86 o                         
   3  -9   3        801.64        773.53        12.04 o                         
   4  -9   3         69.65         67.19         2.49 o                         
   5  -9   3        735.31        729.20        12.90 o                         
   6  -9   3         26.39         34.07         3.68 o                         
   7  -9   3          2.66          1.16         2.29 o                         
   8  -9   3         47.09         44.61         4.88 o                         
 -10  -8   3        103.33         90.25         4.24 o                         
  -9  -8   3         84.76         86.27         3.08 o                         
  -8  -8   3        156.98        191.54         4.89 o                         
  -7  -8   3        373.36        390.69         5.59 o                         
  -6  -8   3         10.31         20.08         2.77 o                         
  -5  -8   3        304.46        321.86         3.81 o                         
  -4  -8   3       1891.08       1921.45        29.34 o                         
  -3  -8   3        224.25        157.27         4.36 o                         
  -2  -8   3         35.25         36.44         3.96 o                         
  -1  -8   3       2080.61       1806.68        31.95 o                         
   0  -8   3        897.04        889.27        17.57 o                         
   1  -8   3       1050.78       1001.66        17.31 o                         
   2  -8   3         91.89         95.19         2.90 o                         
   3  -8   3       2410.77       2481.10        26.67 o                         
   4  -8   3       4693.74       5066.61        59.33 o                         
   5  -8   3         13.40         16.62         2.34 o                         
   6  -8   3        104.09        115.44         4.51 o                         
   7  -8   3        204.82        242.24         8.20 o                         
   8  -8   3          0.93          1.07         1.61 o                         
 -10  -7   3          9.39          5.66         2.57 o                         
  -9  -7   3          0.31          0.45         2.18 o                         
  -8  -7   3        951.71        878.20        14.69 o                         
  -7  -7   3        395.08        412.40         7.22 o                         
  -6  -7   3        528.83        514.75         9.56 o                         
  -5  -7   3       1040.82       1060.45        17.70 o                         
  -4  -7   3         99.08        112.43         9.58 o                         
  -3  -7   3       7381.08       6636.55       154.81 o                         
  -2  -7   3       2003.21       1897.97        45.54 o                         
  -1  -7   3          0.99          2.10         1.42 o                         
   0  -7   3       3084.65       3132.27        53.63 o                         
   1  -7   3       6891.74       7358.10       127.17 o                         
   2  -7   3       8121.19       7581.28        98.43 o                         
   3  -7   3        285.55        284.56         4.27 o                         
   4  -7   3         15.50         15.06         1.72 o                         
   5  -7   3         19.70         15.32         2.08 o                         
   6  -7   3         59.72         70.90         3.53 o                         
   7  -7   3        437.88        545.97        15.54 o                         
   8  -7   3         53.72         60.35         4.83 o                         
 -10  -6   3          4.35         -0.81         2.49 o                         
  -9  -6   3        241.88        200.26         9.94 o                         
  -8  -6   3        276.26        292.63         6.86 o                         
  -7  -6   3         23.29         26.41         2.27 o                         
  -6  -6   3        408.12        438.72         6.45 o                         
  -5  -6   3        108.63        111.27         2.08 o                         
  -4  -6   3       2489.92       2452.31        43.92 o                         
  -3  -6   3       5595.92       5342.17        89.49 o                         
  -2  -6   3       2901.27       2523.61        59.67 o                         
  -1  -6   3       2630.60       2611.69        63.80 o                         
   0  -6   3       1712.00       1536.33        40.47 o                         
   1  -6   3         24.48         29.58         3.77 o                         
   2  -6   3         62.95         53.09         1.93 o                         
   3  -6   3         22.89         32.59         1.94 o                         
   4  -6   3        785.76        821.61         9.60 o                         
   5  -6   3          2.18          4.16         2.15 o                         
   6  -6   3        240.02        286.46         9.07 o                         
   7  -6   3          4.13          6.81         4.21 o                         
   8  -6   3         94.79         81.95         5.74 o                         
 -10  -5   3        151.29        122.68         4.50 o                         
  -9  -5   3         33.84         28.77         2.69 o                         
  -8  -5   3         27.52         31.72         2.10 o                         
  -7  -5   3        233.02        230.68         4.60 o                         
  -6  -5   3        126.65        137.43         5.53 o                         
  -5  -5   3       1806.09       1985.18        38.30 o                         
  -4  -5   3        373.03        376.13         8.54 o                         
  -3  -5   3       2792.87       2733.99        51.11 o                         
  -2  -5   3       5904.43       5254.09       125.82 o                         
  -1  -5   3       1423.30       1180.07       109.25 o                         
   0  -5   3       1359.93       1302.31        34.34 o                         
   1  -5   3       1452.23       1535.44        27.61 o                         
   2  -5   3       3650.96       3565.12        60.87 o                         
   3  -5   3        892.42        876.21        15.58 o                         
   4  -5   3       1211.40       1342.19        31.49 o                         
   5  -5   3        575.24        691.61        34.66 o                         
   6  -5   3        108.47        123.12         4.24 o                         
   7  -5   3        371.40        387.72         8.08 o                         
   8  -5   3          2.93          1.79         1.87 o                         
   9  -5   3         32.73         36.42         2.59 o                         
  -9  -4   3         55.68         48.00         2.54 o                         
  -8  -4   3        313.32        261.29         7.03 o                         
  -7  -4   3         94.74        120.69         4.57 o                         
  -6  -4   3       1157.43       1095.26        26.27 o                         
  -5  -4   3       1354.44       1249.52        62.01 o                         
  -4  -4   3       4531.66       4873.75       178.64 o                         
  -3  -4   3        374.40        310.82         7.84 o                         
  -2  -4   3        388.79        318.27        12.74 o                         
  -1  -4   3       5295.50       4308.54       296.42 o                         
   0  -4   3      23729.20      22378.97       518.67 o                         
   1  -4   3       1212.74       1201.71        20.79 o                         
   2  -4   3        375.62        388.21        18.02 o                         
   3  -4   3       1742.43       1811.68        55.47 o                         
   4  -4   3       6609.35       7324.96       177.97 o                         
   5  -4   3        738.21        789.90        17.55 o                         
   6  -4   3         96.12        133.42         3.85 o                         
   7  -4   3        298.52        371.21         6.70 o                         
   8  -4   3         92.44         91.32         3.13 o                         
   9  -4   3        329.64        392.29        11.05 o                         
  -9  -3   3        250.69        234.70         5.78 o                         
  -8  -3   3        856.99        841.41        15.78 o                         
  -7  -3   3       1249.24       1162.38        22.61 o                         
  -6  -3   3         46.27         44.61         6.24 o                         
  -5  -3   3       2050.45       2156.33        36.23 o                         
  -4  -3   3       1795.20       1811.92        26.08 o                         
  -3  -3   3          6.09          2.77         7.52 o                         
  -2  -3   3       1945.32       1814.27        46.64 o                         
  -1  -3   3        754.43        694.82        19.25 o                         
   0  -3   3      26035.61      23722.51       353.39 o                         
   1  -3   3      13723.43      13355.15       309.71 o                         
   2  -3   3       1067.78       1042.08        29.21 o                         
   3  -3   3       1535.54       1550.66        42.26 o                         
   4  -3   3       1638.94       1925.69        34.58 o                         
   5  -3   3        192.94        220.53         7.24 o                         
   6  -3   3         15.40         21.13         2.42 o                         
   7  -3   3         20.24         22.98         2.73 o                         
   8  -3   3          1.81          3.09         1.76 o                         
   9  -3   3        190.96        188.44        13.10 o                         
  -9  -2   3         44.00         34.22         3.80 o                         
  -8  -2   3        313.99        323.79         6.29 o                         
  -7  -2   3         89.91         98.62         4.14 o                         
  -6  -2   3         11.18         12.81         1.60 o                         
  -5  -2   3        419.52        411.92         9.92 o                         
  -4  -2   3         94.43         95.62         2.86 o                         
  -3  -2   3       3762.44       3830.79       146.41 o                         
  -1  -2   3      12667.23      11083.51       350.69 o                         
   0  -2   3         75.42         56.26         2.23 o                         
   1  -2   3       5943.81       5873.19       282.80 o                         
   2  -2   3        185.58        207.80         9.48 o                         
   3  -2   3        960.25       1017.68        29.04 o                         
   4  -2   3       4872.02       5450.27        91.58 o                         
   5  -2   3       2830.71       3033.33        53.29 o                         
   6  -2   3        367.63        446.09         7.34 o                         
   7  -2   3        373.80        482.03         9.45 o                         
   8  -2   3         17.13         15.05         2.27 o                         
   9  -2   3          0.93          1.09         1.60 o                         
  -9  -1   3         36.56         22.41         2.63 o                         
  -8  -1   3        885.81        853.43        16.27 o                         
  -7  -1   3         17.18         12.24         1.95 o                         
  -6  -1   3         26.33         23.99         1.70 o                         
  -5  -1   3          0.02          3.38         1.54 o                         
  -4  -1   3       5015.58       5552.95       107.90 o                         
  -3  -1   3      43727.71      48850.06       564.45 o                         
  -2  -1   3       3664.09       3622.15       117.44 o                         
  -1  -1   3       4854.81       4511.18       106.05 o                         
   1  -1   3        806.35       1002.66        71.04 o                         
   2  -1   3      22134.31      22747.13       527.39 o                         
   3  -1   3        446.06        540.44        17.23 o                         
   4  -1   3        140.93        118.17         4.50 o                         
   5  -1   3        238.58        285.74         7.69 o                         
   6  -1   3         37.38         53.10         3.70 o                         
   7  -1   3        592.04        688.73        15.70 o                         
   8  -1   3          0.71          1.63         2.01 o                         
   9  -1   3         46.12         52.33         2.29 o                         
  -9   0   3         89.22         64.09         4.26 o                         
  -8   0   3       1052.02       1091.72        40.08 o                         
  -7   0   3       1193.16       1243.17        21.16 o                         
  -6   0   3        522.81        517.56         9.04 o                         
  -5   0   3       1990.85       2064.64        38.65 o                         
  -4   0   3       1169.82       1426.38        29.75 o                         
  -3   0   3        850.36        840.14        21.95 o                         
  -2   0   3       5021.81       4993.55       100.12 o                         
  -1   0   3       1572.26       1639.58       115.83 o                         
   0   0   3      21223.29      19094.01       601.84 o                         
   1   0   3       1475.02       1653.84        49.59 o                         
   2   0   3       3757.85       4085.17        97.23 o                         
   3   0   3         48.18         57.65         5.80 o                         
   4   0   3        185.22        171.68         5.17 o                         
   5   0   3       1148.22       1304.93        27.20 o                         
   6   0   3         85.32         98.07         4.96 o                         
   7   0   3       1562.39       1833.52        25.04 o                         
   8   0   3        472.31        573.56         8.55 o                         
   9   0   3         20.66         29.31         1.91 o                         
  10   0   3         49.72         60.09         3.56 o                         
  -9   1   3        119.63         95.84         4.83 o                         
  -8   1   3        222.90        200.32         6.14 o                         
  -7   1   3         13.58         20.24         2.27 o                         
  -6   1   3        151.48        149.05         2.91 o                         
  -5   1   3        479.64        570.82        10.69 o                         
  -4   1   3       1522.90       1735.08        56.97 o                         
  -3   1   3       2754.72       2987.65        75.97 o                         
  -2   1   3        975.22       1107.55        31.02 o                         
  -1   1   3       3011.20       3249.17        78.34 o                         
   0   1   3      22667.27      21461.21       495.82 o                         
   1   1   3       3790.72       4137.90        96.95 o                         
   2   1   3        311.19        354.98        15.84 o                         
   3   1   3         77.84         90.14         5.63 o                         
   4   1   3       2459.60       3351.01       208.72 o                         
   5   1   3        483.12        560.57        11.99 o                         
   6   1   3       1483.47       1737.49        34.62 o                         
   7   1   3       2747.77       3214.96        36.21 o                         
   8   1   3        109.27        119.01         3.60 o                         
   9   1   3        269.49        274.39         4.48 o                         
  10   1   3         79.01         98.85         4.70 o                         
  -9   2   3         75.08         61.45         3.78 o                         
  -8   2   3        151.70        144.99         3.97 o                         
  -7   2   3        156.77        145.76         3.50 o                         
  -6   2   3        222.91        225.47         4.47 o                         
  -5   2   3       1711.70       1751.51        37.94 o                         
  -4   2   3        771.49        713.93        45.61 o                         
  -3   2   3        483.04        559.50        20.49 o                         
  -2   2   3        998.67       1157.91        32.58 o                         
  -1   2   3      13139.03      14246.81      1043.55 o                         
   0   2   3       4155.97       4235.02        99.94 o                         
   1   2   3       3667.46       4077.88        61.97 o                         
   2   2   3         22.57         41.43         4.14 o                         
   3   2   3        154.95        148.69         4.78 o                         
   4   2   3       6801.52       8298.48       138.56 o                         
   5   2   3       7029.06       8090.60       183.65 o                         
   6   2   3        787.05        956.27        21.88 o                         
   7   2   3        264.83        308.81         8.17 o                         
   8   2   3         22.51         20.84         2.31 o                         
   9   2   3         32.06         35.00         1.93 o                         
  10   2   3         50.82         69.25         4.46 o                         
  -9   3   3         44.81         33.98         2.81 o                         
  -8   3   3         27.57         24.14         3.05 o                         
  -7   3   3        228.36        201.11        10.35 o                         
  -6   3   3       1464.61       1503.38        31.43 o                         
  -5   3   3        903.59        895.88        28.08 o                         
  -4   3   3       1316.77       1446.95        87.72 o                         
  -3   3   3      10345.10      11659.77       195.94 o                         
  -2   3   3        241.46        280.77        13.11 o                         
  -1   3   3       2286.40       2302.02       189.45 o                         
   0   3   3        356.46        340.80        11.31 o                         
   1   3   3       6220.19       6192.99       145.33 o                         
   2   3   3        669.13        619.52        12.82 o                         
   3   3   3         73.28         79.84         4.98 o                         
   4   3   3       4330.07       5363.80       108.50 o                         
   5   3   3        195.44        205.92        10.31 o                         
   6   3   3         81.52         79.56         3.63 o                         
   7   3   3        592.35        680.19        12.08 o                         
   8   3   3         15.97         20.25         2.44 o                         
   9   3   3        135.92        137.14         3.83 o                         
  10   3   3         99.51        101.40        11.86 o                         
  -8   4   3        506.59        441.04        23.79 o                         
  -7   4   3        197.90        221.40         7.80 o                         
  -6   4   3        521.83        507.74        18.08 o                         
  -5   4   3         10.96         10.19         2.38 o                         
  -4   4   3        103.85         88.86         5.12 o                         
  -3   4   3        578.97        607.86        16.15 o                         
  -2   4   3       1157.50       1176.46        33.65 o                         
  -1   4   3         97.13         91.54         5.59 o                         
   0   4   3       6522.86       7095.39       166.70 o                         
   1   4   3         15.79         21.24         3.29 o                         
   2   4   3      10138.29      10250.50       238.03 o                         
   3   4   3        641.96        748.16        15.40 o                         
   4   4   3        164.38        170.49         5.32 o                         
   5   4   3        593.32        727.88        12.55 o                         
   6   4   3       1433.42       1618.43        19.02 o                         
   7   4   3       1697.39       1950.50        63.40 o                         
   8   4   3       1384.77       1423.79        20.62 o                         
   9   4   3          2.41          2.64         2.46 o                         
  10   4   3        751.62        755.78        55.38 o                         
  -8   5   3        322.30        294.08        22.25 o                         
  -7   5   3        261.05        239.15         7.10 o                         
  -6   5   3        563.91        605.38        12.61 o                         
  -5   5   3         26.44         25.12         3.41 o                         
  -4   5   3        296.90        305.87         8.31 o                         
  -3   5   3       2902.34       2734.43        97.31 o                         
  -2   5   3        470.42        407.06         8.19 o                         
  -1   5   3        311.49        287.10         8.73 o                         
   0   5   3       2758.58       3030.29        73.82 o                         
   1   5   3       3233.40       3024.58        51.69 o                         
   2   5   3       1481.95       1230.62        24.40 o                         
   3   5   3         46.95         40.90         3.24 o                         
   4   5   3        141.77        157.70         4.92 o                         
   5   5   3        157.75        177.50         5.24 o                         
   6   5   3       3609.04       3939.25        48.65 o                         
   7   5   3        681.14        732.50        11.95 o                         
   8   5   3        273.28        269.15         4.66 o                         
   9   5   3          0.24          2.59         4.20 o                         
  10   5   3         69.36         73.79         6.66 o                         
  -8   6   3          0.68          0.80         2.45 o                         
  -7   6   3        297.91        281.13        11.51 o                         
  -6   6   3        120.68        121.20         6.82 o                         
  -5   6   3       2060.71       2163.54        37.84 o                         
  -4   6   3       1256.76       1303.47        31.62 o                         
  -3   6   3        219.23        188.39         5.55 o                         
  -2   6   3        245.80        315.87         7.08 o                         
  -1   6   3        632.98        655.77        16.26 o                         
   0   6   3      13328.52      13025.57       304.52 o                         
   1   6   3        508.36        442.49        28.40 o                         
   2   6   3       1100.63       1051.57        20.89 o                         
   3   6   3        668.45        605.71        19.10 o                         
   4   6   3       2183.79       2124.52        37.41 o                         
   5   6   3         28.69         33.41         3.55 o                         
   6   6   3        145.89        168.07         6.07 o                         
   7   6   3        730.57        737.29        10.99 o                         
   8   6   3        139.14        123.11         6.90 o                         
   9   6   3         23.03         28.55         4.81 o                         
  10   6   3          2.86          3.66         3.60 o                         
  -8   7   3          4.04          3.98         1.51 o                         
  -7   7   3          5.59          5.73         1.89 o                         
  -6   7   3        861.14        858.44        55.21 o                         
  -5   7   3        247.20        276.85        17.85 o                         
  -4   7   3        224.10        208.83         9.54 o                         
  -3   7   3        139.22        146.72         6.38 o                         
  -2   7   3        215.80        203.36         4.66 o                         
  -1   7   3       1941.08       1923.78        33.89 o                         
   0   7   3         21.01         14.16         3.76 o                         
   1   7   3        690.87        594.94        12.48 o                         
   2   7   3         66.03         66.72         2.77 o                         
   3   7   3        670.89        764.89        31.10 o                         
   4   7   3       1214.15       1359.91        38.08 o                         
   5   7   3        772.73        742.53        28.65 o                         
   6   7   3         92.38         80.35         5.82 o                         
   7   7   3        120.15        108.06         3.61 o                         
   8   7   3         12.81         10.88         3.14 o                         
   9   7   3         27.18         18.79         4.73 o                         
  10   7   3         90.62        100.41         4.45 o                         
  -7   8   3          4.83          3.85         1.58 o                         
  -6   8   3         60.90         67.95         6.34 o                         
  -5   8   3        294.85        292.24        18.18 o                         
  -4   8   3        377.07        378.54        31.81 o                         
  -3   8   3        123.39        141.04         5.20 o                         
  -2   8   3        312.27        301.28         6.07 o                         
  -1   8   3       1918.26       1966.92        59.36 o                         
   0   8   3         80.44         56.01         3.72 o                         
   1   8   3        217.50        162.04         3.65 o                         
   2   8   3        688.28        696.96        10.79 o                         
   3   8   3        358.86        336.37         6.48 o                         
   4   8   3         36.58         27.92         2.67 o                         
   5   8   3         42.14         55.83         4.55 o                         
   6   8   3        942.60        928.26        48.00 o                         
   7   8   3        418.04        431.77        46.46 o                         
   8   8   3         66.04         75.65         5.19 o                         
   9   8   3         45.40         59.56         5.40 o                         
  10   8   3        188.85        205.96         6.95 o                         
  -7   9   3         12.68          7.40         1.54 o                         
  -6   9   3         10.39          9.53         2.99 o                         
  -5   9   3         17.17         22.51         6.31 o                         
  -4   9   3        407.11        477.46        13.39 o                         
  -3   9   3       2354.83       2361.79        35.38 o                         
  -2   9   3        442.68        434.29         6.45 o                         
  -1   9   3        193.68        175.87         3.33 o                         
   0   9   3        215.09        190.87         6.77 o                         
   1   9   3        590.63        535.65         9.52 o                         
   2   9   3        373.84        287.49         5.80 o                         
   3   9   3        108.90        128.21         3.54 o                         
   4   9   3        298.60        281.29         7.49 o                         
   5   9   3          9.57          3.81         2.99 o                         
   6   9   3          0.49          1.78         2.54 o                         
   7   9   3         16.37         19.31         3.66 o                         
   8   9   3         26.84         31.32         3.67 o                         
  10   9   3          4.52          6.74         1.74 o                         
  -7  10   3        131.23        114.81         5.49 o                         
  -6  10   3         67.48         54.30         3.18 o                         
  -5  10   3        314.63        316.62         8.11 o                         
  -4  10   3         83.79         73.73         3.56 o                         
  -3  10   3        414.23        426.32        10.38 o                         
  -2  10   3         69.93         70.77         3.38 o                         
  -1  10   3        108.83        128.07         3.27 o                         
   0  10   3        337.73        293.19         5.83 o                         
   1  10   3          1.01          1.70         2.70 o                         
   2  10   3       2030.15       2241.23       107.27 o                         
   3  10   3        108.25         75.56         3.42 o                         
   4  10   3          4.50          1.54         2.22 o                         
   5  10   3         75.87         74.67         4.90 o                         
   6  10   3        366.48        331.40        11.68 o                         
   7  10   3       1401.13       1388.86        25.17 o                         
   8  10   3        246.71        254.73         5.90 o                         
   9  10   3        156.60        151.84         6.36 o                         
  10  10   3         12.93         15.41         2.00 o                         
  -6  11   3        118.44        112.81         3.92 o                         
  -5  11   3        152.65        164.17         5.62 o                         
  -4  11   3         18.74         22.70         2.45 o                         
  -3  11   3         72.42         66.61         5.65 o                         
  -2  11   3         30.92         26.12         3.02 o                         
  -1  11   3         86.92         74.93         3.89 o                         
   0  11   3        449.41        463.96        15.61 o                         
   1  11   3         37.61         29.08         3.59 o                         
   2  11   3        100.67        115.18         5.04 o                         
   3  11   3         18.73         25.28         3.26 o                         
   4  11   3        581.06        591.62        12.05 o                         
   5  11   3        555.89        556.28        11.72 o                         
   6  11   3        966.88        964.54        19.25 o                         
   7  11   3          3.62          4.03         2.74 o                         
   8  11   3          0.53          0.03         2.11 o                         
   9  11   3         44.71         51.26         4.64 o                         
  10  11   3          0.21          8.12         6.57 o                         
  -6  12   3          2.64          2.77         3.28 o                         
  -5  12   3         63.97         72.83         3.83 o                         
  -4  12   3        282.47        306.47        11.88 o                         
  -3  12   3         13.54         11.03         2.48 o                         
  -2  12   3         81.57         63.67         3.40 o                         
  -1  12   3        387.75        397.39         8.89 o                         
   0  12   3         98.82        115.67         5.21 o                         
   1  12   3          9.86          9.53         3.73 o                         
   2  12   3        312.16        307.59         7.02 o                         
   3  12   3       1233.74       1258.90        28.96 o                         
   4  12   3        680.87        709.50        14.18 o                         
   5  12   3        122.25        117.46         4.98 o                         
   6  12   3          1.47          6.66         2.44 o                         
   7  12   3        113.92         79.64         4.39 o                         
   8  12   3         28.82         24.49         2.54 o                         
   9  12   3          2.00          2.72         3.38 o                         
  -5  13   3          6.62         10.60         3.93 o                         
  -4  13   3         51.19         64.34         3.72 o                         
  -3  13   3        213.10        191.12         6.05 o                         
  -2  13   3        115.57        110.94         3.85 o                         
  -1  13   3         97.87        100.13         4.06 o                         
   0  13   3        487.02        558.29        13.97 o                         
   1  13   3        156.39        180.80         4.76 o                         
   2  13   3        807.14        789.05        20.86 o                         
   3  13   3          3.43          4.43         2.49 o                         
   4  13   3          3.55          8.75         3.52 o                         
   5  13   3         30.39         16.62         2.98 o                         
   6  13   3        105.00        101.11         3.33 o                         
   7  13   3          5.09          9.13         3.25 o                         
   8  13   3          0.43          2.30         2.13 o                         
   9  13   3          4.52         25.26         3.45 o                         
  -4  14   3          0.53          2.60         4.01 o                         
  -3  14   3         47.23         42.33         2.83 o                         
  -2  14   3        114.77        129.22         4.35 o                         
  -1  14   3        111.45        124.05         8.12 o                         
   0  14   3          0.35         -0.48         2.51 o                         
   1  14   3        130.85        124.66         6.06 o                         
   2  14   3        520.97        581.22        20.45 o                         
   3  14   3          0.13         -2.02         2.80 o                         
   4  14   3          0.31          0.03         2.86 o                         
   5  14   3         15.86         27.68         3.28 o                         
   6  14   3        371.27        383.35         7.88 o                         
   7  14   3        126.90        116.14        15.24 o                         
   8  14   3          0.22          2.27         3.32 o                         
  -4  15   3         17.63          8.10         3.32 o                         
  -3  15   3          0.71         -0.18         2.32 o                         
  -2  15   3         11.77         16.95         2.64 o                         
  -1  15   3         50.35         51.67         4.38 o                         
   0  15   3         38.79         52.82         4.09 o                         
   1  15   3          1.89          3.51         2.85 o                         
   2  15   3          8.78          7.83         3.84 o                         
   3  15   3          4.55         -0.34         3.36 o                         
   4  15   3         32.14         33.09         3.69 o                         
   5  15   3          0.44          0.49         2.73 o                         
   6  15   3         20.44         24.43         3.71 o                         
   7  15   3        101.76        107.68         5.42 o                         
   8  15   3         75.44         69.87         4.29 o                         
  -3  16   3          1.06          2.36         3.51 o                         
  -2  16   3         20.87         23.66         5.38 o                         
  -1  16   3         12.49         10.52         3.52 o                         
   0  16   3         16.62         16.50         4.04 o                         
   1  16   3         27.05         23.40         7.44 o                         
   2  16   3         79.80         88.47         3.99 o                         
   3  16   3        373.11        409.86        16.97 o                         
   4  16   3        202.39        202.20         8.06 o                         
   5  16   3         13.09         10.78         3.07 o                         
   6  16   3          0.23          0.79         7.21 o                         
   7  16   3         34.72         37.31         6.38 o                         
   8  16   3          7.01          8.89         2.58 o                         
  -2  17   3         10.07         11.32         3.92 o                         
  -1  17   3          0.52          1.39         2.77 o                         
   0  17   3        247.85        282.45        16.40 o                         
   1  17   3         36.14         41.12         4.15 o                         
   2  17   3        186.69        208.23         8.79 o                         
   3  17   3         69.79         79.45         5.62 o                         
   4  17   3         53.30         44.60         7.29 o                         
   5  17   3         41.38         43.97         6.92 o                         
   6  17   3         34.77         36.44         3.34 o                         
   7  17   3          5.76          4.45         2.56 o                         
  -1  18   3        102.94         50.14         5.10 o                         
   0  18   3         38.38         41.84         7.05 o                         
   1  18   3         15.51         11.48         3.20 o                         
   2  18   3          0.01         -0.72         3.09 o                         
   3  18   3         23.92         30.27         2.66 o                         
   4  18   3          0.12         -1.00         2.85 o                         
   5  18   3         14.09         12.89         2.87 o                         
   6  18   3         22.41         20.87         4.18 o                         
   1  19   3          7.66          8.88         4.08 o                         
   2  19   3         29.03         23.22         4.41 o                         
   4  19   3         12.63         12.82         3.24 o                         
   5  19   3         11.30         12.61         2.07 o                         
  -3 -19   4          1.39         11.46         8.38 o                         
  -5 -18   4         39.55         25.87        12.13 o                         
  -4 -18   4          0.62         -3.12         6.99 o                         
  -3 -18   4          6.52         11.49         5.86 o                         
  -2 -18   4          9.40          4.44         5.10 o                         
  -1 -18   4         14.58          8.66        20.31 o                         
   0 -18   4          0.12          6.83        10.61 o                         
  -6 -17   4         92.07         75.80        18.56 o                         
  -5 -17   4         41.71         52.31         8.01 o                         
  -4 -17   4          0.23         -1.58         3.63 o                         
  -3 -17   4          1.92          6.85         3.13 o                         
  -2 -17   4         52.99         41.73         6.05 o                         
  -1 -17   4          7.68          2.88         4.47 o                         
   0 -17   4        160.68        161.04         6.26 o                         
   1 -17   4          9.13          5.80         3.67 o                         
   2 -17   4         53.96         36.93         5.11 o                         
  -7 -16   4          8.97         15.76        23.13 o                         
  -6 -16   4         22.81         17.69         5.73 o                         
  -5 -16   4          2.01          1.38         3.63 o                         
  -4 -16   4         90.67        106.74         6.32 o                         
  -3 -16   4         45.47         45.16         4.03 o                         
  -2 -16   4         74.05         70.70         6.53 o                         
  -1 -16   4          0.76         -0.30         3.03 o                         
   0 -16   4         51.09         52.06         8.73 o                         
   1 -16   4         31.42         38.47        10.07 o                         
   2 -16   4         66.89         45.19         5.18 o                         
   3 -16   4         86.61         83.27        22.45 o                         
  -8 -15   4         34.83         34.37         3.24 o                         
  -7 -15   4          5.69         12.56        15.00 o                         
  -6 -15   4         72.56         81.45         3.82 o                         
  -5 -15   4        186.34        207.00         9.09 o                         
  -4 -15   4         51.09         55.17         5.69 o                         
  -3 -15   4          5.99          8.34         3.12 o                         
  -2 -15   4        101.44         94.30         5.78 o                         
  -1 -15   4         24.02         26.62         3.37 o                         
   0 -15   4         20.57         27.92         6.31 o                         
   1 -15   4          5.21          7.22         3.23 o                         
   2 -15   4         10.99          8.37         4.08 o                         
   3 -15   4         51.43         60.34         2.76 o                         
   4 -15   4         12.33         14.50         1.79 o                         
  -8 -14   4          2.95          0.97         2.72 o                         
  -7 -14   4          1.68          4.87         2.28 o                         
  -6 -14   4          5.60          7.62         2.41 o                         
  -5 -14   4        385.96        437.38         8.22 o                         
  -4 -14   4        120.17        123.48         4.36 o                         
  -3 -14   4         17.16         15.56         3.27 o                         
  -2 -14   4          1.76          2.66         2.65 o                         
  -1 -14   4          7.13         12.10         2.26 o                         
   0 -14   4        130.67        121.74         3.76 o                         
   1 -14   4         23.54         13.87         5.15 o                         
   2 -14   4         53.31         56.10         5.96 o                         
   3 -14   4         32.08         36.17         2.96 o                         
   4 -14   4         23.25         26.92         3.09 o                         
   5 -14   4         14.96         13.95         1.71 o                         
  -8 -13   4         22.65         25.60         3.72 o                         
  -7 -13   4         66.90         86.55         3.47 o                         
  -6 -13   4        295.01        324.28         6.14 o                         
  -5 -13   4         20.81         20.87         4.44 o                         
  -4 -13   4        287.52        297.72         9.68 o                         
  -3 -13   4        289.91        232.48         6.02 o                         
  -2 -13   4        976.39        934.79        13.07 o                         
  -1 -13   4         95.88         89.13         2.67 o                         
   0 -13   4        706.90        701.86        11.45 o                         
   1 -13   4         34.16         39.41         3.10 o                         
   2 -13   4         13.25         15.30         4.17 o                         
   3 -13   4        247.91        264.13        10.08 o                         
   4 -13   4          0.33         -1.61         3.01 o                         
   5 -13   4        208.18        208.78         5.54 o                         
  -9 -12   4         50.39         43.96         2.60 o                         
  -8 -12   4        241.18        239.43         8.35 o                         
  -7 -12   4         23.71         25.50         6.53 o                         
  -6 -12   4       1005.51       1001.26        18.93 o                         
  -5 -12   4         24.56         26.13         2.43 o                         
  -4 -12   4        641.51        589.91        10.00 o                         
  -3 -12   4         59.27         53.97         2.52 o                         
  -2 -12   4         10.61          4.65         2.19 o                         
  -1 -12   4       1607.53       1728.47        25.07 o                         
   0 -12   4        162.19        143.87         3.63 o                         
   1 -12   4        478.40        549.95         9.55 o                         
   2 -12   4         75.76         86.94         4.26 o                         
   3 -12   4          3.37          0.50         3.73 o                         
   4 -12   4         22.54         19.67         4.31 o                         
   5 -12   4         39.31         45.26         4.31 o                         
   6 -12   4         11.07          9.31         1.81 o                         
  -9 -11   4        673.50        696.42        18.48 o                         
  -8 -11   4        307.59        329.97        11.37 o                         
  -7 -11   4        300.99        331.01         6.83 o                         
  -6 -11   4         52.08         46.47         3.57 o                         
  -5 -11   4          1.37          3.26         2.12 o                         
  -4 -11   4        251.55        216.44         4.74 o                         
  -3 -11   4       1825.83       1766.88        20.68 o                         
  -2 -11   4        129.74        112.05         2.60 o                         
  -1 -11   4         24.76         30.87         1.69 o                         
   0 -11   4        112.13        115.83         3.48 o                         
   1 -11   4         36.13         38.41         2.76 o                         
   2 -11   4       1075.27       1114.01        20.27 o                         
   3 -11   4          2.46          1.71         2.46 o                         
   4 -11   4        105.69        111.09         7.03 o                         
   5 -11   4          0.29          1.08         2.70 o                         
   6 -11   4          9.27          9.45         1.73 o                         
   7 -11   4         67.86         60.10        10.80 o                         
  -9 -10   4          0.28          0.84         2.47 o                         
  -8 -10   4          5.11          4.23         4.69 o                         
  -7 -10   4         57.93         50.15         3.34 o                         
  -6 -10   4        126.68        101.68         4.72 o                         
  -5 -10   4        304.42        339.00         6.57 o                         
  -4 -10   4       1076.91        992.94        10.17 o                         
  -3 -10   4         88.18         76.30         1.99 o                         
  -2 -10   4        531.93        495.82         6.93 o                         
  -1 -10   4        104.38         92.55         2.30 o                         
   0 -10   4         37.49         54.12         2.28 o                         
   1 -10   4        236.44        187.83         3.43 o                         
   2 -10   4        136.28        157.06         3.66 o                         
   3 -10   4        458.12        455.18         9.81 o                         
   4 -10   4        443.29        522.22         9.85 o                         
   5 -10   4         80.36         92.09         5.01 o                         
   6 -10   4         20.09         19.74         2.91 o                         
   7 -10   4        119.42        119.43         5.19 o                         
  -9  -9   4         99.20         92.79         3.80 o                         
  -8  -9   4          7.11          7.02         2.48 o                         
  -7  -9   4         43.31         49.73         2.65 o                         
  -6  -9   4        408.63        370.45         6.54 o                         
  -5  -9   4         62.32         73.85         2.25 o                         
  -4  -9   4         99.45         98.57         2.47 o                         
  -3  -9   4        326.91        255.19         4.21 o                         
  -2  -9   4        976.12        902.87        15.34 o                         
  -1  -9   4       1860.52       1771.08        19.82 o                         
   0  -9   4        343.08        296.76         4.85 o                         
   1  -9   4        478.16        512.64         8.83 o                         
   2  -9   4         37.31         50.57         3.04 o                         
   3  -9   4       1307.77       1387.48        24.20 o                         
   4  -9   4         57.98         69.82         2.81 o                         
   5  -9   4         22.41         22.26         2.35 o                         
   6  -9   4        153.13        163.02         6.57 o                         
   7  -9   4         14.56         12.91         2.60 o                         
  -9  -8   4          0.20         -1.44         2.66 o                         
  -8  -8   4         16.55         24.85         2.28 o                         
  -7  -8   4          4.33          8.40         1.97 o                         
  -6  -8   4       3864.39       3779.40        41.89 o                         
  -5  -8   4        750.94        690.60        11.52 o                         
  -4  -8   4        206.33        185.92         2.62 o                         
  -3  -8   4         29.08         39.34         3.04 o                         
  -2  -8   4         11.70         28.17         3.83 o                         
  -1  -8   4       8691.87       8924.56       148.00 o                         
   0  -8   4          0.04          1.21         2.20 o                         
   1  -8   4        217.80        201.11         4.00 o                         
   2  -8   4          1.48          1.55         1.62 o                         
   3  -8   4          2.20          4.80         1.60 o                         
   4  -8   4        483.77        536.79         8.42 o                         
   5  -8   4          0.62          1.45         2.08 o                         
   6  -8   4         14.12         14.57         2.62 o                         
   7  -8   4        102.64        118.24         5.32 o                         
   8  -8   4          4.27          2.06         1.57 o                         
 -10  -7   4          0.13          1.17         2.11 o                         
  -9  -7   4        835.97        842.88        20.14 o                         
  -8  -7   4        257.11        300.41         8.51 o                         
  -7  -7   4        842.63        814.42        10.10 o                         
  -6  -7   4         19.95         23.33         1.84 o                         
  -5  -7   4         15.61         18.39         1.63 o                         
  -4  -7   4          0.88          2.19         1.49 o                         
  -3  -7   4        314.99        299.63         9.36 o                         
  -2  -7   4       1046.81        898.77        22.78 o                         
  -1  -7   4          0.34          0.23         2.63 o                         
   0  -7   4       1288.05       1300.74        25.73 o                         
   1  -7   4         11.22          8.70         1.76 o                         
   2  -7   4         14.59          8.76         1.51 o                         
   3  -7   4        620.55        710.53         8.84 o                         
   4  -7   4        210.90        219.69         7.42 o                         
   5  -7   4        621.58        590.91         8.43 o                         
   6  -7   4          2.54          3.29         2.46 o                         
   7  -7   4          0.68          6.89         3.83 o                         
   8  -7   4        358.00        364.81        11.38 o                         
  -9  -6   4         70.41         64.22         4.45 o                         
  -8  -6   4        219.35        204.31         4.50 o                         
  -7  -6   4         72.68         66.16         3.27 o                         
  -6  -6   4       1233.74       1190.90        22.44 o                         
  -5  -6   4       1457.79       1445.13        14.32 o                         
  -4  -6   4       5402.76       4921.09        68.17 o                         
  -3  -6   4        537.00        515.83        11.30 o                         
  -2  -6   4         78.93         73.22         7.26 o                         
  -1  -6   4          8.45          9.17         2.55 o                         
   0  -6   4       3713.49       3779.42       124.15 o                         
   1  -6   4       3875.30       3686.98        62.70 o                         
   2  -6   4        946.10        973.74        12.93 o                         
   3  -6   4         72.06         60.70         2.21 o                         
   4  -6   4        119.50        150.67         3.17 o                         
   5  -6   4        348.68        361.31         6.81 o                         
   6  -6   4         40.30         60.21         3.97 o                         
   7  -6   4         23.37         33.84         4.73 o                         
   8  -6   4          6.27          3.18         2.18 o                         
  -9  -5   4         59.46         55.97         2.38 o                         
  -8  -5   4        425.71        392.95        12.25 o                         
  -7  -5   4        165.39        161.70         3.90 o                         
  -6  -5   4         46.18         52.92         3.27 o                         
  -5  -5   4         34.38         33.07         1.67 o                         
  -4  -5   4         52.78         86.81         6.46 o                         
  -3  -5   4       3975.06       3567.45        76.04 o                         
  -2  -5   4          1.29         -1.37         6.15 o                         
  -1  -5   4         66.72         48.31         5.07 o                         
   0  -5   4      12496.20      11880.89       319.51 o                         
   1  -5   4         29.19         32.15         6.23 o                         
   2  -5   4       1223.88       1251.60        13.82 o                         
   3  -5   4        101.29        120.23         2.95 o                         
   4  -5   4         30.09         42.97         2.25 o                         
   5  -5   4        104.62        124.47         8.71 o                         
   6  -5   4       1228.29       1357.62        20.12 o                         
   7  -5   4         85.16         86.12         3.39 o                         
   8  -5   4        126.47        148.66         4.50 o                         
   9  -5   4         71.41         90.47         3.86 o                         
  -9  -4   4         77.69         67.97         2.48 o                         
  -8  -4   4          1.17          1.34         2.37 o                         
  -7  -4   4       1413.36       1378.10        20.40 o                         
  -6  -4   4        283.16        333.84         6.37 o                         
  -5  -4   4       1243.94       1198.31        15.16 o                         
  -4  -4   4        109.24        155.44         6.06 o                         
  -3  -4   4       1199.90       1230.71        51.12 o                         
  -2  -4   4       1347.06       1316.34        35.78 o                         
  -1  -4   4        336.11        275.86        10.39 o                         
   0  -4   4       2367.01       2329.70        36.18 o                         
   1  -4   4       5784.21       5878.62        97.49 o                         
   2  -4   4        470.19        442.26        10.56 o                         
   3  -4   4       1564.36       1787.87        26.34 o                         
   4  -4   4        877.73        988.00        31.53 o                         
   5  -4   4         70.70         79.47         3.51 o                         
   6  -4   4         34.16         45.63         2.59 o                         
   7  -4   4       1733.79       1896.00        25.61 o                         
   8  -4   4         45.49         40.81         2.75 o                         
   9  -4   4         45.69         61.95         3.48 o                         
  -9  -3   4         53.66         48.16         2.78 o                         
  -8  -3   4        124.17         87.10         4.65 o                         
  -7  -3   4       2058.35       1984.14        28.35 o                         
  -6  -3   4       4779.86       4967.53        67.84 o                         
  -5  -3   4       1533.03       1594.24        22.76 o                         
  -4  -3   4          6.22          2.23         3.13 o                         
  -3  -3   4        508.09        552.03        11.88 o                         
  -2  -3   4       3319.24       2818.59        70.12 o                         
  -1  -3   4       4678.98       3950.67       235.04 o                         
   0  -3   4      19098.41      17776.95       276.84 o                         
   1  -3   4         21.84         18.13         2.03 o                         
   2  -3   4        212.19        165.91         5.79 o                         
   3  -3   4       1464.79       1598.63        43.55 o                         
   4  -3   4         92.33         87.27         7.76 o                         
   5  -3   4         85.71         61.29         3.14 o                         
   6  -3   4        163.20        181.21         4.34 o                         
   7  -3   4         89.33         92.99         3.65 o                         
   8  -3   4        172.97        184.20         3.78 o                         
   9  -3   4         18.27         24.14         2.16 o                         
  -9  -2   4         66.91         71.03         3.06 o                         
  -8  -2   4        188.39        154.46         7.91 o                         
  -7  -2   4        172.26        164.45         6.54 o                         
  -6  -2   4       3679.11       3832.89        41.51 o                         
  -5  -2   4        872.53        899.75        11.76 o                         
  -4  -2   4        187.27        179.10         5.11 o                         
  -3  -2   4        154.84        144.49         4.35 o                         
  -2  -2   4        681.91        568.76        47.72 o                         
  -1  -2   4       6972.86       6036.05       100.31 o                         
   0  -2   4      21210.17      19313.67       446.69 o                         
   1  -2   4       8143.05       8081.41        94.15 o                         
   2  -2   4       3226.23       3364.27        57.82 o                         
   3  -2   4       5041.24       5722.49       173.33 o                         
   4  -2   4       1194.07       1312.03        25.33 o                         
   5  -2   4         83.83        103.91         4.74 o                         
   6  -2   4        120.43        146.96         3.84 o                         
   7  -2   4        139.64        159.43         7.01 o                         
   8  -2   4         17.00         17.44         2.83 o                         
   9  -2   4        256.61        270.09         4.98 o                         
  -9  -1   4        117.95        108.18         4.79 o                         
  -8  -1   4        250.03        238.94        16.47 o                         
  -7  -1   4        404.51        394.01         6.98 o                         
  -6  -1   4          1.88          5.31         1.89 o                         
  -5  -1   4        583.50        629.25        13.19 o                         
  -4  -1   4         44.30         33.63         1.82 o                         
  -3  -1   4       2813.58       3343.39        46.76 o                         
  -2  -1   4       4514.34       4362.37       103.98 o                         
  -1  -1   4          2.62          3.75         2.70 o                         
   0  -1   4       6169.76       5526.99       128.68 o                         
   1  -1   4      28371.83      29843.94       689.10 o                         
   2  -1   4       1801.55       1752.70        31.56 o                         
   3  -1   4       1178.05       1323.41        35.82 o                         
   4  -1   4         27.49         15.30         4.04 o                         
   5  -1   4        386.04        407.93         8.68 o                         
   6  -1   4         12.83         14.47         2.35 o                         
   7  -1   4        309.92        328.94         9.26 o                         
   8  -1   4        308.81        383.85         6.95 o                         
   9  -1   4        409.20        474.32         6.86 o                         
  -9   0   4        367.28        274.45         8.91 o                         
  -8   0   4         37.33         33.42         3.49 o                         
  -7   0   4         85.80         71.50         3.00 o                         
  -6   0   4         86.70         92.65         2.80 o                         
  -5   0   4         10.49          7.53         1.47 o                         
  -4   0   4        614.26        486.99         9.63 o                         
  -3   0   4       2029.58       1995.34        32.89 o                         
  -2   0   4        417.63        389.61         8.27 o                         
  -1   0   4        364.68        366.74         8.80 o                         
   0   0   4        258.29        226.07         5.12 o                         
   1   0   4      13268.75      14201.13       329.15 o                         
   2   0   4       3521.81       4028.36        75.53 o                         
   3   0   4         42.52         46.37         4.01 o                         
   4   0   4       1114.74       1262.00        19.84 o                         
   5   0   4       4764.21       5629.65        76.85 o                         
   6   0   4       1091.09       1262.92        20.58 o                         
   7   0   4       1669.37       1954.26        29.52 o                         
   8   0   4        525.77        603.52        12.28 o                         
   9   0   4          2.89          1.26         1.62 o                         
  10   0   4         26.58         44.23         3.21 o                         
  -9   1   4         21.24         16.11         2.83 o                         
  -8   1   4        514.85        435.22         9.61 o                         
  -7   1   4        866.91        837.65         9.84 o                         
  -6   1   4       1489.72       1584.68        28.51 o                         
  -5   1   4         27.29         35.18         2.20 o                         
  -4   1   4        161.54        242.30         8.57 o                         
  -3   1   4         74.55         80.47         5.10 o                         
  -2   1   4       4632.73       4661.34       308.36 o                         
  -1   1   4        231.99        231.05         6.19 o                         
   0   1   4        109.28        108.14         5.49 o                         
   1   1   4      60639.30      59654.43       973.57 o                         
   2   1   4         43.60         47.89         2.81 o                         
   3   1   4       7350.04       8182.09       200.62 o                         
   4   1   4        907.30       1119.98        17.01 o                         
   5   1   4       1615.30       1816.08        27.03 o                         
   6   1   4        820.77        966.12        13.89 o                         
   7   1   4       1392.37       1719.11        23.56 o                         
   8   1   4         34.66         40.42         2.78 o                         
   9   1   4          0.38          0.72         1.57 o                         
  10   1   4        186.05        229.24         7.38 o                         
  -9   2   4        133.26         99.00         4.46 o                         
  -8   2   4          0.15         -1.21         2.75 o                         
  -7   2   4         63.54         62.24         2.63 o                         
  -6   2   4        122.84        124.00         3.92 o                         
  -5   2   4         87.52         95.15         3.12 o                         
  -4   2   4          1.13          2.37         3.35 o                         
  -3   2   4        267.17        265.98        14.31 o                         
  -2   2   4        435.99        488.68        18.36 o                         
  -1   2   4       1977.61       1683.39        43.97 o                         
   0   2   4      14852.11      14839.38       344.52 o                         
   1   2   4      25929.27      24696.38       351.83 o                         
   2   2   4        482.29        545.71        11.45 o                         
   3   2   4      14910.19      16875.45       392.97 o                         
   4   2   4        751.45        939.89        27.20 o                         
   5   2   4          3.40          5.22         2.15 o                         
   6   2   4        380.70        427.33         7.57 o                         
   7   2   4       1077.55       1224.93        17.56 o                         
   8   2   4        599.26        700.38        11.29 o                         
   9   2   4         46.34         50.27         2.14 o                         
  10   2   4         95.21         99.67        15.27 o                         
  -9   3   4        234.56        175.01         5.86 o                         
  -8   3   4         15.29         14.53         3.34 o                         
  -7   3   4         75.90         77.23         3.60 o                         
  -6   3   4        509.74        519.57         7.84 o                         
  -5   3   4         21.98         17.78         2.50 o                         
  -4   3   4          2.40          4.91         2.18 o                         
  -3   3   4       2369.64       2921.73        76.41 o                         
  -2   3   4        330.27        410.73        25.50 o                         
  -1   3   4        125.75         83.87        27.62 o                         
   0   3   4      16101.62      16851.58       391.52 o                         
   1   3   4       1380.50       1303.21        23.43 o                         
   2   3   4       3242.29       3378.81        46.76 o                         
   3   3   4        103.10         95.52         4.52 o                         
   4   3   4       3565.72       4380.09       106.13 o                         
   5   3   4         26.43         23.46         2.08 o                         
   6   3   4        390.52        449.73         7.69 o                         
   7   3   4       1454.10       1674.72        22.68 o                         
   8   3   4        307.34        329.56        12.03 o                         
   9   3   4         11.60         16.69         2.84 o                         
  10   3   4        295.53        332.45        36.13 o                         
  -8   4   4         83.81         82.54         8.09 o                         
  -7   4   4         51.40         61.64         4.20 o                         
  -6   4   4          4.22         10.27         2.78 o                         
  -5   4   4        599.09        554.14         8.38 o                         
  -4   4   4        831.15        847.24        12.05 o                         
  -3   4   4         92.80         94.39         7.84 o                         
  -2   4   4       3762.80       4136.94       171.64 o                         
  -1   4   4          3.26          5.66         4.37 o                         
   0   4   4        959.76        870.26        35.42 o                         
   1   4   4        358.79        321.08         7.81 o                         
   2   4   4       2881.08       2930.64        69.79 o                         
   3   4   4       1094.29       1267.30        23.30 o                         
   4   4   4        677.11        811.92        24.71 o                         
   5   4   4          8.99         17.40         6.25 o                         
   6   4   4        482.25        582.35        10.76 o                         
   7   4   4       4448.66       5039.22        85.19 o                         
   8   4   4         26.09         17.26         2.18 o                         
   9   4   4        136.79        140.62         4.77 o                         
  10   4   4         68.34         82.13         5.25 o                         
  -8   5   4        497.94        494.11         9.76 o                         
  -7   5   4        346.31        348.19         7.12 o                         
  -6   5   4        134.16        119.59         4.02 o                         
  -5   5   4        205.11        204.93         5.28 o                         
  -4   5   4        254.55        239.19         6.74 o                         
  -3   5   4         63.43         67.59         3.66 o                         
  -2   5   4          0.33          0.20         2.81 o                         
  -1   5   4         28.93         33.21         4.98 o                         
   0   5   4          3.22          6.42         5.12 o                         
   1   5   4       2485.86       2193.00        53.90 o                         
   2   5   4       1046.74       1041.63        29.92 o                         
   3   5   4       9229.62       9169.07       152.91 o                         
   4   5   4       3555.79       4120.21        49.78 o                         
   5   5   4       5839.72       6328.45        87.21 o                         
   6   5   4         18.23         22.79         2.68 o                         
   7   5   4        303.63        309.79         9.85 o                         
   8   5   4         20.92         23.80         1.99 o                         
   9   5   4         37.14         35.98         3.32 o                         
  10   5   4         13.20         15.53         2.67 o                         
  -8   6   4         15.92         19.69         3.34 o                         
  -7   6   4          7.15          7.82         2.65 o                         
  -6   6   4          7.20          7.76         3.68 o                         
  -5   6   4        192.79        166.17         6.90 o                         
  -4   6   4       2049.17       2335.95        60.60 o                         
  -3   6   4         84.37         84.38         3.40 o                         
  -2   6   4         90.97         87.57         3.97 o                         
  -1   6   4        429.45        469.04         9.01 o                         
   0   6   4       2136.25       2173.51        49.70 o                         
   1   6   4       2867.98       2649.94       150.25 o                         
   2   6   4       1321.61       1253.64        24.58 o                         
   3   6   4       2497.56       2364.50        44.69 o                         
   4   6   4          1.01          0.13         1.92 o                         
   5   6   4        322.89        369.28         9.71 o                         
   6   6   4         63.52         56.40         4.48 o                         
   7   6   4          0.42          2.62         2.47 o                         
   8   6   4       1110.64       1095.57        28.88 o                         
   9   6   4         39.67         42.99         5.43 o                         
  10   6   4        197.23        175.02         7.15 o                         
  -7   7   4          7.15          9.22         1.81 o                         
  -6   7   4        139.80        170.45         7.11 o                         
  -5   7   4          1.53          3.02         4.87 o                         
  -4   7   4         38.67         38.35         5.72 o                         
  -3   7   4          0.56          0.15         2.55 o                         
  -2   7   4        248.78        252.21         6.91 o                         
  -1   7   4          2.70          2.68         2.87 o                         
   0   7   4        984.34        835.55        16.51 o                         
   1   7   4         21.71         19.00         3.92 o                         
   2   7   4       3587.74       3652.78        44.31 o                         
   3   7   4        258.09        239.42        12.44 o                         
   4   7   4        443.04        441.46         7.03 o                         
   5   7   4         23.82         31.02         4.12 o                         
   6   7   4        743.12        756.81        12.40 o                         
   7   7   4        210.94        239.50         5.15 o                         
   8   7   4          3.25          3.24         2.84 o                         
   9   7   4          1.01          0.45         2.59 o                         
  10   7   4        568.45        613.79        11.93 o                         
  -7   8   4          0.28         -1.49         1.49 o                         
  -6   8   4         44.95         51.91         3.59 o                         
  -5   8   4        228.10        225.25        16.43 o                         
  -4   8   4         19.25         25.40         6.35 o                         
  -3   8   4         19.75         26.65         2.92 o                         
  -2   8   4        243.24        215.89         6.18 o                         
  -1   8   4       3856.17       3802.74        65.34 o                         
   0   8   4       3737.44       3698.09        65.45 o                         
   1   8   4       2946.92       2580.86        66.17 o                         
   2   8   4        166.19        194.99         5.63 o                         
   3   8   4       2443.26       2271.78        40.19 o                         
   4   8   4         80.99         78.58         3.46 o                         
   5   8   4         95.56         92.63        16.93 o                         
   6   8   4        301.62        267.76        14.03 o                         
   7   8   4         63.02         57.59         3.82 o                         
   8   8   4       1081.49       1069.24        26.87 o                         
   9   8   4         16.50         19.56         2.37 o                         
  10   8   4          6.58         12.70         2.51 o                         
  -7   9   4         29.49         28.44         3.19 o                         
  -6   9   4          2.98          1.61         2.30 o                         
  -5   9   4          9.27          9.78         6.07 o                         
  -4   9   4         76.70         87.85         5.92 o                         
  -3   9   4       1025.24       1088.84        18.44 o                         
  -2   9   4        128.93        114.77         3.25 o                         
  -1   9   4        206.39        194.36         6.26 o                         
   0   9   4        177.35        184.59         8.69 o                         
   1   9   4        120.70         97.50         3.72 o                         
   2   9   4         82.72         92.45         2.79 o                         
   3   9   4       1755.19       1726.15        22.86 o                         
   4   9   4         44.65         47.20         2.73 o                         
   5   9   4          2.31          0.64         2.70 o                         
   6   9   4        175.74        156.52        15.87 o                         
   7   9   4         94.88         99.59         4.29 o                         
   8   9   4         34.54         36.23         3.16 o                         
   9   9   4        184.82        173.87         9.49 o                         
  10   9   4         94.98         95.54         3.39 o                         
  -6  10   4         21.39         16.03         3.49 o                         
  -5  10   4         40.00         25.93         2.66 o                         
  -4  10   4        126.21        105.24         5.05 o                         
  -3  10   4          0.95          4.09         2.87 o                         
  -2  10   4         15.98         19.62         2.47 o                         
  -1  10   4          0.87          2.07         2.17 o                         
   0  10   4         21.12         10.12         2.24 o                         
   1  10   4         18.10         12.16         3.14 o                         
   2  10   4         16.88         12.39         2.13 o                         
   3  10   4        983.29        888.78        21.07 o                         
   4  10   4        106.35        104.98         3.17 o                         
   5  10   4         16.48         12.81         2.92 o                         
   6  10   4          9.96         14.43         4.75 o                         
   7  10   4        137.17        122.16         5.54 o                         
   8  10   4        822.01        819.64        13.41 o                         
   9  10   4          4.00         10.67         2.21 o                         
  10  10   4         71.90         65.83         2.70 o                         
  -6  11   4         40.93         46.97         3.74 o                         
  -5  11   4         71.01         89.51         5.03 o                         
  -4  11   4         19.32         12.50         4.02 o                         
  -3  11   4         44.50         61.45         3.42 o                         
  -2  11   4         26.33         17.16         2.94 o                         
  -1  11   4        106.91        117.21         3.43 o                         
   0  11   4        675.80        626.80        12.59 o                         
   1  11   4          1.17          4.02         5.34 o                         
   2  11   4         94.81        102.58         3.37 o                         
   3  11   4        504.93        473.44        10.36 o                         
   4  11   4        131.48        142.18         4.59 o                         
   5  11   4        228.17        196.06         6.52 o                         
   6  11   4         59.43         49.26         3.44 o                         
   7  11   4         26.49         39.85         2.76 o                         
   8  11   4        192.33        209.55         5.76 o                         
   9  11   4        146.65        159.92        10.36 o                         
  10  11   4        207.82        223.54        12.87 o                         
  -5  12   4          0.75          2.81         2.77 o                         
  -4  12   4         13.59         21.45         3.72 o                         
  -3  12   4          0.39         -0.48         2.88 o                         
  -2  12   4         22.51         25.60         3.02 o                         
  -1  12   4        997.79       1052.09        15.29 o                         
   0  12   4          2.52          1.55         2.77 o                         
   1  12   4       1044.78       1124.45        30.54 o                         
   2  12   4        122.40        115.34         5.31 o                         
   3  12   4        526.31        537.61        10.13 o                         
   4  12   4        392.06        426.22        13.74 o                         
   5  12   4         66.00         71.82         6.50 o                         
   6  12   4         30.18         37.63         2.55 o                         
   7  12   4          0.04          0.55         2.51 o                         
   8  12   4          9.84          7.64         2.07 o                         
   9  12   4         21.75         22.98         2.68 o                         
  -5  13   4         15.15          8.89         2.59 o                         
  -4  13   4          2.41          2.86         2.87 o                         
  -3  13   4        358.27        364.22        13.28 o                         
  -2  13   4         29.73         26.41         3.09 o                         
  -1  13   4        135.83        128.08         5.29 o                         
   0  13   4          9.97          9.82         2.76 o                         
   1  13   4          0.92          4.03         4.56 o                         
   2  13   4        104.99        140.00         4.89 o                         
   3  13   4        223.01        219.89         9.33 o                         
   4  13   4        152.50        128.54         8.37 o                         
   5  13   4         13.34          7.47         2.88 o                         
   6  13   4        100.48        110.93         3.18 o                         
   7  13   4         10.11         10.92         3.75 o                         
   8  13   4        142.21        152.38         3.91 o                         
   9  13   4         83.79         96.85         4.56 o                         
  -4  14   4        105.66         93.87         5.64 o                         
  -3  14   4          1.41         -0.97         2.79 o                         
  -2  14   4        141.21        132.33         4.31 o                         
  -1  14   4        161.12        157.44        17.20 o                         
   0  14   4          2.15         12.15         2.76 o                         
   1  14   4         21.09         31.32         3.49 o                         
   2  14   4         59.96         70.76         4.24 o                         
   3  14   4        491.89        431.69         8.55 o                         
   4  14   4          9.07          5.64         2.84 o                         
   5  14   4         71.83         86.05         4.68 o                         
   6  14   4          0.67         -2.52         2.94 o                         
   7  14   4         66.91         55.23         4.07 o                         
   8  14   4         59.98         57.65         4.31 o                         
  -3  15   4        165.22        121.93         6.99 o                         
  -2  15   4          0.19          2.82         3.93 o                         
  -1  15   4        110.85        116.62         5.22 o                         
   0  15   4          0.28         -1.68         4.38 o                         
   1  15   4          5.02          0.60         3.26 o                         
   2  15   4         71.69         88.89         9.98 o                         
   3  15   4        173.15        197.89         7.44 o                         
   4  15   4         12.29         12.90         2.44 o                         
   5  15   4          1.04          1.77         2.77 o                         
   6  15   4          0.03          0.08         2.60 o                         
   7  15   4         22.47         33.59         4.04 o                         
   8  15   4        177.54        193.44         6.76 o                         
  -3  16   4          5.66          4.47         3.09 o                         
  -2  16   4         20.95         20.76         5.77 o                         
  -1  16   4         43.80         48.89         3.97 o                         
   0  16   4        101.09         99.26        10.99 o                         
   1  16   4          1.07          3.92         6.60 o                         
   2  16   4        140.27        142.64         4.70 o                         
   3  16   4         12.02         15.47         3.11 o                         
   4  16   4        133.37        142.07         7.65 o                         
   5  16   4        104.45        100.98         5.66 o                         
   6  16   4          5.57          3.76         2.83 o                         
   7  16   4         21.35         14.56         2.15 o                         
   8  16   4         43.70         36.65         2.93 o                         
  -2  17   4          2.54          2.38         3.35 o                         
  -1  17   4          2.36         -0.54         2.54 o                         
   0  17   4         88.61         90.01         6.97 o                         
   1  17   4          0.03         -2.63         6.08 o                         
   2  17   4          0.70          5.71         3.61 o                         
   3  17   4          0.14          0.59         2.49 o                         
   4  17   4         51.32         49.75         4.06 o                         
   5  17   4         27.65         17.94         6.13 o                         
   6  17   4         19.62         18.78         4.92 o                         
   7  17   4         55.21         73.44         4.16 o                         
   0  18   4         15.06          8.42         2.41 o                         
   1  18   4         38.53         31.72         4.75 o                         
   2  18   4         29.74         24.78         3.91 o                         
   3  18   4          0.79          3.79         2.88 o                         
   4  18   4          6.24          9.40         5.52 o                         
   5  18   4        100.57        114.75         4.28 o                         
   6  18   4          1.42         -0.69         3.68 o                         
   2  19   4          2.04          5.13         3.88 o                         
   4  19   4         15.28         16.12         2.09 o                         
  -4 -18   5          7.17          7.53        11.55 o                         
  -3 -18   5         24.54         30.69         8.60 o                         
  -1 -18   5        112.89         81.31        21.14 o                         
   0 -18   5         19.38         24.60        10.99 o                         
  -6 -17   5         15.94        -16.23        25.87 o                         
  -5 -17   5         82.60         80.24        14.95 o                         
  -4 -17   5         13.35         12.13         3.80 o                         
  -3 -17   5          7.53          3.08         6.57 o                         
  -2 -17   5        180.99        170.18         8.18 o                         
  -1 -17   5         31.46         33.68         9.81 o                         
   0 -17   5        196.05        211.62         6.77 o                         
   1 -17   5          1.46          2.30         3.45 o                         
   2 -17   5         20.83         13.35         4.91 o                         
  -6 -16   5         24.24         60.67        23.90 o                         
  -5 -16   5          4.27          3.09         3.99 o                         
  -4 -16   5        174.69        199.95         8.23 o                         
  -3 -16   5          2.10          5.49         3.70 o                         
  -2 -16   5         52.53         54.31        12.42 o                         
  -1 -16   5         37.29         47.20         4.22 o                         
   0 -16   5         13.17         19.96         4.52 o                         
   1 -16   5         43.25         35.67         5.41 o                         
  -7 -15   5         13.74         10.73        41.77 o                         
  -6 -15   5        125.48        145.03         4.87 o                         
  -5 -15   5          5.47          4.28         3.67 o                         
  -4 -15   5         31.84         52.70       105.09 o                         
  -3 -15   5        305.67        292.63         9.19 o                         
  -2 -15   5        190.84        189.43         6.62 o                         
  -1 -15   5         84.71         61.45         5.10 o                         
   0 -15   5         14.25         25.71        12.47 o                         
   1 -15   5          4.95          5.77         3.25 o                         
   2 -15   5         65.17         91.54         5.57 o                         
   3 -15   5          0.03          2.32         3.56 o                         
   4 -15   5        203.22        210.78         7.59 o                         
  -8 -14   5          1.05          3.21         1.98 o                         
  -7 -14   5         16.95         16.04         2.68 o                         
  -6 -14   5        106.93        100.88         3.49 o                         
  -5 -14   5         55.88         49.93         3.31 o                         
  -4 -14   5          6.73         12.41        11.63 o                         
  -3 -14   5          8.24          8.87         3.87 o                         
  -2 -14   5         14.90         19.75         2.64 o                         
  -1 -14   5        103.96         95.54         3.63 o                         
   0 -14   5         35.42         30.42         3.92 o                         
   1 -14   5        137.68        145.52         4.57 o                         
   2 -14   5        176.45        189.94         6.85 o                         
   3 -14   5         40.18         41.76         3.48 o                         
   4 -14   5         12.01         10.52         1.91 o                         
   5 -14   5          0.37          0.83         1.54 o                         
  -8 -13   5          2.03         -1.44         3.07 o                         
  -7 -13   5          0.63          3.80         2.88 o                         
  -6 -13   5         67.69         79.33         3.69 o                         
  -5 -13   5         20.92         19.75         2.65 o                         
  -4 -13   5         15.31         26.18         4.06 o                         
  -3 -13   5         75.16         86.12         3.55 o                         
  -2 -13   5        128.18        138.12         6.43 o                         
  -1 -13   5         24.47         38.75         2.64 o                         
   0 -13   5        154.92        158.19         3.83 o                         
   1 -13   5         62.45         54.75         4.01 o                         
   2 -13   5          1.03          3.08         4.03 o                         
   3 -13   5          0.27          2.32         4.33 o                         
   4 -13   5         38.70         24.36         4.45 o                         
   5 -13   5         18.91         18.51         1.86 o                         
  -8 -12   5        294.44        324.62         7.50 o                         
  -7 -12   5        153.59        183.38        18.70 o                         
  -6 -12   5         46.71         61.74         3.41 o                         
  -5 -12   5         22.15         20.71         2.23 o                         
  -4 -12   5         55.95         74.78         3.34 o                         
  -3 -12   5          0.18          3.12         2.13 o                         
  -2 -12   5         23.19         20.78         2.40 o                         
  -1 -12   5        131.95        135.81         3.36 o                         
   0 -12   5          0.20          0.45         2.04 o                         
   1 -12   5         34.83         53.76         4.60 o                         
   2 -12   5         91.05        100.09         5.75 o                         
   3 -12   5        208.37        209.49         9.57 o                         
   4 -12   5         59.35         55.54         5.26 o                         
   5 -12   5         39.01         37.10         4.24 o                         
   6 -12   5          0.80          1.62         1.44 o                         
  -9 -11   5         12.66          9.15         2.30 o                         
  -8 -11   5         51.10         69.26         5.67 o                         
  -7 -11   5        143.68        159.02         6.58 o                         
  -6 -11   5        344.04        391.36         8.48 o                         
  -5 -11   5         50.32         57.06         2.69 o                         
  -4 -11   5         32.98         36.12         2.86 o                         
  -3 -11   5        927.95        909.53         9.59 o                         
  -2 -11   5        278.39        288.56         6.77 o                         
  -1 -11   5        112.51        118.93         2.60 o                         
   0 -11   5        563.54        646.12        10.31 o                         
   1 -11   5        392.94        422.13         9.14 o                         
   2 -11   5        446.94        414.91         9.12 o                         
   3 -11   5         76.69         68.06         3.01 o                         
   4 -11   5        319.32        342.32         8.07 o                         
   5 -11   5         11.81         13.27         2.31 o                         
   6 -11   5        122.42        108.83         3.98 o                         
  -9 -10   5        318.90        267.40         6.24 o                         
  -8 -10   5         26.62         26.73         3.32 o                         
  -7 -10   5        148.20        123.48         6.28 o                         
  -6 -10   5        629.22        640.26        12.42 o                         
  -5 -10   5         90.16         78.82         2.74 o                         
  -4 -10   5         75.46         73.75         2.53 o                         
  -3 -10   5         41.33         32.71         2.10 o                         
  -2 -10   5         32.84         33.54         1.69 o                         
  -1 -10   5        117.23        125.50         2.28 o                         
   0 -10   5        357.64        334.03         4.34 o                         
   1 -10   5         71.78         57.16         2.71 o                         
   2 -10   5        709.97        725.31        13.73 o                         
   3 -10   5         40.98         42.26         3.19 o                         
   4 -10   5        241.25        270.50        14.53 o                         
   5 -10   5          0.54         -0.76         2.97 o                         
   6 -10   5         77.25         99.40         4.75 o                         
   7 -10   5         38.47         45.44         2.18 o                         
  -9  -9   5         16.24         21.34         2.81 o                         
  -8  -9   5         92.39         96.16         4.39 o                         
  -7  -9   5          7.20          5.99         2.18 o                         
  -6  -9   5        121.51        136.07         2.84 o                         
  -5  -9   5         13.72         13.18         1.86 o                         
  -4  -9   5        782.19        798.59         8.77 o                         
  -3  -9   5         37.03         33.46         2.18 o                         
  -2  -9   5        289.42        274.96         3.91 o                         
  -1  -9   5         11.09          8.14         1.71 o                         
   0  -9   5        227.94        211.77         3.15 o                         
   1  -9   5          8.31          8.56         1.65 o                         
   2  -9   5         37.40         29.35         2.00 o                         
   3  -9   5        210.78        224.96        24.87 o                         
   4  -9   5        775.65        883.43        16.29 o                         
   5  -9   5        159.97        162.16         5.66 o                         
   6  -9   5        194.58        241.38         8.34 o                         
   7  -9   5         62.09         65.65         2.87 o                         
  -9  -8   5         96.19        106.79         3.88 o                         
  -8  -8   5        739.13        770.34        12.05 o                         
  -7  -8   5         46.14         49.58         2.39 o                         
  -6  -8   5        104.52         93.65         2.72 o                         
  -5  -8   5         23.39         17.47         1.73 o                         
  -4  -8   5        979.21        926.30         8.81 o                         
  -3  -8   5         53.72         54.83         2.27 o                         
  -2  -8   5        322.47        292.98         8.75 o                         
  -1  -8   5         37.38         48.35         3.51 o                         
   0  -8   5          0.88          1.23         2.16 o                         
   1  -8   5         94.58         81.69         2.74 o                         
   2  -8   5        620.48        602.93        10.91 o                         
   3  -8   5        483.69        451.15         8.00 o                         
   4  -8   5        386.76        406.46         6.21 o                         
   5  -8   5        117.35        116.93         4.51 o                         
   6  -8   5         79.22         81.12         3.66 o                         
   7  -8   5        139.59        134.07         5.59 o                         
   8  -8   5          2.01          1.49         1.53 o                         
  -9  -7   5        115.74        100.92         4.47 o                         
  -8  -7   5          7.05         11.30         1.89 o                         
  -7  -7   5        327.34        328.70         5.19 o                         
  -6  -7   5         35.56         35.94         1.79 o                         
  -5  -7   5         57.17         54.07         2.25 o                         
  -4  -7   5         20.45         27.81         2.16 o                         
  -3  -7   5        335.53        342.54        18.38 o                         
  -2  -7   5         43.12         39.63         2.42 o                         
  -1  -7   5          4.54          3.34         3.08 o                         
   0  -7   5       2962.27       2825.00        91.62 o                         
   1  -7   5        295.34        289.89         5.66 o                         
   2  -7   5       1325.76       1263.00        25.55 o                         
   3  -7   5        877.00        864.12        13.80 o                         
   4  -7   5        228.57        232.96         4.86 o                         
   5  -7   5          3.14          3.03         2.06 o                         
   6  -7   5        323.90        345.05         8.03 o                         
   7  -7   5         96.90        137.12         6.53 o                         
   8  -7   5        337.62        349.14        11.00 o                         
  -9  -6   5         65.75         63.49         3.05 o                         
  -8  -6   5          5.05          6.35         1.85 o                         
  -7  -6   5         55.44         48.35         2.82 o                         
  -6  -6   5         62.79         68.42         2.10 o                         
  -5  -6   5        147.16        155.17         2.59 o                         
  -4  -6   5         77.56         69.93         2.29 o                         
  -3  -6   5       3329.92       3392.14        86.13 o                         
  -2  -6   5         12.26         12.52         2.61 o                         
  -1  -6   5        801.42        769.95        23.55 o                         
   0  -6   5         48.81         54.30         4.23 o                         
   1  -6   5       3294.86       3160.09        38.16 o                         
   2  -6   5       1591.59       1438.27        17.49 o                         
   3  -6   5        279.09        317.97         4.84 o                         
   4  -6   5        987.88       1122.21        13.37 o                         
   5  -6   5        375.83        384.44         6.97 o                         
   6  -6   5        471.89        563.22        11.56 o                         
   7  -6   5        533.54        563.30        16.67 o                         
   8  -6   5          3.05          8.88         2.31 o                         
  -9  -5   5         26.02         23.89         1.91 o                         
  -8  -5   5         51.42         47.77         2.26 o                         
  -7  -5   5        916.97        969.46        13.68 o                         
  -6  -5   5        151.17        165.85         4.57 o                         
  -5  -5   5        467.52        445.36         6.94 o                         
  -4  -5   5       4394.17       4720.23        45.90 o                         
  -3  -5   5        844.33        878.03        28.50 o                         
  -2  -5   5       1486.56       1362.49        24.68 o                         
  -1  -5   5         18.16         19.65         5.10 o                         
   0  -5   5        563.83        479.17        10.70 o                         
   1  -5   5        158.42        111.84         3.72 o                         
   2  -5   5         16.92         34.56         1.58 o                         
   3  -5   5       3033.38       3084.69        51.40 o                         
   4  -5   5        992.07       1009.44        14.37 o                         
   5  -5   5        224.63        212.35         8.42 o                         
   6  -5   5          8.83         15.23         2.34 o                         
   7  -5   5        193.36        234.95         5.90 o                         
   8  -5   5         98.81        109.11         3.68 o                         
   9  -5   5         36.25         28.86         2.44 o                         
  -9  -4   5         86.23         83.81         3.18 o                         
  -8  -4   5        859.61        882.38        11.78 o                         
  -7  -4   5         84.29         83.68         3.79 o                         
  -6  -4   5        697.26        722.50         9.63 o                         
  -5  -4   5         85.34         90.76         2.66 o                         
  -4  -4   5       2133.89       2197.55        40.10 o                         
  -3  -4   5          6.83         10.28         7.66 o                         
  -2  -4   5        693.97        565.16        11.60 o                         
  -1  -4   5        150.75        144.86         7.87 o                         
   0  -4   5        574.09        506.77        14.40 o                         
   1  -4   5       1492.23       1491.31        24.62 o                         
   2  -4   5       5789.34       5753.83        67.79 o                         
   3  -4   5        518.37        524.22        11.10 o                         
   4  -4   5       1339.94       1472.35        23.36 o                         
   5  -4   5        326.74        375.84         8.37 o                         
   6  -4   5        141.12        155.02         4.15 o                         
   7  -4   5        517.41        567.20         9.63 o                         
   8  -4   5         60.68         74.60         2.98 o                         
   9  -4   5        209.72        233.79        16.94 o                         
  -9  -3   5         88.49         81.97         3.19 o                         
  -8  -3   5         38.75         42.21         2.73 o                         
  -7  -3   5          2.04          2.57         2.08 o                         
  -6  -3   5        733.30        818.47        12.95 o                         
  -5  -3   5        332.52        365.78         5.78 o                         
  -4  -3   5       1295.56       1476.02        40.94 o                         
  -3  -3   5       1239.84       1316.00        38.35 o                         
  -2  -3   5        499.67        414.76        33.91 o                         
  -1  -3   5          0.09          2.09         2.85 o                         
   0  -3   5      17709.90      15124.17       350.88 o                         
   1  -3   5        156.99        104.67         3.22 o                         
   2  -3   5       1771.37       1697.80        25.47 o                         
   3  -3   5        590.37        683.24        11.55 o                         
   4  -3   5         24.50         37.55         2.72 o                         
   5  -3   5        352.68        344.58         6.43 o                         
   6  -3   5          1.75          2.59         2.19 o                         
   7  -3   5         65.50         53.31         3.09 o                         
   8  -3   5        201.61        227.71        13.55 o                         
   9  -3   5         47.78         51.75         2.41 o                         
  -9  -2   5          4.50          5.43         2.01 o                         
  -8  -2   5         29.50         24.97         2.44 o                         
  -7  -2   5         70.31         73.05         2.89 o                         
  -6  -2   5          2.64         11.26         2.69 o                         
  -5  -2   5       1576.65       1642.36        21.25 o                         
  -4  -2   5        113.05        125.65         5.82 o                         
  -3  -2   5       6750.49       6702.21       162.54 o                         
  -2  -2   5       2526.26       2270.02        40.49 o                         
  -1  -2   5        187.78        192.69         5.76 o                         
   0  -2   5       7373.30       6410.67       161.49 o                         
   1  -2   5        166.83        194.90         9.02 o                         
   2  -2   5        801.53        746.94        15.38 o                         
   3  -2   5       2331.58       2324.57        33.22 o                         
   4  -2   5        336.38        348.35         6.00 o                         
   5  -2   5        938.48        992.29        14.23 o                         
   6  -2   5          7.41          6.69         2.58 o                         
   7  -2   5        160.24        187.30         4.90 o                         
   8  -2   5        589.62        650.16        14.86 o                         
   9  -2   5        102.82        117.18         2.97 o                         
  -9  -1   5         82.53         78.70         3.04 o                         
  -8  -1   5         40.03         36.77         3.26 o                         
  -7  -1   5        650.39        615.18        12.50 o                         
  -6  -1   5       1233.81       1232.10        18.36 o                         
  -5  -1   5        566.58        591.68         7.34 o                         
  -4  -1   5        501.33        514.98         9.55 o                         
  -3  -1   5       4207.11       4303.69        99.35 o                         
  -2  -1   5       1173.61       1171.58        28.00 o                         
  -1  -1   5       5959.71       4934.44       320.47 o                         
   0  -1   5      13069.27      11456.59       265.51 o                         
   1  -1   5       7866.35       7662.70       179.42 o                         
   2  -1   5        254.29        299.39        10.89 o                         
   3  -1   5       4884.94       5333.56       114.87 o                         
   4  -1   5         51.17         51.44         3.27 o                         
   5  -1   5        205.26        213.82         6.58 o                         
   6  -1   5         98.71        111.22         4.83 o                         
   7  -1   5        887.40       1006.66        20.98 o                         
   8  -1   5         65.20         77.13         3.42 o                         
   9  -1   5        199.78        239.85         4.77 o                         
  -9   0   5         79.18         89.38         3.07 o                         
  -8   0   5         61.17         67.53         4.96 o                         
  -7   0   5        448.90        463.25        16.82 o                         
  -6   0   5         19.58         18.29         2.13 o                         
  -5   0   5          0.65          1.38         1.86 o                         
  -4   0   5       4524.68       4995.34       101.50 o                         
  -3   0   5       1438.80       1529.48        32.63 o                         
  -2   0   5        513.02        548.30        16.96 o                         
  -1   0   5        358.14        259.48        46.52 o                         
   2   0   5       9555.48      10357.28       219.43 o                         
   3   0   5        467.54        532.15        12.23 o                         
   4   0   5       5236.56       6064.78       111.39 o                         
   5   0   5          3.44          5.73         2.17 o                         
   6   0   5          3.19          3.79         2.60 o                         
   7   0   5        498.07        547.22        11.29 o                         
   8   0   5        155.87        171.14         4.32 o                         
   9   0   5        108.66        127.69         4.09 o                         
  10   0   5          3.94          4.73         1.76 o                         
  -9   1   5         24.11         16.07         2.50 o                         
  -8   1   5          2.45         -0.07         3.56 o                         
  -7   1   5        174.03        161.85         7.19 o                         
  -6   1   5          1.54          2.85         2.09 o                         
  -5   1   5        955.26        928.37        11.59 o                         
  -4   1   5         18.75         14.47         2.45 o                         
  -3   1   5       3642.32       3868.53        55.91 o                         
  -2   1   5       1021.81        991.71        20.71 o                         
  -1   1   5       3997.19       3585.63        87.96 o                         
   0   1   5      57991.15      52843.13      1616.37 o                         
   1   1   5       9903.13       9449.66       156.05 o                         
   2   1   5        548.06        590.03        26.29 o                         
   3   1   5       2563.43       3096.55        53.91 o                         
   4   1   5          7.10         15.01         1.83 o                         
   5   1   5        240.64        198.55         7.68 o                         
   6   1   5        153.47        208.58         6.45 o                         
   7   1   5       2605.16       3153.97        41.45 o                         
   8   1   5        152.66        175.17         4.30 o                         
   9   1   5         13.25         15.43         1.88 o                         
  10   1   5        187.73        208.21        15.70 o                         
  -9   2   5         29.21         20.61         2.31 o                         
  -8   2   5        190.26        170.83        26.51 o                         
  -7   2   5        101.68        100.83         5.28 o                         
  -6   2   5        120.53        119.45         4.77 o                         
  -5   2   5        210.07        197.50         4.83 o                         
  -4   2   5       2820.48       3008.38        34.49 o                         
  -3   2   5          5.94          2.45         3.88 o                         
  -2   2   5        884.59        780.60        20.86 o                         
  -1   2   5         17.81         20.96         2.52 o                         
   0   2   5       1189.01       1071.49        28.17 o                         
   1   2   5       6212.05       5713.69        85.36 o                         
   2   2   5       1821.78       1828.37        35.92 o                         
   3   2   5       3189.45       3543.40        61.01 o                         
   4   2   5         12.03         13.25         3.43 o                         
   5   2   5       3601.20       4020.59        68.99 o                         
   6   2   5        557.99        683.92        11.74 o                         
   7   2   5       1185.38       1409.66        20.55 o                         
   8   2   5        701.97        820.11        14.13 o                         
   9   2   5         27.64         19.95         3.94 o                         
  10   2   5        425.94        466.33        11.36 o                         
  -8   3   5         10.48          9.78         2.62 o                         
  -7   3   5          5.52         -0.72         2.82 o                         
  -6   3   5          8.18          7.93         2.55 o                         
  -5   3   5        179.50        149.88         4.89 o                         
  -4   3   5       1286.37       1278.02        15.61 o                         
  -3   3   5       4126.60       3868.12       160.40 o                         
  -2   3   5       6032.37       5317.48        99.45 o                         
  -1   3   5        290.33        242.02        19.44 o                         
   0   3   5      17946.46      17726.62       412.28 o                         
   1   3   5       1282.65       1138.22        27.21 o                         
   2   3   5       4947.36       4676.54        79.94 o                         
   3   3   5       2449.12       2601.36        37.22 o                         
   4   3   5        139.31        146.01         8.22 o                         
   5   3   5       2778.96       3093.98        48.84 o                         
   6   3   5         31.05         39.94         2.33 o                         
   7   3   5        669.52        793.83        12.32 o                         
   8   3   5          2.40          1.72         1.74 o                         
   9   3   5        740.96        774.06        15.06 o                         
  10   3   5         82.80         88.33         7.12 o                         
  -8   4   5        166.54        185.20        13.49 o                         
  -7   4   5        266.48        218.28        12.99 o                         
  -6   4   5        153.98        153.20         4.48 o                         
  -5   4   5         84.92         92.85         6.44 o                         
  -4   4   5        587.44        618.48        10.31 o                         
  -3   4   5       2588.03       2755.13       166.56 o                         
  -2   4   5       2150.53       2042.90        87.65 o                         
  -1   4   5       2513.67       2398.70       178.54 o                         
   0   4   5        803.06        956.17        19.02 o                         
   1   4   5        948.35        853.34        16.94 o                         
   2   4   5       2283.26       2024.25        51.18 o                         
   3   4   5       1675.20       1742.86        30.91 o                         
   4   4   5       1107.76       1301.74        25.08 o                         
   5   4   5         71.86        109.92         5.95 o                         
   6   4   5        769.12        879.96        13.18 o                         
   7   4   5        858.78        886.36        28.25 o                         
   8   4   5        219.64        264.47         5.62 o                         
   9   4   5          1.37          3.77         2.51 o                         
  10   4   5         80.74         86.57         5.32 o                         
  -8   5   5         64.64         61.27         2.80 o                         
  -7   5   5        219.58        210.91         5.70 o                         
  -6   5   5        122.71        131.42         5.36 o                         
  -5   5   5         90.76         81.35         6.29 o                         
  -4   5   5         16.63         13.82         3.01 o                         
  -3   5   5       2109.85       1951.83        52.47 o                         
  -2   5   5       1296.43       1281.70        61.12 o                         
  -1   5   5         15.16         15.44         2.86 o                         
   0   5   5       1393.42       1537.36        55.31 o                         
   1   5   5       1679.07       1667.29        30.46 o                         
   2   5   5       2739.70       2576.97        62.96 o                         
   3   5   5         53.30         30.27         3.72 o                         
   4   5   5       1767.13       1840.67        23.43 o                         
   5   5   5        871.57        931.20        13.71 o                         
   6   5   5         47.77         46.98         3.89 o                         
   7   5   5       5121.64       5712.72        61.20 o                         
   8   5   5          0.71          2.66         1.97 o                         
   9   5   5         51.86         60.25         3.30 o                         
  10   5   5         21.84         27.12         2.89 o                         
  -8   6   5         73.99         68.88         3.38 o                         
  -7   6   5          2.44         -2.26         2.44 o                         
  -6   6   5          7.86         11.94         3.14 o                         
  -5   6   5          3.45          2.80         3.73 o                         
  -4   6   5        473.65        499.81        21.02 o                         
  -3   6   5          0.01          0.94         2.52 o                         
  -2   6   5        769.11        722.87        14.91 o                         
  -1   6   5        194.64        213.36         7.46 o                         
   0   6   5       2528.93       2743.23        47.24 o                         
   1   6   5         48.60         49.83         6.47 o                         
   2   6   5        945.51        859.35        13.81 o                         
   3   6   5       5103.92       4747.58        80.77 o                         
   4   6   5        332.44        351.95         6.84 o                         
   5   6   5        440.89        462.08         9.01 o                         
   6   6   5        161.29        170.28         4.49 o                         
   7   6   5       1664.79       1949.62        24.87 o                         
   8   6   5        371.24        379.87        13.53 o                         
   9   6   5          8.37          6.82         3.04 o                         
  10   6   5         20.25         28.43         4.09 o                         
  -7   7   5          0.92          3.60         1.64 o                         
  -6   7   5        314.60        326.28         8.26 o                         
  -5   7   5       1375.72       1317.55       132.54 o                         
  -4   7   5        411.10        417.78        12.48 o                         
  -3   7   5        536.45        532.48        21.19 o                         
  -2   7   5        748.63        783.31        11.94 o                         
  -1   7   5         22.44         22.41         3.25 o                         
   0   7   5      11276.80      11129.19       185.05 o                         
   1   7   5        910.08        839.21        18.05 o                         
   2   7   5        376.48        400.21         9.94 o                         
   3   7   5          1.45          2.10         3.01 o                         
   4   7   5       2231.90       2140.29        33.42 o                         
   5   7   5       1432.07       1453.73        31.61 o                         
   6   7   5          6.99          8.91         1.90 o                         
   7   7   5        556.19        663.15        20.38 o                         
   8   7   5          9.30          7.42         2.33 o                         
   9   7   5        337.76        334.98         8.64 o                         
  10   7   5          6.42          8.32         3.67 o                         
  -7   8   5          0.34          0.26         1.32 o                         
  -6   8   5          2.75          3.96         2.68 o                         
  -5   8   5          9.04         12.61         5.90 o                         
  -4   8   5        676.13        705.62        43.20 o                         
  -3   8   5        189.01        169.84         6.31 o                         
  -2   8   5        774.05        728.41        28.97 o                         
  -1   8   5        426.69        385.99        12.61 o                         
   0   8   5       6410.73       6462.87       108.46 o                         
   1   8   5        602.27        592.26        14.05 o                         
   2   8   5        207.43        220.78         4.23 o                         
   3   8   5          9.84          6.93         2.57 o                         
   4   8   5        784.79        736.66        16.06 o                         
   5   8   5        574.84        473.80        18.85 o                         
   6   8   5       2160.30       2075.00        93.03 o                         
   7   8   5          1.31          2.86         3.01 o                         
   8   8   5         28.46         32.79         6.36 o                         
   9   8   5          5.11          3.35         2.25 o                         
  10   8   5        562.68        548.95        13.66 o                         
  -6   9   5         48.06         56.11         3.67 o                         
  -5   9   5        156.11        145.45         8.95 o                         
  -4   9   5          5.63          6.71         6.11 o                         
  -3   9   5       1336.26       1344.83        21.99 o                         
  -2   9   5         51.46         51.46         3.21 o                         
  -1   9   5        174.10        205.26         5.52 o                         
   0   9   5        110.90        166.47         3.56 o                         
   1   9   5        121.14        119.09         3.54 o                         
   2   9   5          7.21          0.87         2.09 o                         
   3   9   5        306.46        319.49         6.94 o                         
   4   9   5        720.43        688.85        14.48 o                         
   5   9   5       1061.96       1126.85        33.88 o                         
   6   9   5         85.98         82.95         6.30 o                         
   7   9   5          1.72          5.23         2.72 o                         
   8   9   5         54.82         51.10         4.10 o                         
   9   9   5        308.03        324.87         7.76 o                         
  10   9   5         58.01         65.71         4.48 o                         
  -6  10   5        271.31        210.18         7.59 o                         
  -5  10   5          1.84          0.65         5.50 o                         
  -4  10   5        407.85        420.38        24.70 o                         
  -3  10   5        600.82        626.54        12.30 o                         
  -2  10   5         83.89         79.88         3.76 o                         
  -1  10   5        773.79        722.40        14.59 o                         
   0  10   5         19.10         12.31         2.17 o                         
   1  10   5         92.16         84.38         4.54 o                         
   2  10   5       1158.70       1151.37        27.01 o                         
   3  10   5          3.87          4.95         2.48 o                         
   4  10   5         19.72         21.33         2.38 o                         
   5  10   5        286.88        256.19        16.75 o                         
   6  10   5         57.97         63.70        12.74 o                         
   7  10   5       2166.24       2342.76        33.75 o                         
   8  10   5         47.47         44.88         3.36 o                         
   9  10   5          6.17          5.31         2.20 o                         
  10  10   5         23.69         27.90         2.82 o                         
  -5  11   5         57.96         57.20         3.85 o                         
  -4  11   5         15.58         19.30         4.12 o                         
  -3  11   5        132.16        128.93         5.33 o                         
  -2  11   5        357.27        388.84         6.38 o                         
  -1  11   5        110.37         94.03         3.28 o                         
   0  11   5          3.82          4.09         2.45 o                         
   1  11   5          1.19         -1.64         4.22 o                         
   2  11   5        372.43        375.70        12.68 o                         
   3  11   5          5.20         12.47         2.96 o                         
   4  11   5          1.57          0.03         2.89 o                         
   5  11   5        545.40        611.91        13.24 o                         
   6  11   5         71.34         68.39         3.92 o                         
   7  11   5         90.02         89.09         3.79 o                         
   8  11   5         39.98         43.89         2.59 o                         
   9  11   5         26.43         20.30         2.76 o                         
  10  11   5         28.96         41.70         3.30 o                         
  -5  12   5         18.41         20.87         4.67 o                         
  -4  12   5          1.16          0.89         3.29 o                         
  -3  12   5          4.52         10.78         3.86 o                         
  -2  12   5        250.99        257.09         5.92 o                         
  -1  12   5        207.45        191.76         5.54 o                         
   0  12   5        822.92        793.92        26.69 o                         
   1  12   5        187.70        173.58         6.93 o                         
   2  12   5          9.57          8.46         4.10 o                         
   3  12   5        862.98        885.24        19.25 o                         
   4  12   5          7.43          2.96         3.02 o                         
   5  12   5        319.62        301.92         8.35 o                         
   6  12   5        554.72        568.59        19.14 o                         
   7  12   5         44.00         46.58         3.06 o                         
   8  12   5        108.81        118.17         3.22 o                         
   9  12   5         83.88         78.28         3.55 o                         
  -4  13   5         49.62         42.82         3.23 o                         
  -3  13   5        143.66        137.28         4.10 o                         
  -2  13   5          4.78          5.38         2.87 o                         
  -1  13   5         46.44         40.01         3.34 o                         
   0  13   5        126.21        127.28         5.82 o                         
   1  13   5         56.13         52.56         7.75 o                         
   2  13   5         19.05         28.30         4.51 o                         
   3  13   5          2.43          1.38         4.18 o                         
   4  13   5        707.10        786.53        18.90 o                         
   5  13   5         15.20         13.55         3.71 o                         
   6  13   5         44.81         42.67         3.05 o                         
   7  13   5         32.81         36.75         2.76 o                         
   8  13   5         43.51         44.83         2.51 o                         
   9  13   5         56.39         65.57         3.77 o                         
  -4  14   5         71.46         29.80         3.78 o                         
  -3  14   5          0.89         -0.16         2.55 o                         
  -2  14   5         29.15         24.27         5.28 o                         
  -1  14   5        152.80        139.16         9.59 o                         
   0  14   5        143.40        158.08         9.65 o                         
   1  14   5         66.23         60.84         4.58 o                         
   2  14   5         27.76         28.21         3.42 o                         
   3  14   5         50.88         46.22         2.91 o                         
   4  14   5        126.79        118.22         5.17 o                         
   5  14   5        603.23        609.88        34.35 o                         
   6  14   5        182.79        159.39         6.77 o                         
   7  14   5        315.67        338.54        11.88 o                         
   8  14   5         25.97         26.93         3.55 o                         
  -3  15   5         84.37         44.25         4.76 o                         
  -2  15   5         48.68         51.81         5.59 o                         
  -1  15   5         52.74         36.72         6.56 o                         
   0  15   5          3.53          1.37         6.15 o                         
   1  15   5        215.30        193.33         6.67 o                         
   2  15   5          1.49          2.62         3.71 o                         
   3  15   5          4.97          1.85         4.00 o                         
   4  15   5         43.24         36.03         2.69 o                         
   5  15   5         19.67         17.87         3.21 o                         
   6  15   5          0.87         -0.26         2.52 o                         
   7  15   5         20.28         21.04         4.04 o                         
   8  15   5          0.06         -0.09         3.13 o                         
  -2  16   5          2.77          3.71         4.22 o                         
  -1  16   5         11.24         10.13         3.17 o                         
   0  16   5         44.35         38.11         6.70 o                         
   1  16   5          3.84         -0.83         6.49 o                         
   2  16   5         96.59        102.21         4.14 o                         
   3  16   5          2.76          5.06         2.86 o                         
   4  16   5         99.46         80.68         6.28 o                         
   5  16   5         30.18         30.90         6.83 o                         
   6  16   5          5.35          4.85         3.47 o                         
   7  16   5        176.34        193.32        22.71 o                         
   8  16   5          2.98          3.51         2.17 o                         
  -1  17   5          0.18          1.97         2.31 o                         
   0  17   5         50.93         59.53         8.03 o                         
   1  17   5         42.45         36.77         6.70 o                         
   2  17   5          1.73          1.08         3.43 o                         
   3  17   5          7.17          9.29         2.56 o                         
   4  17   5         27.39         24.19         3.58 o                         
   5  17   5        100.13        119.52         7.75 o                         
   6  17   5         57.53         61.22         5.40 o                         
   7  17   5         23.90         30.11         3.15 o                         
   0  18   5         46.54         27.53         4.86 o                         
   1  18   5          0.09          1.64         2.17 o                         
   2  18   5          1.30         -1.01         2.46 o                         
   3  18   5          0.50          1.51         2.66 o                         
   4  18   5          4.77         -0.64         5.18 o                         
   5  18   5         22.20         17.16         4.85 o                         
   6  18   5         41.08         40.12         9.39 o                         
   4  19   5         87.37         67.24         3.45 o                         
  -4 -18   6          7.93         10.56        19.02 o                         
  -3 -18   6         13.14          0.68        15.22 o                         
  -1 -18   6        180.46        171.02        24.62 o                         
   0 -18   6         13.59         22.44        12.10 o                         
  -4 -17   6          0.92         -1.49        14.42 o                         
  -3 -17   6        119.68         97.17        10.99 o                         
  -2 -17   6        137.18         98.10        21.73 o                         
  -1 -17   6          2.52          1.22        10.36 o                         
   0 -17   6         83.61         73.06         4.56 o                         
   1 -17   6         17.10         15.33         3.35 o                         
   2 -17   6        109.28         82.91        10.74 o                         
  -6 -16   6          0.08         37.90        33.24 o                         
  -5 -16   6         23.02         65.11        19.72 o                         
  -4 -16   6         26.35         22.33         5.33 o                         
  -3 -16   6          1.34          2.37         8.59 o                         
  -2 -16   6         36.70         38.94         6.43 o                         
  -1 -16   6        126.68        141.29         6.31 o                         
   0 -16   6          0.08          2.49         4.08 o                         
   1 -16   6         10.12          7.37         4.55 o                         
   2 -16   6         55.37         48.26         4.86 o                         
  -7 -15   6         23.49         18.32         3.48 o                         
  -6 -15   6          6.18          0.39        11.49 o                         
  -5 -15   6        113.56         92.02        16.84 o                         
  -4 -15   6         85.42         88.89        82.56 o                         
  -3 -15   6        285.69        313.98         8.41 o                         
  -2 -15   6          0.69         -1.49         3.41 o                         
  -1 -15   6          0.07         -0.30         3.61 o                         
   0 -15   6         94.07         92.26        23.94 o                         
   1 -15   6        173.61        187.52         7.66 o                         
   2 -15   6         13.07         24.27         3.16 o                         
   3 -15   6         29.95         37.12         3.94 o                         
   4 -15   6         53.85         45.10         3.97 o                         
  -7 -14   6          3.84          2.54         2.44 o                         
  -6 -14   6         32.30         29.98         3.16 o                         
  -5 -14   6        336.51        342.81         7.41 o                         
  -4 -14   6         14.64         14.74         8.95 o                         
  -3 -14   6        346.56        320.88         8.14 o                         
  -2 -14   6          7.57          9.79         2.87 o                         
  -1 -14   6         97.63        107.67         4.12 o                         
   0 -14   6        356.32        313.29        19.44 o                         
   1 -14   6          2.37          1.03         3.30 o                         
   2 -14   6        326.61        350.75        10.44 o                         
   3 -14   6         36.97         43.43         4.98 o                         
   4 -14   6        133.91        150.41         3.24 o                         
   5 -14   6         63.85         46.36         4.64 o                         
  -8 -13   6         17.99         26.60         3.37 o                         
  -7 -13   6          1.48          3.14         2.76 o                         
  -6 -13   6         30.63         38.83         3.84 o                         
  -5 -13   6        404.99        382.90         8.47 o                         
  -4 -13   6        134.13        150.82         4.26 o                         
  -3 -13   6         32.59         38.52         2.50 o                         
  -2 -13   6        945.82       1050.08        13.24 o                         
  -1 -13   6         74.70         81.02         3.39 o                         
   0 -13   6         46.77         48.70         3.26 o                         
   1 -13   6        115.72        115.96         4.95 o                         
   2 -13   6        125.62        118.50         5.10 o                         
   3 -13   6         81.26         79.76         6.46 o                         
   4 -13   6          1.68          5.51         3.91 o                         
   5 -13   6        101.56         88.78         2.49 o                         
  -8 -12   6          0.13          1.58         3.03 o                         
  -7 -12   6          4.84         -2.80         4.14 o                         
  -6 -12   6         69.86         68.54         3.35 o                         
  -5 -12   6         50.70         45.35         2.55 o                         
  -4 -12   6        197.13        223.90         7.37 o                         
  -3 -12   6         53.39         49.96         2.44 o                         
  -2 -12   6         62.19         63.35         2.81 o                         
  -1 -12   6       1960.27       1885.64        19.52 o                         
   0 -12   6         12.20         14.50         2.45 o                         
   1 -12   6        482.81        498.79         8.54 o                         
   2 -12   6        357.09        392.96        10.97 o                         
   3 -12   6          6.16          2.36         4.56 o                         
   4 -12   6        157.63        151.37         7.36 o                         
   5 -12   6         75.66         69.42         5.75 o                         
   6 -12   6         10.65         10.85         1.46 o                         
  -8 -11   6        170.07        163.66         7.31 o                         
  -7 -11   6        361.97        391.99        12.90 o                         
  -6 -11   6        338.98        381.43        12.00 o                         
  -5 -11   6        108.65        105.68         3.41 o                         
  -4 -11   6          8.77          6.35         2.35 o                         
  -3 -11   6       1885.85       1881.13        19.59 o                         
  -2 -11   6          6.20          4.73         1.71 o                         
  -1 -11   6        184.09        176.00         3.89 o                         
   0 -11   6          0.72          2.53         2.21 o                         
   1 -11   6        200.48        214.82         7.75 o                         
   2 -11   6         23.32         17.31         3.58 o                         
   3 -11   6        268.68        280.72         5.91 o                         
   4 -11   6        564.68        598.89        16.64 o                         
   5 -11   6         10.23          9.93         2.27 o                         
   6 -11   6         15.20         24.14         2.62 o                         
  -9 -10   6          4.70          2.66         2.17 o                         
  -8 -10   6         33.21         34.12         4.02 o                         
  -7 -10   6         25.46         22.15         3.46 o                         
  -6 -10   6         12.10         13.08         2.40 o                         
  -5 -10   6        903.74        853.70         8.94 o                         
  -4 -10   6         72.51         84.12         2.31 o                         
  -3 -10   6        286.32        268.49         3.92 o                         
  -2 -10   6        377.23        420.49         6.58 o                         
  -1 -10   6        107.01        112.66         2.31 o                         
   0 -10   6        386.52        391.65         4.42 o                         
   1 -10   6        192.61        219.59         6.42 o                         
   2 -10   6        653.24        636.34        17.77 o                         
   3 -10   6          3.68          6.12         2.44 o                         
   4 -10   6         68.46         72.15         4.16 o                         
   5 -10   6         56.66         59.85         4.33 o                         
   6 -10   6         23.34         26.77         2.51 o                         
   7 -10   6        146.71        121.34         5.03 o                         
  -9  -9   6          0.33          2.48         2.32 o                         
  -8  -9   6          0.08         -0.71         2.97 o                         
  -7  -9   6         84.82         85.73         3.66 o                         
  -6  -9   6        453.95        448.33         7.27 o                         
  -5  -9   6        443.43        409.50         5.22 o                         
  -4  -9   6        125.23        106.53         2.29 o                         
  -3  -9   6        385.23        362.79         5.41 o                         
  -2  -9   6          3.41          3.02         1.35 o                         
  -1  -9   6        483.71        533.54         7.40 o                         
   0  -9   6         69.94        109.06         5.19 o                         
   1  -9   6       1249.32       1165.78        18.44 o                         
   2  -9   6         15.05         13.17         2.09 o                         
   3  -9   6        138.97        146.52         4.49 o                         
   4  -9   6         24.03         16.93         2.69 o                         
   5  -9   6        789.61        847.33        15.42 o                         
   6  -9   6        273.83        268.93         9.02 o                         
   7  -9   6         69.98         68.95         2.88 o                         
  -9  -8   6         54.59         48.89         4.09 o                         
  -8  -8   6        200.76        195.35         4.71 o                         
  -7  -8   6         10.68         12.10         2.34 o                         
  -6  -8   6        877.25        829.89        16.85 o                         
  -5  -8   6        267.96        248.68         4.07 o                         
  -4  -8   6         42.37         61.41         4.71 o                         
  -3  -8   6       1370.07       1353.22        14.07 o                         
  -2  -8   6       2329.21       2314.40        21.18 o                         
  -1  -8   6       5655.56       5176.77        87.47 o                         
   0  -8   6        134.94        149.86         4.35 o                         
   1  -8   6        191.09        181.86         3.76 o                         
   2  -8   6         41.07         38.21         2.29 o                         
   3  -8   6        209.63        232.05         7.15 o                         
   4  -8   6       2153.18       2251.79        36.32 o                         
   5  -8   6          0.39          2.25         2.15 o                         
   6  -8   6         10.32         10.54         3.84 o                         
   7  -8   6         44.87         40.98         2.71 o                         
   8  -8   6         33.25         34.61         2.01 o                         
  -9  -7   6        240.74        221.10         7.66 o                         
  -8  -7   6         10.69         12.40         2.06 o                         
  -7  -7   6        103.27        105.77         3.65 o                         
  -6  -7   6        371.18        424.09         7.52 o                         
  -5  -7   6        196.79        176.56         2.81 o                         
  -4  -7   6         74.95         68.94         2.03 o                         
  -3  -7   6        270.66        200.11         2.87 o                         
  -2  -7   6        164.42        149.97         4.40 o                         
  -1  -7   6        861.48        738.89        19.17 o                         
   0  -7   6       8446.23       8434.00       139.44 o                         
   1  -7   6        404.19        375.98         8.30 o                         
   2  -7   6        533.74        505.47         7.36 o                         
   3  -7   6        279.97        305.79         5.38 o                         
   4  -7   6       1164.85       1178.20        14.69 o                         
   5  -7   6         26.58         36.91         2.27 o                         
   6  -7   6         90.88         93.76         3.71 o                         
   7  -7   6         83.50         98.36         4.83 o                         
  -9  -6   6          1.58          1.89         2.02 o                         
  -8  -6   6        330.41        338.48         5.64 o                         
  -7  -6   6          3.36          2.48         2.00 o                         
  -6  -6   6         45.92         47.44         2.01 o                         
  -5  -6   6        294.84        281.54         3.52 o                         
  -4  -6   6        331.60        315.30         9.09 o                         
  -3  -6   6          7.86         17.62         1.91 o                         
  -2  -6   6        495.69        437.66         7.61 o                         
  -1  -6   6       1195.35       1045.32        24.94 o                         
   0  -6   6       2541.54       2493.03        59.35 o                         
   1  -6   6       1007.15       1033.21        15.29 o                         
   2  -6   6        569.92        572.64         9.36 o                         
   3  -6   6        170.76        187.15         6.29 o                         
   4  -6   6       1491.69       1569.64        19.88 o                         
   5  -6   6        416.84        468.39         7.95 o                         
   6  -6   6        344.84        368.41         8.52 o                         
   7  -6   6         57.57         80.18         5.44 o                         
   8  -6   6          0.74          0.07         1.62 o                         
  -9  -5   6          0.23          1.06         1.56 o                         
  -8  -5   6         10.01         10.64         2.05 o                         
  -7  -5   6         44.84         33.33         2.02 o                         
  -6  -5   6         41.59         43.50         2.10 o                         
  -5  -5   6        201.75        203.61         3.78 o                         
  -4  -5   6        165.76        160.28         3.93 o                         
  -3  -5   6      10428.42      10257.22       522.79 o                         
  -2  -5   6         53.30         60.10         2.56 o                         
  -1  -5   6        491.85        448.58         7.99 o                         
   0  -5   6       1415.26       1157.61        55.88 o                         
   1  -5   6       5514.89       5223.00        62.08 o                         
   2  -5   6        155.68        167.05         3.56 o                         
   3  -5   6        511.71        560.77         9.07 o                         
   4  -5   6        359.92        404.03         9.41 o                         
   5  -5   6         98.63        119.32         4.12 o                         
   6  -5   6        484.08        491.26         8.66 o                         
   7  -5   6         88.70         94.83         4.05 o                         
   8  -5   6        156.96        163.50         4.71 o                         
   9  -5   6          2.47          3.73         1.81 o                         
  -9  -4   6         45.99         39.36         1.96 o                         
  -8  -4   6        358.18        348.21        10.07 o                         
  -7  -4   6          1.13          2.22         1.77 o                         
  -6  -4   6        168.66        156.17         3.37 o                         
  -5  -4   6        736.06        637.22        10.64 o                         
  -4  -4   6        378.66        468.41         9.26 o                         
  -3  -4   6       7247.11       6459.57       122.55 o                         
  -2  -4   6       2791.53       2497.68        35.00 o                         
  -1  -4   6       2094.80       1361.79       414.35 o                         
   0  -4   6       2749.76       2478.93        60.36 o                         
   1  -4   6        491.21        420.69         9.75 o                         
   2  -4   6       1468.75       1279.95        16.28 o                         
   3  -4   6         89.87         90.24         5.79 o                         
   4  -4   6        114.28        100.57         3.72 o                         
   5  -4   6        672.89        768.85        12.27 o                         
   6  -4   6          5.24          5.54         2.33 o                         
   7  -4   6         32.99         40.52         2.82 o                         
   8  -4   6          3.90          6.36         2.28 o                         
   9  -4   6         10.04          9.52         3.60 o                         
  -9  -3   6        163.88        155.36         4.23 o                         
  -8  -3   6         88.24         71.03         3.77 o                         
  -7  -3   6         46.49         48.61         2.55 o                         
  -6  -3   6       1091.03       1134.70        17.21 o                         
  -5  -3   6        526.83        484.40        18.57 o                         
  -4  -3   6        701.30        695.81         8.52 o                         
  -3  -3   6         58.68         65.27         9.79 o                         
  -2  -3   6        789.06        687.51        28.54 o                         
  -1  -3   6        491.70        420.19        21.25 o                         
   0  -3   6       5911.59       5174.72        96.41 o                         
   1  -3   6        155.14        162.68         4.26 o                         
   2  -3   6       1999.20       1972.46        25.24 o                         
   3  -3   6        245.34        215.38         5.14 o                         
   4  -3   6        390.00        434.67         8.84 o                         
   5  -3   6         30.33         28.85         2.37 o                         
   6  -3   6       1338.92       1466.10        36.43 o                         
   7  -3   6       1292.17       1530.51        21.93 o                         
   8  -3   6          5.07          8.62         3.01 o                         
   9  -3   6        359.89        442.22         9.21 o                         
  -9  -2   6         24.88         19.37         2.13 o                         
  -8  -2   6          1.60         -0.69         3.62 o                         
  -7  -2   6         37.15         38.56         5.04 o                         
  -6  -2   6       2225.50       2275.65        40.18 o                         
  -5  -2   6       1001.05       1091.05        19.93 o                         
  -4  -2   6        542.68        506.96        11.62 o                         
  -3  -2   6       2646.40       2680.91        40.13 o                         
  -2  -2   6        106.94         90.05         4.97 o                         
  -1  -2   6       8771.23       7698.86       286.73 o                         
   0  -2   6          5.62          8.75         2.18 o                         
   1  -2   6       1932.27       1868.86        46.83 o                         
   2  -2   6         13.32         22.36         2.76 o                         
   3  -2   6        392.05        400.07         7.64 o                         
   4  -2   6       6760.55       7397.09       114.00 o                         
   5  -2   6         17.61         17.76         2.81 o                         
   6  -2   6        145.24        153.44         9.66 o                         
   7  -2   6        255.24        327.56         7.99 o                         
   8  -2   6        306.35        350.15         9.64 o                         
   9  -2   6         19.51         24.10         2.36 o                         
  -9  -1   6         23.27         20.02         3.22 o                         
  -8  -1   6        161.11        176.82         7.32 o                         
  -7  -1   6         60.76         83.39         9.94 o                         
  -6  -1   6        475.49        464.33         7.05 o                         
  -5  -1   6       1558.57       1486.91        19.74 o                         
  -4  -1   6         35.26         24.01         2.79 o                         
  -3  -1   6      10033.02      10310.06       495.33 o                         
  -2  -1   6         58.64         65.36         3.02 o                         
  -1  -1   6        325.95        210.95        10.71 o                         
   1  -1   6        345.91        304.86        11.23 o                         
   2  -1   6        573.13        601.19        18.35 o                         
   3  -1   6       3794.20       4104.27        69.53 o                         
   4  -1   6       6191.55       6948.05       116.08 o                         
   5  -1   6        222.55        243.62         7.07 o                         
   6  -1   6       1398.24       1564.75        31.27 o                         
   7  -1   6         34.00         48.50         3.95 o                         
   8  -1   6         20.51         21.30         3.53 o                         
   9  -1   6         39.46         45.04         2.25 o                         
  -9   0   6         73.01         53.35        11.29 o                         
  -8   0   6        276.19        281.87         9.59 o                         
  -7   0   6         81.46        112.26        18.40 o                         
  -6   0   6        200.68        172.26        11.51 o                         
  -5   0   6        227.36        236.55        15.85 o                         
  -4   0   6        283.75        246.33         4.97 o                         
  -3   0   6       2672.06       2668.53        56.43 o                         
  -2   0   6        125.95        109.95         3.89 o                         
  -1   0   6        707.07        610.17        90.94 o                         
   1   0   6       1722.34       1645.25        41.48 o                         
   2   0   6        564.39        464.30        10.74 o                         
   3   0   6        248.68        326.70         6.37 o                         
   4   0   6       2017.44       2360.23        34.24 o                         
   5   0   6         90.95         86.96         4.89 o                         
   6   0   6        102.07        122.44         6.26 o                         
   7   0   6          9.20         13.38         2.74 o                         
   8   0   6          1.52          3.19         2.31 o                         
   9   0   6        234.44        270.28        15.19 o                         
  10   0   6          2.69          3.41         1.37 o                         
  -8   1   6         97.56         98.98         5.40 o                         
  -7   1   6        345.08        340.87        55.32 o                         
  -6   1   6        717.75        639.09        10.56 o                         
  -5   1   6          9.41         15.00         2.22 o                         
  -4   1   6        198.80        235.07         4.84 o                         
  -3   1   6        502.12        450.80        10.50 o                         
  -2   1   6        213.22        174.61         8.70 o                         
  -1   1   6        400.43        358.66        18.88 o                         
   0   1   6       1493.04       1458.72        38.58 o                         
   1   1   6       3103.57       3141.93        75.95 o                         
   2   1   6       2722.88       2814.58       175.36 o                         
   3   1   6         24.20         14.60         3.11 o                         
   4   1   6         31.33         49.49         2.53 o                         
   5   1   6         27.76         31.41         2.45 o                         
   6   1   6        617.96        729.95        11.33 o                         
   7   1   6       1188.82       1361.61        20.30 o                         
   8   1   6         22.29         30.93         2.37 o                         
   9   1   6         18.98         23.53         2.36 o                         
  10   1   6         57.51         48.21         2.06 o                         
  -8   2   6         18.85         22.73         3.61 o                         
  -7   2   6          1.91          2.42         3.39 o                         
  -6   2   6       1213.55       1152.85        26.12 o                         
  -5   2   6        326.81        355.60        11.23 o                         
  -4   2   6        834.52        842.59        27.59 o                         
  -3   2   6       6408.24       6103.29        87.00 o                         
  -2   2   6         23.35         11.60         3.03 o                         
  -1   2   6       3112.58       2778.78        71.25 o                         
   0   2   6         84.60         81.85         5.99 o                         
   1   2   6       3508.80       3199.69       113.45 o                         
   2   2   6         84.38         66.74         4.86 o                         
   3   2   6        516.75        539.17        31.03 o                         
   4   2   6       3156.72       3430.60        52.16 o                         
   5   2   6         58.37         49.78         2.68 o                         
   6   2   6        191.79        200.76         6.96 o                         
   7   2   6         57.51         67.02         3.02 o                         
   8   2   6        224.54        249.69         4.86 o                         
   9   2   6         80.89         81.61         6.67 o                         
  10   2   6         70.80         65.98         3.11 o                         
  -8   3   6          7.76          6.68         3.12 o                         
  -7   3   6        217.98        186.80        18.85 o                         
  -6   3   6        607.76        540.01        21.37 o                         
  -5   3   6       1364.54       1344.82        17.06 o                         
  -4   3   6        223.97        245.87        10.62 o                         
  -3   3   6        106.64         99.35         9.65 o                         
  -2   3   6        783.90        771.54        14.27 o                         
  -1   3   6       3867.25       3368.91        85.37 o                         
   0   3   6          0.62          1.58         4.33 o                         
   1   3   6         51.94         61.82         4.16 o                         
   2   3   6         37.19         36.91         4.89 o                         
   3   3   6       1284.54       1293.64        40.81 o                         
   4   3   6       5597.59       5835.71       140.14 o                         
   5   3   6        583.38        605.11        10.87 o                         
   6   3   6        943.95       1034.88        14.84 o                         
   7   3   6        256.26        305.06         7.60 o                         
   8   3   6        206.92        200.98         7.80 o                         
   9   3   6        375.22        388.93        13.93 o                         
  10   3   6         91.61         98.02         3.57 o                         
  -8   4   6          9.80          6.95         2.79 o                         
  -7   4   6         70.82         76.43         3.54 o                         
  -6   4   6        379.62        372.18        19.44 o                         
  -5   4   6          0.23          2.52         3.47 o                         
  -4   4   6         57.19         74.97         5.58 o                         
  -3   4   6        247.37        267.92         7.46 o                         
  -2   4   6         91.56         78.42         3.89 o                         
  -1   4   6        429.14        385.12         7.97 o                         
   0   4   6       2402.16       2419.77        40.93 o                         
   1   4   6        428.88        360.19         9.27 o                         
   2   4   6       1279.97       1211.51        51.99 o                         
   3   4   6       3396.07       3621.76        51.03 o                         
   4   4   6       1057.10       1145.60        31.61 o                         
   5   4   6        602.74        639.49        21.72 o                         
   6   4   6       1062.11       1167.97        15.22 o                         
   7   4   6          3.24          8.27         2.69 o                         
   8   4   6          5.17          8.07         2.45 o                         
   9   4   6          0.33          0.38         2.62 o                         
  10   4   6          0.12          2.17         3.28 o                         
  -7   5   6        496.89        468.57         9.81 o                         
  -6   5   6         24.39         20.43         3.22 o                         
  -5   5   6        257.43        223.48         7.02 o                         
  -4   5   6       1034.50       1060.59        22.94 o                         
  -3   5   6       1347.77       1210.84        19.55 o                         
  -2   5   6       2065.64       1960.62        28.34 o                         
  -1   5   6        129.63        100.71         4.15 o                         
   0   5   6        261.38        282.85        14.01 o                         
   1   5   6       3352.70       3226.21        68.59 o                         
   2   5   6        195.52        183.63         5.76 o                         
   3   5   6         94.88         73.48         4.99 o                         
   4   5   6       2282.02       2269.83        31.79 o                         
   5   5   6        737.80        766.64        11.76 o                         
   6   5   6        468.07        519.31        10.33 o                         
   7   5   6        293.12        337.98         9.88 o                         
   8   5   6         11.06         14.77         2.14 o                         
   9   5   6          0.58          2.65         2.44 o                         
  10   5   6          2.69         -0.23         3.50 o                         
  -7   6   6          1.08          0.01         2.28 o                         
  -6   6   6          1.01          0.71         2.95 o                         
  -5   6   6         58.04         56.73         5.45 o                         
  -4   6   6       2894.10       3076.99        64.80 o                         
  -3   6   6       1277.66       1197.20        27.24 o                         
  -2   6   6        105.88         90.21         3.78 o                         
  -1   6   6        120.37        113.18         8.35 o                         
   0   6   6        226.49        277.02        25.80 o                         
   1   6   6       1974.27       1983.93        52.57 o                         
   2   6   6       1353.90       1293.14        21.93 o                         
   3   6   6        340.68        257.02         8.86 o                         
   4   6   6        273.76        242.35         4.58 o                         
   5   6   6          2.91          2.26         1.83 o                         
   6   6   6         26.71         31.05         2.69 o                         
   7   6   6        211.24        200.75         9.36 o                         
   8   6   6        117.18        119.69         3.55 o                         
   9   6   6         68.38         72.58         3.64 o                         
  10   6   6         24.84         20.03         3.85 o                         
  -7   7   6          7.67          3.85         1.60 o                         
  -6   7   6        233.71        239.05         5.71 o                         
  -5   7   6        319.81        318.84        10.30 o                         
  -4   7   6         41.83         49.68         5.35 o                         
  -3   7   6        316.90        281.87         6.77 o                         
  -2   7   6        415.79        414.96         9.21 o                         
  -1   7   6        398.61        406.74         7.34 o                         
   0   7   6         80.79         67.80         4.55 o                         
   1   7   6          5.27          0.30         4.30 o                         
   2   7   6          7.95          7.41         2.81 o                         
   3   7   6       3570.49       3520.20        43.87 o                         
   4   7   6        199.92        189.42         5.76 o                         
   5   7   6        143.25        138.13         3.51 o                         
   6   7   6        128.78        145.25         5.30 o                         
   7   7   6        246.95        256.22         6.09 o                         
   8   7   6         38.33         39.50         2.34 o                         
   9   7   6         12.93         11.63         2.56 o                         
  10   7   6         11.10         11.24         3.70 o                         
  -7   8   6         15.80         13.96         2.35 o                         
  -6   8   6        117.70        110.84         4.83 o                         
  -5   8   6          2.61          1.71         5.61 o                         
  -4   8   6         90.03         98.15        17.32 o                         
  -3   8   6        201.44        200.82        11.02 o                         
  -2   8   6         61.39         48.03         3.41 o                         
  -1   8   6         15.71         15.61         2.82 o                         
   0   8   6        259.68        289.53        14.41 o                         
   1   8   6        500.30        505.15        22.76 o                         
   2   8   6       2014.95       2061.83        37.49 o                         
   3   8   6          7.45         12.26         2.61 o                         
   4   8   6        404.84        394.47        10.23 o                         
   5   8   6        224.17        183.91         6.11 o                         
   6   8   6         71.46         80.70         4.64 o                         
   7   8   6        376.36        302.41         8.96 o                         
   8   8   6         19.08         31.36         3.76 o                         
   9   8   6          0.59          0.68         2.56 o                         
  10   8   6         37.76         37.78         4.06 o                         
  -6   9   6         69.86         79.85         3.57 o                         
  -5   9   6          1.03          5.69         5.95 o                         
  -4   9   6        498.51        498.45        16.91 o                         
  -3   9   6        655.24        649.19        14.95 o                         
  -2   9   6        277.19        286.31         6.06 o                         
  -1   9   6        133.38        134.01         5.07 o                         
   0   9   6        265.61        261.26         7.09 o                         
   1   9   6        498.53        498.64        10.31 o                         
   2   9   6          2.52          4.46         2.24 o                         
   3   9   6        909.70        816.86        10.79 o                         
   4   9   6       1564.98       1512.95        24.20 o                         
   5   9   6       1736.48       1577.04        29.86 o                         
   6   9   6        233.05        241.94         6.46 o                         
   7   9   6        430.02        436.71         9.99 o                         
   8   9   6        108.63        114.77         5.20 o                         
   9   9   6          3.82          3.23         2.76 o                         
  10   9   6          5.90          6.64         2.90 o                         
  -6  10   6         76.46         58.74         3.83 o                         
  -5  10   6          1.32         -0.18         5.41 o                         
  -4  10   6         33.39         31.72         5.43 o                         
  -3  10   6        698.76        757.02        14.19 o                         
  -2  10   6        116.12        103.00         4.01 o                         
  -1  10   6         28.21         27.74         2.67 o                         
   0  10   6          0.39          0.81         2.23 o                         
   1  10   6         77.33         77.24         3.77 o                         
   2  10   6       2869.51       2979.52        55.22 o                         
   3  10   6       1491.67       1551.13        31.00 o                         
   4  10   6         32.14         27.32         2.62 o                         
   5  10   6         24.79         22.29         2.59 o                         
   6  10   6         29.32         31.94         3.52 o                         
   7  10   6          1.25          5.88         4.55 o                         
   8  10   6          2.57         -2.28         3.42 o                         
   9  10   6         11.15          9.47         2.23 o                         
  10  10   6          2.17          2.43         2.37 o                         
  -5  11   6          7.56          6.14         2.44 o                         
  -4  11   6         18.12         13.44         3.93 o                         
  -3  11   6          9.98          8.48         4.15 o                         
  -2  11   6        117.81        112.61         4.14 o                         
  -1  11   6        156.07        145.20         3.96 o                         
   0  11   6         17.18         19.11         3.19 o                         
   1  11   6        142.19        125.65         5.68 o                         
   2  11   6         53.98         53.52         3.03 o                         
   3  11   6          2.04          0.48         2.99 o                         
   4  11   6        175.04        182.06         5.28 o                         
   5  11   6          4.40          2.90         2.74 o                         
   6  11   6          0.37          2.05         3.13 o                         
   7  11   6         85.05         79.82         4.59 o                         
   8  11   6         10.90         17.51         2.73 o                         
   9  11   6          0.05          1.46         1.94 o                         
  10  11   6        104.21        105.37         4.37 o                         
  -5  12   6         16.49         15.04         2.04 o                         
  -4  12   6         12.61         12.91         3.32 o                         
  -3  12   6          0.39          2.84         3.68 o                         
  -2  12   6          1.75          4.01         3.88 o                         
  -1  12   6        550.00        535.27        15.90 o                         
   0  12   6        201.71        188.80         5.06 o                         
   1  12   6        182.18        116.97         9.03 o                         
   2  12   6        363.07        405.19        20.57 o                         
   3  12   6         30.82         28.12         3.38 o                         
   4  12   6        571.52        579.43        13.73 o                         
   5  12   6          8.72          5.48         2.59 o                         
   6  12   6        291.26        279.28        18.10 o                         
   7  12   6          1.28         -0.92         2.21 o                         
   8  12   6          1.93         -0.80         2.28 o                         
   9  12   6          2.18          1.65         2.64 o                         
  -4  13   6         56.95         48.95        13.70 o                         
  -3  13   6         43.50         40.57         2.83 o                         
  -2  13   6         23.53         23.47         3.79 o                         
  -1  13   6         11.60         17.14         3.76 o                         
   0  13   6          1.06         -0.33         2.91 o                         
   1  13   6        186.20        154.22         9.98 o                         
   2  13   6        141.89        154.30        11.70 o                         
   3  13   6       1582.53       1609.28        30.32 o                         
   4  13   6        181.96        202.95         4.92 o                         
   5  13   6        188.88        219.74         7.13 o                         
   6  13   6         29.14         32.66         2.93 o                         
   7  13   6          1.90          2.06         3.13 o                         
   8  13   6          0.56          1.65         2.47 o                         
   9  13   6          7.33         11.18         2.91 o                         
  -4  14   6          1.65          1.21         4.38 o                         
  -3  14   6          0.47         -1.36         2.34 o                         
  -2  14   6          5.61          8.58         5.08 o                         
  -1  14   6         62.51         53.53         7.16 o                         
   0  14   6         44.13         28.47         6.97 o                         
   1  14   6        225.92        228.47         7.48 o                         
   2  14   6        242.99        274.92         8.65 o                         
   3  14   6          9.91          5.31         3.22 o                         
   4  14   6         12.93         15.35         3.97 o                         
   5  14   6         16.51         12.98         3.51 o                         
   6  14   6          3.60          2.45         2.80 o                         
   7  14   6          2.31          5.92         2.90 o                         
   8  14   6        191.47        178.85         6.50 o                         
  -3  15   6          7.35          3.52         2.93 o                         
  -2  15   6         17.42         13.20         2.92 o                         
  -1  15   6          5.99         14.62         5.66 o                         
   0  15   6         87.51         86.73         8.25 o                         
   1  15   6        470.64        430.20        17.97 o                         
   2  15   6          1.98          3.71         2.94 o                         
   3  15   6          0.21          3.20         3.00 o                         
   4  15   6          5.82          0.51         3.29 o                         
   5  15   6         45.92         40.55         3.65 o                         
   6  15   6          6.84          6.90         2.53 o                         
   7  15   6          3.64          4.45         3.53 o                         
   8  15   6         15.08         14.86         2.70 o                         
  -2  16   6         38.07         24.85         3.92 o                         
  -1  16   6        142.25        124.91        17.83 o                         
   0  16   6         53.88         53.91         4.56 o                         
   1  16   6         27.83         21.64         6.74 o                         
   2  16   6        182.55        191.99         6.61 o                         
   3  16   6          0.35          0.09         2.76 o                         
   4  16   6        202.86        228.75         9.42 o                         
   5  16   6          2.66          7.34         6.06 o                         
   6  16   6         40.48         36.65         2.59 o                         
   7  16   6         11.09         10.92         3.05 o                         
   8  16   6          2.08          1.33         1.84 o                         
  -1  17   6          9.80          6.49         3.48 o                         
   0  17   6         22.70         32.05         6.21 o                         
   1  17   6          7.37          6.97         5.46 o                         
   2  17   6          1.39          2.32         2.89 o                         
   3  17   6         46.50         42.15         3.54 o                         
   4  17   6          0.16          4.52         3.74 o                         
   5  17   6         39.88         43.02         5.82 o                         
   6  17   6         44.12         37.38         4.56 o                         
   7  17   6         46.82         50.06         3.34 o                         
   1  18   6          3.36          2.60         1.81 o                         
   2  18   6          0.10         -0.27         2.56 o                         
   3  18   6         51.75         46.56         5.71 o                         
   4  18   6          1.35          1.80         4.80 o                         
   5  18   6         16.86         11.46         4.26 o                         
   6  18   6          7.74          4.15         2.42 o                         
  -3 -18   7         42.44         36.24        23.30 o                         
  -1 -18   7         89.33         74.66        28.78 o                         
  -4 -17   7         30.93         35.24        24.03 o                         
  -3 -17   7        132.14        105.36        18.88 o                         
  -2 -17   7         17.16         19.19        12.75 o                         
  -1 -17   7          5.66          5.44        12.06 o                         
   0 -17   7         18.54         14.14         7.64 o                         
   1 -17   7          9.67          9.12         2.21 o                         
  -4 -16   7         76.38         30.57        19.47 o                         
  -3 -16   7          2.55          7.96         4.78 o                         
  -2 -16   7         47.01         47.37        11.00 o                         
  -1 -16   7         25.46         30.03         9.67 o                         
   0 -16   7         56.74         54.46         4.75 o                         
   1 -16   7         17.40         20.42         4.22 o                         
   2 -16   7         78.00         73.31         4.98 o                         
  -6 -15   7         28.39         42.82        43.10 o                         
  -5 -15   7          2.11        -27.80        27.80 o                         
  -4 -15   7         19.03        -25.95        66.72 o                         
  -3 -15   7          8.34          2.43         9.58 o                         
  -2 -15   7         37.27         41.70         7.19 o                         
  -1 -15   7         56.18         54.12         4.59 o                         
   0 -15   7          3.64          6.41         4.78 o                         
   1 -15   7          9.97         20.76         3.88 o                         
   2 -15   7          6.88          7.80         2.77 o                         
   3 -15   7          0.54          0.97         2.00 o                         
  -7 -14   7          4.82          8.51         2.43 o                         
  -6 -14   7         53.15         62.90         6.93 o                         
  -5 -14   7          6.36         10.45         3.12 o                         
  -4 -14   7         81.79         79.93         6.78 o                         
  -3 -14   7        123.67        139.41         6.04 o                         
  -2 -14   7         22.11         27.17         4.02 o                         
  -1 -14   7         40.29         42.20         5.87 o                         
   0 -14   7          2.29          3.70         3.02 o                         
   1 -14   7          9.79          7.92         3.30 o                         
   2 -14   7        107.09        106.82         4.22 o                         
   3 -14   7          1.00          0.09         2.38 o                         
   4 -14   7         18.70         14.04         1.97 o                         
  -8 -13   7         29.72         23.14         3.18 o                         
  -7 -13   7          2.65          0.95         2.63 o                         
  -6 -13   7         22.68         21.67         3.34 o                         
  -5 -13   7         10.23         11.90         3.02 o                         
  -4 -13   7        675.00        683.58        16.22 o                         
  -3 -13   7          8.66          5.06         2.23 o                         
  -2 -13   7          8.87         12.25         2.69 o                         
  -1 -13   7          0.23         -0.55         2.18 o                         
   0 -13   7          0.45          0.59         2.72 o                         
   1 -13   7        654.70        656.50        10.08 o                         
   2 -13   7         70.16         66.81         4.35 o                         
   3 -13   7         63.25         79.00         4.37 o                         
   4 -13   7         31.79         26.46         4.41 o                         
   5 -13   7          2.57          0.88         1.54 o                         
  -8 -12   7          4.97          2.47         2.42 o                         
  -7 -12   7        101.06        100.51         6.00 o                         
  -6 -12   7        801.22        861.38        15.60 o                         
  -5 -12   7        102.87        104.15         3.05 o                         
  -4 -12   7        331.04        310.65         5.12 o                         
  -3 -12   7        102.56         85.38         2.79 o                         
  -2 -12   7          1.14          2.52         2.42 o                         
  -1 -12   7        764.47        775.74        19.80 o                         
   0 -12   7         44.52         39.90         2.68 o                         
   1 -12   7          0.66         -0.51         3.20 o                         
   2 -12   7         49.58         53.26         4.54 o                         
   3 -12   7          1.56         -3.08         3.38 o                         
   4 -12   7         36.68         24.78         4.47 o                         
   5 -12   7         15.55         21.46         2.76 o                         
   6 -12   7         52.25         44.55         3.68 o                         
  -8 -11   7         85.45         75.59         5.41 o                         
  -6 -11   7         31.38         29.40         3.07 o                         
  -5 -11   7        309.61        330.98         4.91 o                         
  -4 -11   7        241.86        240.94         4.19 o                         
  -3 -11   7        895.26        955.71         9.40 o                         
  -2 -11   7        287.36        277.32         7.94 o                         
  -1 -11   7         27.21         22.16         2.00 o                         
   0 -11   7          2.47          3.82         2.49 o                         
   1 -11   7          2.82          1.08         2.79 o                         
   2 -11   7        120.75         88.56         4.49 o                         
   3 -11   7        571.34        592.61        14.51 o                         
   4 -11   7        106.91        100.95         6.37 o                         
   5 -11   7        241.59        238.22         8.66 o                         
   6 -11   7          0.96          4.67         2.18 o                         
  -8 -10   7          1.91         -0.58         2.77 o                         
  -7 -10   7          1.05         -0.48         3.18 o                         
  -6 -10   7        100.43         77.43         4.45 o                         
  -5 -10   7        171.12        188.88         3.74 o                         
  -4 -10   7         15.72         16.26         2.51 o                         
  -3 -10   7         40.62         33.39         2.16 o                         
  -2 -10   7        877.96        947.49        10.99 o                         
  -1 -10   7         99.14         86.14         3.15 o                         
   0 -10   7         52.23         48.12         2.22 o                         
   1 -10   7        757.71        844.64        13.71 o                         
   2 -10   7          2.70          6.33         3.03 o                         
   3 -10   7         14.14          9.47         2.85 o                         
   4 -10   7        163.54        170.57         4.73 o                         
   5 -10   7         61.92         65.39         4.43 o                         
   6 -10   7          2.03          1.40         1.73 o                         
   7 -10   7         99.12         87.94        12.03 o                         
  -9  -9   7        248.23        197.46         6.79 o                         
  -8  -9   7         44.72         39.67         2.60 o                         
  -7  -9   7        171.21        180.38         6.44 o                         
  -6  -9   7         50.52         49.27         2.66 o                         
  -5  -9   7         46.55         32.69         2.28 o                         
  -4  -9   7       6767.49       6932.31        91.05 o                         
  -3  -9   7         23.22         30.84         1.98 o                         
  -2  -9   7         89.54         94.16         2.94 o                         
  -1  -9   7         47.08         54.63         1.95 o                         
   0  -9   7         76.15         74.24         2.28 o                         
   1  -9   7         13.22          9.23         2.48 o                         
   2  -9   7         24.76         17.98         2.23 o                         
   3  -9   7        277.18        239.11         7.22 o                         
   4  -9   7         45.58         59.65         3.60 o                         
   5  -9   7        544.98        572.36        16.27 o                         
   6  -9   7          7.50          9.97         2.50 o                         
   7  -9   7        146.37        158.11         5.40 o                         
  -9  -8   7         51.90         47.85         3.71 o                         
  -8  -8   7         30.52         29.61         2.58 o                         
  -7  -8   7          4.18          4.17         2.39 o                         
  -6  -8   7        138.74        133.54         3.89 o                         
  -5  -8   7         25.56         22.77         2.63 o                         
  -4  -8   7        172.79        176.29         3.14 o                         
  -3  -8   7        302.87        266.86         4.60 o                         
  -2  -8   7         44.34         41.60         1.83 o                         
  -1  -8   7        161.93        150.80         3.50 o                         
   0  -8   7         45.74         27.22         2.09 o                         
   1  -8   7        283.83        312.09         4.86 o                         
   2  -8   7        531.52        526.10         8.78 o                         
   3  -8   7        728.10        697.99        13.73 o                         
   4  -8   7        107.60        101.89         8.73 o                         
   5  -8   7         78.89         69.12         2.96 o                         
   6  -8   7         60.86         57.32         3.18 o                         
   7  -8   7         44.16         60.88         2.94 o                         
   8  -8   7        103.99         91.85         4.54 o                         
  -9  -7   7         38.10         29.03         3.30 o                         
  -8  -7   7         58.71         57.05         2.49 o                         
  -7  -7   7       1090.72       1166.94        18.13 o                         
  -6  -7   7         25.54         23.06         2.17 o                         
  -5  -7   7        178.27        182.73         3.72 o                         
  -4  -7   7        468.96        478.95         9.54 o                         
  -3  -7   7        242.73        246.93         4.46 o                         
  -2  -7   7        933.94        878.23        14.87 o                         
  -1  -7   7        723.61        645.58        21.03 o                         
   0  -7   7          4.39          4.92         1.86 o                         
   1  -7   7       2184.35       2230.82        20.78 o                         
   2  -7   7         83.78         78.48         2.19 o                         
   3  -7   7       1779.22       1874.93        26.65 o                         
   4  -7   7        302.35        311.18         6.20 o                         
   5  -7   7          0.43          2.65         2.20 o                         
   6  -7   7        212.62        202.15         8.16 o                         
   7  -7   7        314.37        322.18        12.44 o                         
   8  -7   7          0.28          1.87         2.45 o                         
  -9  -6   7         20.21         16.50         2.17 o                         
  -8  -6   7          0.37         -2.04         2.04 o                         
  -7  -6   7         47.19         42.37         2.66 o                         
  -6  -6   7       2008.23       1957.25        36.91 o                         
  -5  -6   7        604.03        615.43        13.88 o                         
  -4  -6   7        663.85        700.95        12.13 o                         
  -3  -6   7        424.47        396.61         7.73 o                         
  -2  -6   7       1736.09       1607.50        24.20 o                         
  -1  -6   7        627.65        502.14         8.31 o                         
   0  -6   7        183.08        166.00         6.72 o                         
   1  -6   7       1157.43       1050.73        19.65 o                         
   2  -6   7       1790.84       1962.77        24.91 o                         
   3  -6   7        781.09        740.03        21.24 o                         
   4  -6   7         26.45         28.42         2.06 o                         
   5  -6   7        720.04        687.70        17.63 o                         
   6  -6   7         33.80         30.88         4.13 o                         
   7  -6   7         95.67        102.58         3.29 o                         
   8  -6   7          0.02          3.32         1.86 o                         
  -9  -5   7         79.63         62.53         8.04 o                         
  -8  -5   7        637.13        561.53        28.36 o                         
  -7  -5   7         44.46         35.04         2.22 o                         
  -6  -5   7          0.86          0.37         1.73 o                         
  -5  -5   7         22.13         29.86         1.93 o                         
  -4  -5   7         76.37         71.80         3.06 o                         
  -3  -5   7       1595.23       1588.35        23.31 o                         
  -2  -5   7         48.36         52.79         2.80 o                         
  -1  -5   7        203.18        190.58         4.79 o                         
   0  -5   7        342.37        360.47         7.20 o                         
   1  -5   7       1783.14       1761.09        31.16 o                         
   2  -5   7          6.56          7.98         1.73 o                         
   3  -5   7        290.35        239.11         7.57 o                         
   4  -5   7        355.33        373.11        13.92 o                         
   5  -5   7        438.13        396.38        10.55 o                         
   6  -5   7        108.91        106.46         4.05 o                         
   7  -5   7          1.17          1.30         1.73 o                         
   8  -5   7         29.35         32.73         2.55 o                         
  -9  -4   7        142.39        129.99         5.49 o                         
  -8  -4   7        838.31        862.80        36.45 o                         
  -7  -4   7         15.55         18.53         2.07 o                         
  -6  -4   7        571.10        532.94        13.55 o                         
  -5  -4   7         56.15         60.48         2.63 o                         
  -4  -4   7       1080.87       1066.79        15.18 o                         
  -3  -4   7        840.74        889.96        12.08 o                         
  -2  -4   7        909.36        831.37        13.25 o                         
  -1  -4   7       1583.52       1406.28        25.55 o                         
   0  -4   7        170.37        191.63         5.01 o                         
   1  -4   7       1191.18       1188.81        22.25 o                         
   2  -4   7          1.15          1.34         2.00 o                         
   3  -4   7         12.17         14.81         2.64 o                         
   4  -4   7        349.50        329.76         7.15 o                         
   5  -4   7        726.39        764.97        16.65 o                         
   6  -4   7          4.71          2.70         2.75 o                         
   7  -4   7         47.66         53.84         2.53 o                         
   8  -4   7         32.40         40.16         2.84 o                         
   9  -4   7         53.72         57.34         2.46 o                         
  -9  -3   7        236.22        206.24         7.13 o                         
  -8  -3   7         50.61         48.80         2.67 o                         
  -7  -3   7         20.75         23.27         2.31 o                         
  -6  -3   7         54.14         50.88         3.25 o                         
  -5  -3   7         19.34         19.36         2.19 o                         
  -4  -3   7        146.13        126.63         3.09 o                         
  -3  -3   7        775.29        715.89        19.14 o                         
  -2  -3   7          1.01          0.40         2.58 o                         
  -1  -3   7          8.15         17.40         2.22 o                         
   0  -3   7       1629.12       1557.61        27.60 o                         
   1  -3   7       4101.98       3676.34        58.24 o                         
   2  -3   7        306.19        289.77         9.71 o                         
   3  -3   7       4035.76       4002.46        48.76 o                         
   4  -3   7        307.64        343.75         6.89 o                         
   5  -3   7          1.09          2.29         2.01 o                         
   6  -3   7        920.25        974.40        22.87 o                         
   7  -3   7        113.01         98.20         3.70 o                         
   8  -3   7        118.47        121.23         4.34 o                         
   9  -3   7         37.46         34.78         2.10 o                         
  -9  -2   7        129.38        102.96         4.88 o                         
  -8  -2   7        327.90        320.63        10.40 o                         
  -7  -2   7         22.08         15.57         2.90 o                         
  -6  -2   7       3455.45       3234.63        46.02 o                         
  -5  -2   7        126.42         93.77         4.31 o                         
  -4  -2   7        956.90        900.49        12.60 o                         
  -3  -2   7        623.60        686.20        12.51 o                         
  -2  -2   7        135.23         98.14         3.63 o                         
  -1  -2   7        782.32        660.40        15.04 o                         
   0  -2   7          3.61          3.07         5.60 o                         
   1  -2   7        879.27        901.14        35.04 o                         
   2  -2   7       1981.29       1746.92        16.34 o                         
   3  -2   7        169.29        194.37         4.28 o                         
   4  -2   7        468.03        447.00         9.58 o                         
   5  -2   7       1916.88       1937.92        53.50 o                         
   6  -2   7        489.78        501.70         7.63 o                         
   7  -2   7        385.58        412.25        11.12 o                         
   8  -2   7         58.74         80.59         4.54 o                         
   9  -2   7          1.17          2.70         1.74 o                         
  -9  -1   7         60.75         44.19         3.38 o                         
  -8  -1   7        438.80        454.39        13.41 o                         
  -7  -1   7          0.83         -1.18         4.05 o                         
  -6  -1   7        256.59        245.87        13.65 o                         
  -5  -1   7          2.84          3.99         1.83 o                         
  -4  -1   7          1.81          1.00         2.29 o                         
  -3  -1   7         23.67         14.79         2.91 o                         
  -2  -1   7        149.25        141.73         3.85 o                         
  -1  -1   7       2114.37       1881.74        47.91 o                         
   0  -1   7         93.56        105.73         7.57 o                         
   1  -1   7       2148.23       2103.06        38.69 o                         
   2  -1   7       1448.93       1434.94        32.34 o                         
   3  -1   7       3065.54       2959.87        47.98 o                         
   4  -1   7        777.33        803.92        12.76 o                         
   5  -1   7        291.31        280.75         6.54 o                         
   6  -1   7        155.65        163.04         4.95 o                         
   7  -1   7        231.02        237.16        15.11 o                         
   8  -1   7         89.86        106.37         5.43 o                         
   9  -1   7         30.33         28.32         2.26 o                         
  -8   0   7         91.01        122.14         5.82 o                         
  -7   0   7        122.82        148.24         7.35 o                         
  -6   0   7         29.21         28.36         3.65 o                         
  -5   0   7        283.27        259.49         8.23 o                         
  -4   0   7        339.98        353.43         5.03 o                         
  -3   0   7        465.88        505.68        14.20 o                         
  -2   0   7         95.33         87.34         4.44 o                         
  -1   0   7       1218.93       1122.27        21.52 o                         
   0   0   7        344.48        343.38        11.42 o                         
   1   0   7        627.11        695.61        19.84 o                         
   2   0   7       1392.03       1560.86        29.41 o                         
   3   0   7       1940.13       1905.97        23.71 o                         
   4   0   7       2078.72       2446.24        39.82 o                         
   5   0   7       2705.10       3029.23        61.72 o                         
   6   0   7         11.78         11.43         2.56 o                         
   7   0   7        429.51        507.56        10.98 o                         
   8   0   7         87.37        104.56         5.30 o                         
   9   0   7         63.86         72.34         4.56 o                         
  10   0   7         41.43         41.07         1.94 o                         
  -8   1   7          9.68         14.74         3.42 o                         
  -7   1   7        221.78        215.54        37.30 o                         
  -6   1   7        368.26        244.02        19.53 o                         
  -5   1   7         27.57         26.12         2.92 o                         
  -4   1   7        907.15        858.71        16.74 o                         
  -3   1   7         20.49         18.48         3.16 o                         
  -2   1   7         28.02         14.12         5.00 o                         
  -1   1   7        592.80        587.99        13.96 o                         
   0   1   7       4119.64       3901.36       124.25 o                         
   1   1   7       4408.12       3759.88        90.53 o                         
   2   1   7       2527.69       2690.30       106.00 o                         
   3   1   7       5646.86       5667.30        95.76 o                         
   4   1   7        175.12        223.50         5.26 o                         
   5   1   7        489.75        518.32         9.91 o                         
   6   1   7        318.30        358.28         8.01 o                         
   7   1   7          1.38          2.11         2.17 o                         
   8   1   7         75.02         70.23         2.81 o                         
   9   1   7         19.33         19.89         2.01 o                         
  10   1   7         96.50         87.30         5.52 o                         
  -8   2   7         47.20         48.12         3.89 o                         
  -7   2   7        166.31        154.47        31.24 o                         
  -6   2   7        535.04        448.81        42.31 o                         
  -5   2   7        545.56        513.09        39.39 o                         
  -4   2   7        147.80        157.01        21.45 o                         
  -3   2   7        239.45        198.93        12.65 o                         
  -2   2   7         19.25         15.31         2.83 o                         
  -1   2   7         17.90         18.79         4.39 o                         
   0   2   7        176.55        144.65         5.16 o                         
   1   2   7       2683.71       2762.00        68.63 o                         
   2   2   7        176.96        220.03         6.00 o                         
   3   2   7        262.63        270.14         6.58 o                         
   4   2   7        427.42        451.57         9.64 o                         
   5   2   7       2076.40       2162.77        38.48 o                         
   6   2   7         10.98         15.10         3.02 o                         
   7   2   7          5.47          6.22         2.30 o                         
   8   2   7          0.97          1.98         1.83 o                         
   9   2   7          0.39          1.45         2.67 o                         
  10   2   7         39.55         41.14         2.27 o                         
  -8   3   7        155.38        174.92         6.36 o                         
  -7   3   7         44.00         45.32         7.08 o                         
  -6   3   7         77.37         66.17         3.46 o                         
  -5   3   7         83.65         90.78         7.31 o                         
  -4   3   7        688.68        668.01        70.36 o                         
  -3   3   7         61.45         39.25         9.89 o                         
  -2   3   7        326.88        302.01        21.16 o                         
  -1   3   7         51.00         24.02         4.77 o                         
   0   3   7        169.03        149.90         8.51 o                         
   1   3   7         38.07         29.85         2.10 o                         
   2   3   7         74.35         80.03         4.44 o                         
   3   3   7       2480.05       2568.59        37.42 o                         
   4   3   7        353.17        432.81         7.26 o                         
   5   3   7         36.03         30.91         3.01 o                         
   6   3   7         60.09         68.41         4.90 o                         
   7   3   7        219.90        275.91         4.97 o                         
   8   3   7         20.00         18.50         3.06 o                         
   9   3   7        108.06        110.90         9.25 o                         
  10   3   7        380.82        307.03         7.46 o                         
  -7   4   7          0.58          2.88         2.85 o                         
  -6   4   7          9.79         16.42         3.18 o                         
  -5   4   7        236.00        233.83        10.98 o                         
  -4   4   7        126.24        102.27         5.38 o                         
  -3   4   7        200.48        184.82        20.60 o                         
  -2   4   7        269.75        236.62        20.25 o                         
  -1   4   7        387.22        394.16         8.38 o                         
   0   4   7         93.75         74.94         3.60 o                         
   1   4   7        355.73        364.47        14.00 o                         
   2   4   7       4020.21       3832.36        76.39 o                         
   3   4   7        599.45        583.95        14.97 o                         
   4   4   7       2419.99       2732.08        39.93 o                         
   5   4   7       1671.54       1907.05        58.24 o                         
   6   4   7        268.31        286.09        13.24 o                         
   7   4   7        338.07        376.30         7.06 o                         
   8   4   7          0.74         -0.34         3.03 o                         
   9   4   7         27.47         34.95         3.14 o                         
  10   4   7        363.65        353.51        10.90 o                         
  -8   5   7         24.43         18.07         2.40 o                         
  -7   5   7         12.39         14.48         2.78 o                         
  -6   5   7         61.12         59.67         3.71 o                         
  -5   5   7          1.82          1.51         2.91 o                         
  -4   5   7        132.83        148.93         7.26 o                         
  -3   5   7        366.38        299.08        18.07 o                         
  -2   5   7        986.41        876.86        18.18 o                         
  -1   5   7        426.99        430.43         9.33 o                         
   0   5   7       3026.77       2871.57       129.05 o                         
   1   5   7        316.89        290.08         9.32 o                         
   2   5   7        462.53        382.23        12.54 o                         
   3   5   7       1077.72        976.12        19.67 o                         
   4   5   7        321.59        302.74         5.94 o                         
   5   5   7          5.72          4.51         1.95 o                         
   6   5   7         18.59         21.89         2.44 o                         
   7   5   7        589.73        669.73        17.28 o                         
   8   5   7          4.14          2.80         2.27 o                         
   9   5   7          9.52         14.43         2.21 o                         
  10   5   7         49.92         50.15         4.50 o                         
  -7   6   7          7.63          5.29         2.29 o                         
  -6   6   7        267.59        248.89         6.90 o                         
  -5   6   7         33.23         32.65         3.61 o                         
  -4   6   7          3.78          2.10         4.99 o                         
  -3   6   7         12.31         13.72         2.95 o                         
  -2   6   7         18.09         19.80         3.38 o                         
  -1   6   7        444.08        434.34        14.29 o                         
   0   6   7          2.67          2.98         3.42 o                         
   1   6   7        430.15        478.29        11.12 o                         
   2   6   7       1477.44       1416.98        21.92 o                         
   3   6   7       1526.05       1486.75        27.22 o                         
   4   6   7         60.76         65.13         5.18 o                         
   5   6   7        440.98        458.43        11.80 o                         
   6   6   7        158.19        196.99         7.92 o                         
   7   6   7        114.71        120.70         7.69 o                         
   8   6   7         61.02         57.06         3.56 o                         
   9   6   7        135.14        154.73         7.19 o                         
  10   6   7         54.83         62.52         4.67 o                         
  -7   7   7          0.05          0.23         1.35 o                         
  -6   7   7          0.43          0.83         2.59 o                         
  -5   7   7        122.21        118.24         7.99 o                         
  -4   7   7         34.46         44.84         5.33 o                         
  -3   7   7        148.68        146.25         5.00 o                         
  -2   7   7        566.30        534.53        11.11 o                         
  -1   7   7         16.26         33.01         4.85 o                         
   0   7   7       3810.65       4075.74        57.81 o                         
   1   7   7       1610.57       1623.44        29.96 o                         
   2   7   7        315.88        317.18         7.32 o                         
   3   7   7       1764.23       1499.84        27.99 o                         
   4   7   7         16.79         23.79         3.07 o                         
   5   7   7        533.05        449.44        13.22 o                         
   6   7   7        142.21        135.31         5.01 o                         
   7   7   7         26.58         44.95         4.97 o                         
   8   7   7        119.51        134.33        19.71 o                         
   9   7   7          0.90          0.62         2.44 o                         
  10   7   7        180.04        166.67         6.79 o                         
  -6   8   7         80.05         91.68         3.92 o                         
  -5   8   7          7.11          6.16         5.43 o                         
  -4   8   7          2.84          4.96         5.69 o                         
  -3   8   7          0.12          2.04         2.97 o                         
  -2   8   7        119.50        110.14         5.19 o                         
  -1   8   7        527.74        536.59        12.73 o                         
   0   8   7         24.49         44.16         3.23 o                         
   1   8   7       1725.75       1870.37        29.23 o                         
   2   8   7        162.00        146.15         8.55 o                         
   3   8   7        114.60         94.69         3.60 o                         
   4   8   7         61.46         69.48         3.95 o                         
   5   8   7        487.25        447.82        11.11 o                         
   6   8   7        256.00        248.63         9.94 o                         
   7   8   7         56.97         56.41         4.76 o                         
   8   8   7        201.16        189.68         6.42 o                         
   9   8   7         87.64         80.89         7.22 o                         
  10   8   7        306.89        275.78         9.01 o                         
  -6   9   7          6.50          6.91         2.20 o                         
  -5   9   7         48.17         44.17         5.00 o                         
  -4   9   7          5.74          4.86         6.24 o                         
  -3   9   7        563.99        570.95        21.65 o                         
  -2   9   7         56.37         46.64         3.66 o                         
  -1   9   7         22.96         32.93         4.37 o                         
   0   9   7        225.58        259.15         5.53 o                         
   1   9   7        162.41        190.61        11.15 o                         
   2   9   7         32.72         38.65         2.58 o                         
   3   9   7        301.12        333.62         6.54 o                         
   4   9   7         29.57         25.50         3.35 o                         
   5   9   7        752.86        730.34        17.58 o                         
   6   9   7          3.19          5.32         3.64 o                         
   7   9   7        723.28        716.98        63.15 o                         
   8   9   7         41.94         39.01         3.97 o                         
   9   9   7          5.93          1.89         2.22 o                         
  -5  10   7         34.64         38.20         4.20 o                         
  -4  10   7          6.01          6.31         4.04 o                         
  -3  10   7        172.73        186.53        10.43 o                         
  -2  10   7        158.24        186.88         5.06 o                         
  -1  10   7        101.44        121.97         6.56 o                         
   0  10   7        373.60        315.52        10.22 o                         
   1  10   7          2.51          0.12         2.64 o                         
   2  10   7        144.69        148.50        10.51 o                         
   3  10   7        281.75        265.28         5.67 o                         
   4  10   7        185.17        162.36         4.25 o                         
   5  10   7         51.41         51.50         3.22 o                         
   6  10   7          7.64          5.38         2.75 o                         
   7  10   7        475.16        451.14        11.42 o                         
   8  10   7        142.20        129.96        13.60 o                         
   9  10   7        204.32        212.63         6.31 o                         
  10  10   7         53.74         54.57         4.53 o                         
  -5  11   7         49.50         54.57         2.93 o                         
  -4  11   7        263.28        300.96        14.21 o                         
  -3  11   7         10.97          7.16         4.11 o                         
  -2  11   7        355.95        326.97         6.72 o                         
  -1  11   7         15.95         16.89         3.14 o                         
   0  11   7        585.88        543.00        17.87 o                         
   1  11   7        808.06        760.65        16.43 o                         
   2  11   7        146.81        127.84         4.00 o                         
   3  11   7       1079.18       1118.37        17.46 o                         
   4  11   7         71.48         71.39         4.38 o                         
   5  11   7        100.15         76.96         3.95 o                         
   6  11   7        166.59        178.62         6.35 o                         
   7  11   7         16.65         23.13         3.70 o                         
   8  11   7          1.23          8.14         3.03 o                         
   9  11   7          0.64         -0.79         1.88 o                         
  -4  12   7          8.72          7.08         3.92 o                         
  -3  12   7          3.25         -2.18         3.64 o                         
  -2  12   7          3.93          5.11         3.91 o                         
  -1  12   7        126.60        139.17         4.50 o                         
   0  12   7        180.10        148.38         5.76 o                         
   1  12   7        105.90        108.40         8.88 o                         
   2  12   7        260.83        271.46         8.41 o                         
   3  12   7         29.83         40.33         3.53 o                         
   4  12   7         80.81         93.71         4.25 o                         
   5  12   7        343.51        380.37         9.30 o                         
   6  12   7        108.58         91.76         7.40 o                         
   7  12   7         17.56         13.83         2.31 o                         
   8  12   7        271.33        241.82         6.44 o                         
   9  12   7          9.43          8.61         2.09 o                         
  -4  13   7         17.72         14.84         5.26 o                         
  -3  13   7        113.16        125.72        11.13 o                         
  -2  13   7         30.60         32.91         3.73 o                         
  -1  13   7         37.57         34.23         3.34 o                         
   0  13   7         48.83         40.21         3.43 o                         
   1  13   7          4.57          5.33         6.53 o                         
   2  13   7          6.05         17.91         4.44 o                         
   3  13   7         53.68         58.34         5.11 o                         
   4  13   7        223.19        234.82         8.47 o                         
   5  13   7          6.09          7.00         2.59 o                         
   6  13   7         30.05         30.24         3.31 o                         
   7  13   7        120.87        129.02        14.45 o                         
   8  13   7         37.75         38.35         4.46 o                         
   9  13   7         14.00          6.09         2.71 o                         
  -2  14   7          1.13         -0.09         4.41 o                         
  -1  14   7        219.04        175.05         9.60 o                         
   0  14   7          8.86          2.68         3.87 o                         
   1  14   7         16.88         16.43         7.09 o                         
   2  14   7          5.52          6.63         4.17 o                         
   3  14   7          8.77         13.09         4.26 o                         
   4  14   7         80.66         85.33         6.16 o                         
   5  14   7        120.91        129.61         7.84 o                         
   6  14   7         20.04         24.80         2.61 o                         
   7  14   7         84.00         66.91         9.70 o                         
   8  14   7          1.48          0.36         2.68 o                         
  -3  15   7         60.65         56.88         5.18 o                         
  -2  15   7          0.29          0.91         2.36 o                         
  -1  15   7         38.35         28.49         5.68 o                         
   0  15   7          3.90          3.95         5.76 o                         
   1  15   7         42.78         60.70         4.22 o                         
   2  15   7        102.27         96.94         4.18 o                         
   3  15   7          8.76          9.69         3.07 o                         
   4  15   7         19.45         15.13         2.97 o                         
   5  15   7         41.97         45.62         4.38 o                         
   6  15   7          1.45          2.36         2.42 o                         
   7  15   7        102.79        101.30         5.62 o                         
   8  15   7          0.03          0.37         2.18 o                         
  -1  16   7          0.72          0.86         2.52 o                         
   0  16   7          2.20          0.89         5.00 o                         
   1  16   7         63.31         52.04         6.93 o                         
   2  16   7         19.03         19.13         3.10 o                         
   3  16   7         59.45         60.39         4.53 o                         
   4  16   7         19.81         17.05         4.54 o                         
   5  16   7          2.81          4.30         3.35 o                         
   6  16   7         36.48         36.12         2.45 o                         
   7  16   7         26.47         21.61         3.03 o                         
   0  17   7         43.55         37.70         4.03 o                         
   1  17   7         13.70         19.78         4.03 o                         
   2  17   7         26.64         30.53         3.39 o                         
   3  17   7          3.69          5.49         2.43 o                         
   4  17   7         58.33         56.44         4.74 o                         
   5  17   7         13.42         10.76         4.94 o                         
   6  17   7          0.94         -0.49         3.45 o                         
   3  18   7         10.57          7.89         4.68 o                         
   4  18   7          3.38          2.86         4.29 o                         
   5  18   7         68.88         41.36         4.24 o                         
  -4 -17   8         13.61        -10.64        32.94 o                         
  -3 -17   8          6.90         82.16        29.12 o                         
  -2 -17   8         14.76         26.41        17.47 o                         
  -1 -17   8         13.68         15.03         4.45 o                         
   0 -17   8          1.82          1.89         8.46 o                         
   1 -17   8         30.75         26.38         6.21 o                         
  -4 -16   8         35.75         -7.44        31.51 o                         
  -3 -16   8         15.97        -24.54        24.54 o                         
  -2 -16   8         52.38         58.92        11.92 o                         
  -1 -16   8         37.96         49.59        10.67 o                         
   0 -16   8          0.51         16.59        46.12 o                         
   1 -16   8        104.74        116.57        11.84 o                         
   2 -16   8          0.03          0.13         2.74 o                         
  -5 -15   8         11.04        -42.14        42.14 o                         
  -4 -15   8          0.47          1.77        27.72 o                         
  -3 -15   8          5.22          3.79         6.99 o                         
  -2 -15   8          8.98         12.34        10.67 o                         
  -1 -15   8         22.20         38.31        45.93 o                         
   0 -15   8         48.27         49.41         9.16 o                         
   1 -15   8          0.43         -5.41        21.97 o                         
   2 -15   8         10.37         12.11         3.04 o                         
   3 -15   8          1.27          0.71         2.29 o                         
  -7 -14   8         68.56         55.16         3.97 o                         
  -6 -14   8         45.98         44.09         3.33 o                         
  -5 -14   8         70.64         77.41         7.44 o                         
  -4 -14   8         82.75         27.54        51.91 o                         
  -3 -14   8         61.93         55.96         6.21 o                         
  -2 -14   8          5.11          2.66         7.87 o                         
  -1 -14   8         53.69         45.38         7.18 o                         
   0 -14   8         24.36         19.22         3.03 o                         
   1 -14   8         18.91         14.94         4.88 o                         
   2 -14   8        210.83        239.51        20.99 o                         
   3 -14   8         25.04         33.88         2.56 o                         
   4 -14   8         11.54         13.39         1.73 o                         
  -7 -13   8          1.77         -1.69         2.69 o                         
  -6 -13   8         55.97         60.01         3.81 o                         
  -5 -13   8        120.64        100.73         4.96 o                         
  -4 -13   8          7.19          4.60         3.17 o                         
  -3 -13   8         69.89         78.60         3.49 o                         
  -2 -13   8        124.97        121.25         6.09 o                         
  -1 -13   8         58.88         51.71         5.09 o                         
   0 -13   8        355.72        321.05        19.07 o                         
   1 -13   8        498.86        496.94        11.42 o                         
   2 -13   8         54.87         48.05         3.95 o                         
   3 -13   8          0.57          3.41         3.08 o                         
   4 -13   8         18.40         22.18         3.05 o                         
   5 -13   8         10.60         11.32         1.67 o                         
  -7 -12   8         31.58         30.39         4.30 o                         
  -6 -12   8          6.06         12.11         2.70 o                         
  -5 -12   8         13.00         17.53         2.50 o                         
  -4 -12   8        250.78        253.72         5.10 o                         
  -3 -12   8        551.67        552.85         7.14 o                         
  -2 -12   8        537.20        511.15         8.62 o                         
  -1 -12   8          6.52         10.52         2.39 o                         
   0 -12   8         27.85         33.27         2.85 o                         
   1 -12   8        105.09         97.90         5.22 o                         
   2 -12   8        130.98        131.97        10.39 o                         
   3 -12   8         44.24         59.06         5.96 o                         
   4 -12   8         31.82         31.70         3.45 o                         
   5 -12   8        257.26        241.62         8.71 o                         
  -7 -11   8        106.74         79.76         5.41 o                         
  -6 -11   8         30.84         33.14         3.07 o                         
  -5 -11   8          0.34         -0.02         2.79 o                         
  -4 -11   8          7.52          6.38         2.53 o                         
  -3 -11   8         21.42         18.01         2.08 o                         
  -2 -11   8        270.82        260.44        11.42 o                         
  -1 -11   8         20.18         10.21         1.97 o                         
   0 -11   8         14.06          6.47         2.23 o                         
   1 -11   8        444.59        394.85        11.50 o                         
   2 -11   8        196.16        241.03         6.20 o                         
   4 -11   8        173.01        202.09        10.95 o                         
   5 -11   8          6.04          8.51         4.09 o                         
   6 -11   8         33.89         42.42         3.59 o                         
  -8 -10   8          2.15          7.30         2.81 o                         
  -7 -10   8          1.26          3.36         2.51 o                         
  -6 -10   8        359.68        367.20         8.32 o                         
  -5 -10   8          1.02          2.56         2.36 o                         
  -4 -10   8          1.80          4.22         2.48 o                         
  -3 -10   8       1033.09       1006.85        10.18 o                         
  -2 -10   8         24.26         18.82         1.82 o                         
  -1 -10   8         49.88         52.54         2.24 o                         
   0 -10   8          7.81          3.46         2.12 o                         
   1 -10   8        811.28        815.81        12.14 o                         
   2 -10   8       1363.17       1413.57        21.31 o                         
   3 -10   8        106.84         99.93         6.45 o                         
   4 -10   8         15.67         13.88         5.15 o                         
   5 -10   8         63.67         73.99         5.78 o                         
   6 -10   8          3.25          4.29         3.52 o                         
  -8  -9   8        246.25        270.20         8.41 o                         
  -7  -9   8         79.70         81.23         3.53 o                         
  -6  -9   8        131.61        146.13         3.25 o                         
  -5  -9   8         60.25         54.71         3.64 o                         
  -4  -9   8       1056.95       1016.35         9.85 o                         
  -3  -9   8        217.99        210.77         3.30 o                         
  -2  -9   8          8.52          8.73         1.68 o                         
  -1  -9   8        286.48        273.18         4.16 o                         
   0  -9   8       1122.90       1094.50        11.19 o                         
   1  -9   8          2.74          3.87         2.44 o                         
   2  -9   8        761.52        749.73        16.89 o                         
   3  -9   8       1168.81       1224.96        16.70 o                         
   4  -9   8        394.42        373.64         8.21 o                         
   5  -9   8        210.31        220.15         6.16 o                         
   6  -9   8         33.99         40.07         2.89 o                         
   7  -9   8        259.38        267.03         8.18 o                         
  -8  -8   8          2.46          3.04         2.44 o                         
  -7  -8   8         79.76         86.73         3.29 o                         
  -6  -8   8         85.40         67.98         2.58 o                         
  -5  -8   8        118.26        110.81         6.38 o                         
  -4  -8   8         25.36         21.79         2.62 o                         
  -3  -8   8         43.85         35.34         2.08 o                         
  -2  -8   8         76.34         64.70         2.30 o                         
  -1  -8   8         44.45         30.85         1.89 o                         
   0  -8   8       1156.86       1193.09        16.01 o                         
   1  -8   8          3.55          1.30         1.98 o                         
   2  -8   8        292.33        264.91         9.02 o                         
   3  -8   8        294.21        255.00         7.22 o                         
   4  -8   8        125.70        123.94         7.95 o                         
   5  -8   8        202.81        177.48        12.21 o                         
   6  -8   8          1.95          2.08         1.95 o                         
   7  -8   8          8.35         13.71         2.07 o                         
   8  -8   8          1.40         -0.78         1.56 o                         
  -9  -7   8         34.00         22.76         2.65 o                         
  -8  -7   8          2.41          0.53         1.91 o                         
  -7  -7   8         46.58         47.71         2.72 o                         
  -6  -7   8        626.94        644.68        17.95 o                         
  -5  -7   8         21.30         25.86         2.65 o                         
  -4  -7   8          6.47          6.95         3.97 o                         
  -3  -7   8          2.18          4.36         1.87 o                         
  -2  -7   8        104.21         91.70         2.26 o                         
  -1  -7   8        664.00        606.40         6.14 o                         
   0  -7   8         33.65         25.61         2.00 o                         
   1  -7   8       1489.07       1457.97        17.75 o                         
   2  -7   8        270.20        288.57         4.34 o                         
   3  -7   8       1320.76       1305.48        48.63 o                         
   4  -7   8       2481.72       2534.50        54.56 o                         
   5  -7   8         79.84         85.51         4.25 o                         
   6  -7   8          0.63         -0.25         2.85 o                         
   7  -7   8         28.60         27.65         2.71 o                         
   8  -7   8          0.75          1.15         2.42 o                         
  -9  -6   8          4.69          6.29         2.25 o                         
  -8  -6   8         15.01         11.31         2.88 o                         
  -7  -6   8          2.53          0.66         2.24 o                         
  -6  -6   8        223.04        217.58         5.60 o                         
  -5  -6   8        134.51        138.60         3.72 o                         
  -4  -6   8        254.37        211.17         6.76 o                         
  -3  -6   8        110.75         89.76         2.84 o                         
  -2  -6   8       1433.13       1297.85        10.08 o                         
  -1  -6   8        330.35        337.50        12.12 o                         
   0  -6   8       3961.50       3899.78        76.74 o                         
   1  -6   8       6555.45       6711.27        78.30 o                         
   2  -6   8       1089.53        988.50        10.66 o                         
   3  -6   8         54.64         54.94         2.31 o                         
   4  -6   8        876.14        861.02        13.55 o                         
   5  -6   8        111.43        116.67         4.91 o                         
   6  -6   8         98.10         81.12         3.94 o                         
   7  -6   8        109.95        119.56         3.43 o                         
   8  -6   8          1.65          1.63         1.73 o                         
  -9  -5   8          3.59          4.59         2.35 o                         
  -8  -5   8        146.34        145.94         5.30 o                         
  -7  -5   8         80.11         71.81         2.60 o                         
  -6  -5   8       1017.69       1022.95        13.59 o                         
  -5  -5   8          0.81          3.34         2.69 o                         
  -4  -5   8        789.72        758.80        11.27 o                         
  -3  -5   8          0.20          1.30         1.99 o                         
  -2  -5   8        442.52        423.45         6.15 o                         
  -1  -5   8        518.55        444.95         6.69 o                         
   0  -5   8          7.63         11.34         3.48 o                         
   1  -5   8        194.64        196.12         6.50 o                         
   2  -5   8          1.81          2.61         1.61 o                         
   3  -5   8       1732.17       1761.20        54.87 o                         
   4  -5   8        289.81        244.12         4.77 o                         
   5  -5   8         81.35         74.06         2.76 o                         
   6  -5   8         20.68         24.70         1.96 o                         
   7  -5   8        142.98        169.36         6.30 o                         
   8  -5   8        380.23        357.21        12.57 o                         
  -9  -4   8          8.99          7.86         2.54 o                         
  -8  -4   8         53.78         36.93         4.40 o                         
  -7  -4   8         12.35          6.07         2.23 o                         
  -6  -4   8         50.90         51.52         2.87 o                         
  -5  -4   8         33.46         26.74         3.39 o                         
  -4  -4   8          5.92          6.23         2.08 o                         
  -3  -4   8       2111.73       2168.53        24.23 o                         
  -2  -4   8        616.85        599.59        11.47 o                         
  -1  -4   8        995.36        827.83        11.09 o                         
   0  -4   8       1233.88       1044.77        26.86 o                         
   1  -4   8       2526.32       2217.73        41.14 o                         
   2  -4   8       3583.24       3356.24        69.49 o                         
   3  -4   8        393.89        371.71        12.08 o                         
   4  -4   8        143.59        142.35         3.21 o                         
   5  -4   8          0.70          0.67         1.75 o                         
   6  -4   8        106.98        101.85         4.11 o                         
   7  -4   8         53.45         63.77         2.51 o                         
   8  -4   8         27.56         26.41         2.60 o                         
   9  -4   8          0.84          0.28         1.72 o                         
  -9  -3   8          5.70          4.67         2.25 o                         
  -8  -3   8        267.95        289.28         9.48 o                         
  -7  -3   8         44.48         47.16         3.63 o                         
  -6  -3   8        228.73        234.09        11.64 o                         
  -5  -3   8          7.15          6.67         2.45 o                         
  -4  -3   8          5.97          6.42         2.06 o                         
  -3  -3   8        291.14        263.07        10.94 o                         
  -2  -3   8        207.95        170.99         5.39 o                         
  -1  -3   8         11.37         22.84         2.37 o                         
   0  -3   8       9687.18       9233.77       213.79 o                         
   1  -3   8        931.99        892.31         9.63 o                         
   2  -3   8        351.89        335.07         7.01 o                         
   3  -3   8       1803.89       1746.86        32.89 o                         
   4  -3   8        303.86        280.82         6.29 o                         
   5  -3   8        656.69        636.55         9.90 o                         
   6  -3   8        381.87        371.24         6.79 o                         
   7  -3   8        290.72        340.74         7.53 o                         
   8  -3   8        184.53        182.34         4.20 o                         
   9  -3   8         41.64         46.02         2.94 o                         
  -9  -2   8          7.54          4.69         2.13 o                         
  -8  -2   8          8.89         14.61         3.35 o                         
  -7  -2   8          8.04          7.06         2.07 o                         
  -6  -2   8        494.38        492.99        17.23 o                         
  -5  -2   8         71.31         64.69         3.85 o                         
  -4  -2   8        957.06        860.73        22.00 o                         
  -3  -2   8       1535.25       1497.28        17.68 o                         
  -2  -2   8        483.13        415.27         7.02 o                         
  -1  -2   8        702.77        737.83        12.77 o                         
   0  -2   8       1107.60       1015.05        29.71 o                         
   1  -2   8         91.70         69.06         3.38 o                         
   2  -2   8       1077.09        989.32        20.56 o                         
   3  -2   8         95.57         91.14         2.87 o                         
   4  -2   8       1286.65       1341.92        15.85 o                         
   5  -2   8        176.54        175.06         4.12 o                         
   6  -2   8          0.19          1.89         1.97 o                         
   7  -2   8       1883.97       2027.97        37.56 o                         
   8  -2   8          0.01          1.89         2.42 o                         
   9  -2   8        219.76        214.95         4.83 o                         
  -8  -1   8         42.93         50.59         3.97 o                         
  -7  -1   8          6.42          3.66         4.05 o                         
  -6  -1   8          0.01          0.83         2.87 o                         
  -5  -1   8         31.78         32.51         3.34 o                         
  -4  -1   8         55.25         51.64         2.82 o                         
  -3  -1   8        213.65        203.40         3.71 o                         
  -2  -1   8        108.27        101.32         4.04 o                         
  -1  -1   8       3192.66       3083.88        47.43 o                         
   0  -1   8        410.15        479.50         9.75 o                         
   1  -1   8          9.36          7.96         2.10 o                         
   2  -1   8        710.12        661.08        30.50 o                         
   3  -1   8        102.71         98.45         2.92 o                         
   4  -1   8       1327.44       1316.16        22.50 o                         
   5  -1   8        538.66        565.22        10.11 o                         
   6  -1   8          4.31          4.40         2.54 o                         
   7  -1   8         43.35         45.31         3.88 o                         
   8  -1   8        189.14        209.24         5.93 o                         
   9  -1   8        385.13        426.26        11.95 o                         
  -8   0   8        314.81        292.50        21.80 o                         
  -7   0   8         23.72         21.21         4.53 o                         
  -6   0   8        122.72         94.71         6.25 o                         
  -5   0   8          0.44          1.87         4.12 o                         
  -4   0   8        100.43         96.90         3.58 o                         
  -3   0   8       3972.04       3928.69        63.17 o                         
  -2   0   8        156.67        144.74         4.63 o                         
  -1   0   8          8.72          7.64         2.39 o                         
   0   0   8       9397.51       9148.44       125.07 o                         
   1   0   8        103.94         83.13         2.98 o                         
   2   0   8      10103.69       9611.16       190.42 o                         
   3   0   8       1469.48       1485.22        18.50 o                         
   4   0   8        666.31        753.13        10.82 o                         
   5   0   8         83.32         93.47         3.02 o                         
   6   0   8          0.25          1.17         2.09 o                         
   7   0   8       1265.90       1378.70        44.14 o                         
   8   0   8        144.41        157.21         6.51 o                         
   9   0   8        168.62        162.44         5.69 o                         
  10   0   8         40.05         29.21         2.87 o                         
  -8   1   8        220.72        209.45        12.43 o                         
  -7   1   8         85.92         97.47         5.91 o                         
  -6   1   8          0.67          2.40         3.40 o                         
  -5   1   8        199.97        111.01         7.58 o                         
  -4   1   8          2.12          1.92         2.83 o                         
  -3   1   8         20.66         16.35         2.73 o                         
  -2   1   8       1391.11       1102.78        21.95 o                         
  -1   1   8       2167.86       2236.92        49.95 o                         
   0   1   8       5072.39       5065.16        84.75 o                         
   1   1   8         28.60         26.30         4.78 o                         
   2   1   8        128.85        107.63         2.66 o                         
   3   1   8         90.89         90.29         3.90 o                         
   4   1   8        778.88        728.19        19.77 o                         
   5   1   8         46.89         61.69         3.41 o                         
   6   1   8        146.67        128.40         4.98 o                         
   7   1   8        458.93        503.84        10.60 o                         
   8   1   8        147.21        167.59         4.47 o                         
   9   1   8         84.01         76.08         2.82 o                         
  10   1   8        164.82        142.11         3.12 o                         
  -8   2   8          0.53          0.96         1.83 o                         
  -7   2   8         13.08         14.79         3.03 o                         
  -6   2   8        316.92        319.24        23.48 o                         
  -5   2   8        372.46        330.32         9.16 o                         
  -4   2   8        760.02        653.94        17.84 o                         
  -3   2   8       6226.11       6093.06       181.04 o                         
  -2   2   8        154.62        148.82         4.53 o                         
  -1   2   8       2618.22       2562.18        42.09 o                         
   0   2   8        219.07        254.87         5.47 o                         
   1   2   8         47.00         51.90         7.87 o                         
   2   2   8       1450.04       1185.19        23.64 o                         
   3   2   8         88.42         97.52         6.42 o                         
   4   2   8        816.78        810.06        15.99 o                         
   5   2   8         22.70         26.47         2.62 o                         
   6   2   8        208.31        228.96         5.25 o                         
   7   2   8       1665.16       1810.03        24.52 o                         
   8   2   8        319.79        350.52         7.01 o                         
   9   2   8          1.49          0.70         2.73 o                         
  10   2   8        199.40        174.90         4.27 o                         
  -8   3   8          2.99          3.79         2.50 o                         
  -7   3   8          8.14         17.59         2.89 o                         
  -6   3   8        465.04        464.34        57.89 o                         
  -5   3   8        948.62        850.24        19.16 o                         
  -4   3   8        621.79        531.04        11.16 o                         
  -3   3   8        478.99        429.24         8.98 o                         
  -2   3   8          2.48          1.94         2.77 o                         
  -1   3   8       2090.27       2101.02        44.15 o                         
   0   3   8        574.72        568.63        16.92 o                         
   1   3   8          9.53          1.62         1.89 o                         
   2   3   8       2490.96       2106.27        47.10 o                         
   3   3   8        911.87        941.55        25.11 o                         
   4   3   8        990.61        908.32        19.88 o                         
   5   3   8       1018.99       1072.40        16.71 o                         
   6   3   8        110.43        123.36         3.75 o                         
   7   3   8        992.97       1050.83        26.52 o                         
   8   3   8        982.33       1022.10        25.26 o                         
   9   3   8        442.90        432.70        50.17 o                         
  10   3   8          2.44          0.96         1.54 o                         
  -8   4   8         16.55         15.38         2.29 o                         
  -7   4   8        250.64        244.15        28.02 o                         
  -6   4   8        114.85        112.42         6.24 o                         
  -5   4   8          4.78          6.19         2.92 o                         
  -4   4   8          1.13          4.97         3.13 o                         
  -3   4   8        341.61        347.77        18.18 o                         
  -2   4   8        281.43        246.88         7.63 o                         
  -1   4   8        361.00        324.96        13.32 o                         
   0   4   8       3598.19       3779.25        53.12 o                         
   1   4   8        476.44        457.77         9.76 o                         
   2   4   8        108.80         87.53         4.25 o                         
   3   4   8       2185.68       2278.08        35.76 o                         
   4   4   8       3021.15       3192.28        82.48 o                         
   5   4   8        182.14        174.74         7.78 o                         
   6   4   8        339.53        332.24        10.00 o                         
   7   4   8         11.71         15.98         3.09 o                         
   8   4   8         34.50         42.34         3.82 o                         
   9   4   8        395.09        377.90        46.65 o                         
  10   4   8         12.65         14.31         3.42 o                         
  -7   5   8         20.77         21.88         3.55 o                         
  -6   5   8        168.93        181.54        11.99 o                         
  -5   5   8        528.48        505.74        18.51 o                         
  -4   5   8        359.86        361.20        14.11 o                         
  -3   5   8        533.31        528.61        25.06 o                         
  -2   5   8         13.15         16.34         3.00 o                         
  -1   5   8        588.29        581.96        10.51 o                         
   0   5   8       2129.73       2035.73        47.35 o                         
   1   5   8        514.42        530.46        11.97 o                         
   2   5   8        168.79        164.61         4.32 o                         
   3   5   8         10.25          5.18         3.64 o                         
   4   5   8       1278.09       1261.60        37.70 o                         
   5   5   8         67.64         54.02         3.02 o                         
   6   5   8          5.62          8.28         2.79 o                         
   7   5   8       1115.96       1121.53        20.53 o                         
   8   5   8        800.58        785.58        18.48 o                         
   9   5   8         19.50         24.10         2.37 o                         
  10   5   8        319.86        244.23         8.73 o                         
  -7   6   8        166.34        171.52        13.49 o                         
  -6   6   8        151.50        177.18         5.74 o                         
  -5   6   8        179.58        192.36         5.55 o                         
  -4   6   8         26.08         23.31         4.61 o                         
  -3   6   8       1894.29       1755.34        33.50 o                         
  -2   6   8        469.03        457.37        20.91 o                         
  -1   6   8         65.61         57.44         4.06 o                         
   0   6   8          2.03          9.81         3.37 o                         
   1   6   8         77.16         63.15         4.44 o                         
   2   6   8        436.96        336.88        13.46 o                         
   3   6   8       1096.07       1070.77        22.61 o                         
   4   6   8        192.51        168.72         5.40 o                         
   5   6   8         22.63         20.54         3.15 o                         
   6   6   8        382.81        371.75         9.34 o                         
   7   6   8        192.15        195.46         7.49 o                         
   8   6   8        300.56        323.09        50.59 o                         
   9   6   8        149.17        156.83         8.08 o                         
  10   6   8        116.34         75.96         4.85 o                         
  -7   7   8        140.91        114.33         4.06 o                         
  -6   7   8          6.47          4.12         2.65 o                         
  -5   7   8        183.47        157.16         6.21 o                         
  -4   7   8         97.28         90.25         6.29 o                         
  -3   7   8       1152.80       1060.77        17.84 o                         
  -2   7   8         34.76         40.13         3.84 o                         
  -1   7   8         10.46         13.33         3.06 o                         
   0   7   8       1601.57       1630.44        21.92 o                         
   1   7   8        559.70        550.56        12.83 o                         
   2   7   8       3174.00       3122.40        58.02 o                         
   3   7   8        179.85        128.10         4.65 o                         
   4   7   8        222.55        207.28         6.04 o                         
   5   7   8          2.37          1.17         2.98 o                         
   6   7   8         40.23         42.88         3.00 o                         
   7   7   8       1004.17        851.98        17.37 o                         
   8   7   8        377.81        378.69        52.28 o                         
   9   7   8         11.80         10.74         2.59 o                         
  10   7   8         95.82         75.71         4.67 o                         
  -6   8   8         54.58         54.01         4.15 o                         
  -5   8   8         34.27         32.92         5.74 o                         
  -4   8   8         89.79        107.54         6.35 o                         
  -3   8   8        129.40        127.76         7.70 o                         
  -2   8   8        286.57        243.10         6.62 o                         
  -1   8   8          9.09         12.79         3.52 o                         
   0   8   8         30.75         40.61         3.39 o                         
   1   8   8         10.32          2.96         2.83 o                         
   2   8   8         17.52         14.38         3.82 o                         
   3   8   8        167.88        144.13         4.09 o                         
   4   8   8         99.90         97.63         7.06 o                         
   5   8   8         50.63         44.97         3.74 o                         
   6   8   8        545.98        488.69        30.79 o                         
   7   8   8        360.85        291.93         9.49 o                         
   8   8   8          0.74          3.65         3.48 o                         
   9   8   8         27.37         19.55         4.40 o                         
  10   8   8         14.29         12.10         3.20 o                         
  -6   9   8          5.53          4.75         1.79 o                         
  -5   9   8        302.69        278.77        12.34 o                         
  -4   9   8         39.77         28.52         6.86 o                         
  -3   9   8         14.27         18.05         3.40 o                         
  -2   9   8        149.92        141.64         5.01 o                         
  -1   9   8        538.29        519.13        11.14 o                         
   0   9   8         15.45         17.32         2.84 o                         
   1   9   8        131.51        130.72         5.04 o                         
   2   9   8         58.77         52.26         3.19 o                         
   3   9   8          2.52          2.64         3.09 o                         
   4   9   8        402.27        410.80         9.39 o                         
   5   9   8        103.90        117.07         4.94 o                         
   6   9   8         22.87         17.78         3.42 o                         
   7   9   8         27.70         43.69         3.67 o                         
   8   9   8         54.59         42.05         5.93 o                         
   9   9   8        158.21        156.11        20.92 o                         
  -4  10   8         26.08         30.67         4.98 o                         
  -3  10   8         92.08         86.78         5.44 o                         
  -2  10   8        808.76        842.44        17.55 o                         
  -1  10   8       1067.89       1077.34        26.61 o                         
   0  10   8        201.45        237.76         7.74 o                         
   1  10   8          3.21          4.59         2.77 o                         
   2  10   8         45.09         53.89         3.84 o                         
   3  10   8          2.22          4.42         2.58 o                         
   4  10   8        661.87        704.35        17.99 o                         
   5  10   8         83.20        104.44         4.08 o                         
   6  10   8        311.54        250.93         7.55 o                         
   7  10   8        218.35        219.80        26.18 o                         
   8  10   8         15.48          8.07         4.50 o                         
   9  10   8         40.07         41.59         2.48 o                         
  10  10   8         54.57         45.46         2.07 o                         
  -5  11   8         21.99         26.52         3.29 o                         
  -4  11   8         14.77         15.88         3.74 o                         
  -3  11   8        437.17        412.93        29.81 o                         
  -2  11   8          3.33          0.80         3.07 o                         
  -1  11   8         11.54         10.36         3.00 o                         
   0  11   8        128.31        136.07         5.91 o                         
   1  11   8        237.91        244.26         6.79 o                         
   2  11   8        684.99        780.20        27.17 o                         
   3  11   8        220.88        197.77         5.62 o                         
   4  11   8        184.08        160.44         5.86 o                         
   5  11   8          2.93          1.72         3.07 o                         
   6  11   8        247.52        292.93         8.13 o                         
   7  11   8        450.66        462.42        37.78 o                         
   8  11   8        212.86        206.07         6.89 o                         
   9  11   8         16.72         14.09         1.91 o                         
  -4  12   8          2.75          1.30         2.97 o                         
  -3  12   8          8.03          7.19         4.63 o                         
  -2  12   8          8.64         14.42         3.65 o                         
  -1  12   8        159.55        157.17         5.78 o                         
   0  12   8         51.59         57.59         3.74 o                         
   1  12   8        119.58        108.25         7.92 o                         
   2  12   8         14.59         14.04         4.49 o                         
   3  12   8          7.66         13.13         2.89 o                         
   4  12   8         69.62         91.95         4.74 o                         
   5  12   8        195.44        183.62        17.89 o                         
   6  12   8        387.15        440.13        11.75 o
[truncated: 280,504 more chars]
